# Supplementary material for: 3-Isobutyl-5,5-di­phenyl­imidazolidine-2,4-dione
Source: IUCrdata. 2022 Jun 10;7(Pt 6):x220598. doi: 10.1107/S2414314622005983 (PMC9462038; doi:10.1107/S2414314622005983)
Supplement: Supplementary file 1 [file x-07-x220598-sup1.cif]

##############################################################################
#                                                                            #
# This CIF contains the data for a data article accepted for                 #
# publication in IUCrData. It conforms to the requirements of                #
# Notes for Authors for IUCrData, and has been                               #
# peer reviewed under the auspices of IUCrData.                              #
#                                                                            #
# Full details of the Crystallographic Information File format               #
# are given in the paper "The Crystallographic Information File (CIF):       #
# a New Standard Archive File for Crystallography" by S. R. Hall, F. H.      #
# Allen and I. D. Brown [Acta Cryst. (1991), A47, 655-685].                  #
#                                                                            #
# The current version of the core CIF dictionary is obtainable from          #
# ftp://ftp.iucr.org/pub/cif_core.dic.                                       #
#                                                                            #
# Software is freely available for graphical display of the structure(s)     #
# in this CIF. For information consult the CIF software page                 #
# http://www.iucr.org/resources/cif/software.                                #
#                                                                            #
# This file may be used for bona fide research purposes within the           #
# scientific community so long as proper attribution is given to the data    # 
# article from which it was obtained.                                        #
#                                                                            #
##############################################################################
data_global
_audit_creation_method     'APEX4 v2021.10-0'
_journal_date_recd_electronic     2022-06-02
_journal_date_accepted     2022-06-03
_journal_name_full     'IUCrData'
_journal_year     2022
_journal_volume     7
_journal_issue      6
_journal_page_first     0
_journal_page_last     0
_journal_paper_category     HO
_journal_paper_doi     10.1107/S2414314622005983
_journal_coeditor_code     TK4078
_publ_contact_author_name     'Abdulsalam Alsubari'
_publ_contact_author_address
;
Laboratory of medicinal chemistry
Faculty of clinical pharmacy,21 september University
Yemen
;
_publ_contact_author_email     'alsubaripharmaco@21umas.edu.ye'
_publ_contact_author_fax     ?
_publ_contact_author_phone     ?
_publ_section_title
;
3-Isobutyl-5,5-diphenylimidazolidine-2,4-dione
;
loop_
    _publ_author_name
    _publ_author_footnote
    _publ_author_address
    'Guerrab, Walid' .
;
Laboratory of Medicinal Chemistry
Drug Sciences Research Center
Faculty of Medicine and Pharmacy, Mohammed V University in Rabat,
Morocco
;
    'El Moutaouakil Ala Allah, Abderrazzak' .
;
Laboratory of Medicinal Chemistry
Drug Sciences Research Center
Faculty of Medicine and Pharmacy, Mohammed V University in Rabat,
Morocco
;
    'Alsubari, Abdulsalam' .
;
Laboratory of medicinal chemistry
Faculty of clinical pharmacy,21 september University
Yemen
;
    'Mague, Joel T.' .
;
Department of Chemistry
Tulane University, New Orleans, LA 70118
USA
;
    'Ramli, Youssef'
;
Additonal correspondence author, e-mail: y.ramli@um5r.ac.ma.
;
;
Laboratory of Medicinal Chemistry
Drug Sciences Research Center
Faculty of Medicine and Pharmacy, Mohammed V University in Rabat,
Morocco
;
_publ_section_synopsis
;
The imidazolidine ring is slightly `ruffled' and the isobutyl substituent is
rotated well out of the plane of tis ring. In the crystal, inversion dimers
are formed by pairs N---H...O hydrogen bonds with C---H...O hydrogen bonds
linking them into chains parallel to (10\=1). The chains are joined into
layers parallel to the <i>ac</i> plane by C---H...\p(ring) interactions.
;
data_I
_audit_creation_method     'SHELXL-2019/1'
_chemical_name_systematic
;
3-Isobutyl-5,5-diphenylimidazolidine-2,4-dione
;
_chemical_name_common     ?
_chemical_formula_moiety     'C19 H20 N2 O2'
_chemical_formula_sum     'C19 H20 N2 O2'
_chemical_formula_iupac     'C19 H20 N2 O2'
_chemical_formula_weight     308.37
_chemical_melting_point     ?
_space_group_crystal_system     triclinic
_space_group_name_H-M_alt     'P -1'
_space_group_name_Hall     '-P 1'
loop_
    _space_group_symop_operation_xyz
    'x, y, z'
    '-x, -y, -z'
_cell_length_a     8.9747(7)
_cell_length_b     9.7306(7)
_cell_length_c     11.8780(8)
_cell_angle_alpha     104.676(3)
_cell_angle_beta     96.334(3)
_cell_angle_gamma     112.243(3)
_cell_volume     903.81(12)
_cell_formula_units_Z     2
_cell_measurement_reflns_used     9909
_cell_measurement_theta_min     2.4958
_cell_measurement_theta_max     31.9076
_cell_measurement_temperature     150(2)
_exptl_crystal_description     'thick plate'
_exptl_crystal_colour     colourless
_exptl_crystal_size_max     0.460
_exptl_crystal_size_mid     0.409
_exptl_crystal_size_min     0.130
_exptl_crystal_density_diffrn     1.133
_exptl_crystal_density_meas     ?
_exptl_crystal_density_method     'not measured'
_exptl_crystal_F_000     328
_exptl_absorpt_coefficient_mu     0.074
_exptl_absorpt_correction_type     numerical
_exptl_absorpt_process_details     '(<i>SADABS</i>; Krause <i>et al.</i>, 2015)'
_exptl_absorpt_correction_T_min     0.93
_exptl_absorpt_correction_T_max     0.99
_exptl_special_details
;
The diffraction data were obtained from 9 sets of frames,
each of width 0.5\% in \w or \f, collected with scan parameters
determined by the "strategy" routine in <i>APEX3</i>. The scan
time was 5 sec/frame.
;
_diffrn_ambient_temperature     150(2)
_diffrn_source     'fine-focus sealed tube'
_diffrn_source_power     1.50
_diffrn_source_voltage     50
_diffrn_source_current     30.0
_diffrn_radiation_type     MoK\a
_diffrn_radiation_wavelength     0.71073
_diffrn_radiation_monochromator     graphite
_diffrn_measurement_device_type     'Bruker D8 QUEST PHOTON 3 diffractometer'
_diffrn_measurement_device     'Bruker D8 QUEST PHOTON 3 diffractometer'
_diffrn_measurement_method     '\f and \w scans'
_diffrn_detector_area_resol_mean     7.3910
_diffrn_reflns_number     42215
_diffrn_reflns_av_R_equivalents     0.0400
_diffrn_reflns_av_unetI/netI     0.0260
_diffrn_reflns_theta_min     2.496
_diffrn_reflns_theta_max     32.472
_diffrn_reflns_theta_full     30.500
_diffrn_measured_fraction_theta_max     0.952
_diffrn_measured_fraction_theta_full     0.987
_diffrn_reflns_limit_h_min     -13
_diffrn_reflns_limit_h_max     13
_diffrn_reflns_limit_k_min     -14
_diffrn_reflns_limit_k_max     14
_diffrn_reflns_limit_l_min     -17
_diffrn_reflns_limit_l_max     17
_refine_special_details
;
Refinement of F^2^ against ALL reflections.  The weighted R-factor wR and
goodness of fit S are based on F^2^, conventional R-factors R are based
on F, with F set to zero for negative F^2^. The threshold expression of
F^2^ > 2sigma(F^2^) is used only for calculating R-factors(gt) etc. and is
not relevant to the choice of reflections for refinement.  R-factors based
on F^2^ are statistically about twice as large as those based on F, and R-
factors based on ALL data will be even larger. H-atoms attached to carbon
were placed in calculated positions (C---H = 0.95 - 1.00 \%A) and were
included as riding contributions with isotropic displacement parameters
1.2 - 1.5 times those of the attached atoms. That attached to nitrogen
was placed in a location derived from a difference map and refined with
a DFIX 0.91 0.01 instruction. A small amount of residual density,
well-removed from the main molecule and which could not be satisfactorily
modeled by a plausible solvent molecule disordered across a center of
symmetry was removed with <i>PLATON SQUEEZE</i> (Spek, 2015). Three
reflections affected by the beamstop were omitted from the final
refinement.
;
_reflns_number_total     6214
_reflns_number_gt     5222
_reflns_threshold_expression     'I > 2\s(I)'
_refine_ls_structure_factor_coef     Fsqd
_refine_ls_matrix_type     full
_refine_ls_R_factor_all     0.0530
_refine_ls_R_factor_gt     0.0438
_refine_ls_wR_factor_gt     0.1203
_refine_ls_wR_factor_ref     0.1281
_refine_ls_goodness_of_fit_ref     1.051
_refine_ls_restrained_S_all     1.051
_refine_ls_number_reflns     6214
_refine_ls_number_parameters     213
_refine_ls_number_restraints     1
_refine_ls_hydrogen_treatment     mixed
_refine_ls_weighting_scheme     calc
_refine_ls_weighting_details
              'w=1/[\s^2^(Fo^2^)+(0.0689P)^2^+0.1685P] where P=(Fo^2^+2Fc^2^)/3'
_atom_sites_solution_hydrogens     mixed
_atom_sites_solution_primary     dual
_atom_sites_solution_secondary     difmap
_refine_ls_shift/su_max     0.001
_refine_ls_shift/su_mean     0.000
_refine_diff_density_max     0.409
_refine_diff_density_min     -0.190
_refine_ls_extinction_method     none
_refine_ls_extinction_coef     .
loop_
    _atom_type_symbol
    _atom_type_description
    _atom_type_scat_dispersion_real
    _atom_type_scat_dispersion_imag
    _atom_type_scat_source
    'C' 'C' 0.0033 0.0016
                         'International Tables Vol C Tables 4.2.6.8 and 6.1.1.4'
    'H' 'H' 0.0000 0.0000
                         'International Tables Vol C Tables 4.2.6.8 and 6.1.1.4'
    'N' 'N' 0.0061 0.0033
                         'International Tables Vol C Tables 4.2.6.8 and 6.1.1.4'
    'O' 'O' 0.0106 0.0060
                         'International Tables Vol C Tables 4.2.6.8 and 6.1.1.4'
_computing_data_collection     '<i>APEX4</i> (Bruker, 2021)'
_computing_cell_refinement     '<i>SAINT</i> (Bruker, 2021)'
_computing_data_reduction     '<i>SAINT</i> (Bruker, 2021)'
_computing_structure_solution     '<i>SHELXT</i> (Sheldrick, 2015<i>a</i>)'
_computing_structure_refinement
                                 '<i>SHELXL2018/1</i> (Sheldrick, 2015<i>b</i>)'
_computing_molecular_graphics     '<i>DIAMOND</i> (Brandenburg & Putz, 2012)'
_computing_publication_material     '<i>SHELXTL</i> (Sheldrick, 2008)'
loop_
    _atom_site_type_symbol
    _atom_site_label
    _atom_site_fract_x
    _atom_site_fract_y
    _atom_site_fract_z
    _atom_site_U_iso_or_equiv
    _atom_site_adp_type
    _atom_site_calc_flag
    _atom_site_occupancy
    _atom_site_disorder_assembly
    _atom_site_disorder_group
    O O1 0.74629(9) 0.64608(8) 0.94977(5) 0.02535(14) Uani d 1 . .
    O O2 0.51349(8) 0.68712(7) 0.60449(5) 0.02359(14) Uani d 1 . .
    N N1 0.63385(9) 0.70411(8) 0.79418(6) 0.01786(13) Uani d 1 . .
    N N2 0.62040(9) 0.51465(8) 0.63706(6) 0.01972(14) Uani d 1 . .
    H H2 0.5822(15) 0.4472(13) 0.5613(8) 0.030 Uiso d 1 . .
    C C1 0.68961(10) 0.48254(9) 0.73985(7) 0.01730(14) Uani d 1 . .
    C C2 0.69602(10) 0.61866(9) 0.84376(7) 0.01818(15) Uani d 1 . .
    C C3 0.58232(10) 0.63811(9) 0.66914(7) 0.01764(15) Uani d 1 . .
    C C4 0.86580(10) 0.49751(9) 0.74187(7) 0.01831(15) Uani d 1 . .
    C C5 0.95614(12) 0.56243(11) 0.66554(8) 0.02490(17) Uani d 1 . .
    H H5 0.908433 0.598669 0.610614 0.030 Uiso calc 1 . .
    C C6 1.11659(13) 0.57417(12) 0.66981(9) 0.0306(2) Uani d 1 . .
    H H6 1.177780 0.617680 0.617333 0.037 Uiso calc 1 . .
    C C7 1.18692(12) 0.52243(12) 0.75054(10) 0.0305(2) Uani d 1 . .
    H H7 1.295578 0.529077 0.752362 0.037 Uiso calc 1 . .
    C C8 1.09899(11) 0.46090(11) 0.82877(9) 0.02727(18) Uani d 1 . .
    H H8 1.148247 0.427406 0.885034 0.033 Uiso calc 1 . .
    C C9 0.93872(11) 0.44843(10) 0.82459(8) 0.02205(16) Uani d 1 . .
    H H9 0.878635 0.406433 0.878110 0.026 Uiso calc 1 . .
    C C10 0.57204(10) 0.32284(9) 0.74399(7) 0.01842(15) Uani d 1 . .
    C C11 0.45908(11) 0.30670(10) 0.81674(8) 0.02336(17) Uani d 1 . .
    H H11 0.459215 0.397322 0.870843 0.028 Uiso calc 1 . .
    C C12 0.34570(12) 0.15808(12) 0.81053(9) 0.02819(19) Uani d 1 . .
    H H12 0.268623 0.147944 0.860092 0.034 Uiso calc 1 . .
    C C13 0.34519(12) 0.02510(11) 0.73224(9) 0.02882(19) Uani d 1 . .
    H H13 0.267373 -0.075954 0.727691 0.035 Uiso calc 1 . .
    C C14 0.45904(13) 0.04021(11) 0.66037(9) 0.02807(19) Uani d 1 . .
    H H14 0.459695 -0.050708 0.607264 0.034 Uiso calc 1 . .
    C C15 0.57189(11) 0.18826(10) 0.66618(8) 0.02336(17) Uani d 1 . .
    H H15 0.649371 0.197963 0.616936 0.028 Uiso calc 1 . .
    C C16 0.61826(10) 0.84333(9) 0.86303(7) 0.01963(15) Uani d 1 . .
    H H16A 0.564388 0.820207 0.928583 0.024 Uiso calc 1 . .
    H H16B 0.545921 0.868521 0.810459 0.024 Uiso calc 1 . .
    C C17 0.78453(11) 0.98600(10) 0.91629(8) 0.02349(17) Uani d 1 . .
    H H17 0.854577 0.961276 0.972365 0.028 Uiso calc 1 . .
    C C18 0.75511(15) 1.12407(11) 0.98774(10) 0.0339(2) Uani d 1 . .
    H H18A 0.689042 1.151726 0.933699 0.051 Uiso calc 1 . .
    H H18B 0.861657 1.214255 1.026831 0.051 Uiso calc 1 . .
    H H18C 0.695748 1.094763 1.048519 0.051 Uiso calc 1 . .
    C C19 0.87543(13) 1.02639(13) 0.81979(11) 0.0353(2) Uani d 1 . .
    H H19A 0.899177 0.938670 0.778900 0.053 Uiso calc 1 . .
    H H19B 0.979417 1.120428 0.856671 0.053 Uiso calc 1 . .
    H H19C 0.806095 1.046019 0.761788 0.053 Uiso calc 1 . .
loop_
    _atom_site_aniso_label
    _atom_site_aniso_U_11
    _atom_site_aniso_U_22
    _atom_site_aniso_U_33
    _atom_site_aniso_U_12
    _atom_site_aniso_U_13
    _atom_site_aniso_U_23
    O1 0.0371(4) 0.0246(3) 0.0156(3) 0.0173(3) 0.0006(2) 0.0042(2)
    O2 0.0304(3) 0.0223(3) 0.0201(3) 0.0158(2) -0.0010(2) 0.0056(2)
    N1 0.0219(3) 0.0160(3) 0.0157(3) 0.0104(2) 0.0007(2) 0.0029(2)
    N2 0.0279(3) 0.0191(3) 0.0142(3) 0.0143(3) 0.0004(2) 0.0036(2)
    C1 0.0225(3) 0.0167(3) 0.0143(3) 0.0110(3) 0.0017(3) 0.0046(2)
    C2 0.0218(3) 0.0165(3) 0.0170(3) 0.0099(3) 0.0027(3) 0.0046(3)
    C3 0.0195(3) 0.0165(3) 0.0165(3) 0.0083(3) 0.0016(3) 0.0045(3)
    C4 0.0213(3) 0.0159(3) 0.0178(3) 0.0095(3) 0.0019(3) 0.0041(3)
    C5 0.0286(4) 0.0262(4) 0.0242(4) 0.0135(3) 0.0073(3) 0.0115(3)
    C6 0.0283(4) 0.0324(5) 0.0332(5) 0.0124(4) 0.0119(4) 0.0128(4)
    C7 0.0218(4) 0.0295(4) 0.0395(5) 0.0114(3) 0.0058(4) 0.0097(4)
    C8 0.0235(4) 0.0257(4) 0.0329(4) 0.0117(3) 0.0001(3) 0.0106(3)
    C9 0.0231(4) 0.0214(4) 0.0227(4) 0.0102(3) 0.0022(3) 0.0087(3)
    C10 0.0213(3) 0.0174(3) 0.0176(3) 0.0104(3) 0.0015(3) 0.0050(3)
    C11 0.0256(4) 0.0228(4) 0.0246(4) 0.0133(3) 0.0069(3) 0.0071(3)
    C12 0.0261(4) 0.0289(4) 0.0311(4) 0.0109(3) 0.0088(3) 0.0122(4)
    C13 0.0293(4) 0.0214(4) 0.0303(4) 0.0058(3) 0.0018(3) 0.0094(3)
    C14 0.0344(5) 0.0177(4) 0.0270(4) 0.0099(3) 0.0018(3) 0.0029(3)
    C15 0.0287(4) 0.0190(4) 0.0212(4) 0.0112(3) 0.0048(3) 0.0030(3)
    C16 0.0211(3) 0.0162(3) 0.0212(3) 0.0103(3) 0.0024(3) 0.0025(3)
    C17 0.0223(4) 0.0167(3) 0.0269(4) 0.0078(3) -0.0009(3) 0.0030(3)
    C18 0.0423(5) 0.0190(4) 0.0335(5) 0.0128(4) 0.0026(4) -0.0001(3)
    C19 0.0294(5) 0.0288(5) 0.0462(6) 0.0090(4) 0.0126(4) 0.0132(4)
_geom_special_details
;
 All esds (except the esd in the dihedral angle between two l.s. planes)
 are estimated using the full covariance matrix.  The cell esds are taken
 into account individually in the estimation of esds in distances, angles
 and torsion angles; correlations between esds in cell parameters are only
 used when they are defined by crystal symmetry.  An approximate (isotropic)
 treatment of cell esds is used for estimating esds involving l.s. planes.
;
loop_
    _geom_bond_atom_site_label_1
    _geom_bond_atom_site_label_2
    _geom_bond_site_symmetry_2
    _geom_bond_distance
    _geom_bond_publ_flag
    O1 C2 . 1.2139(10) ?
    O2 C3 . 1.2259(9) ?
    N1 C2 . 1.3698(10) ?
    N1 C3 . 1.4045(10) ?
    N1 C16 . 1.4598(10) ?
    N2 C3 . 1.3465(10) ?
    N2 C1 . 1.4652(10) ?
    N2 H2 . 0.906(8) ?
    C1 C4 . 1.5289(11) ?
    C1 C10 . 1.5295(11) ?
    C1 C2 . 1.5425(11) ?
    C4 C5 . 1.3939(12) ?
    C4 C9 . 1.3979(11) ?
    C5 C6 . 1.3948(13) ?
    C5 H5 . 0.9500 ?
    C6 C7 . 1.3868(14) ?
    C6 H6 . 0.9500 ?
    C7 C8 . 1.3895(15) ?
    C7 H7 . 0.9500 ?
    C8 C9 . 1.3911(12) ?
    C8 H8 . 0.9500 ?
    C9 H9 . 0.9500 ?
    C10 C11 . 1.3930(12) ?
    C10 C15 . 1.3980(11) ?
    C11 C12 . 1.3956(13) ?
    C11 H11 . 0.9500 ?
    C12 C13 . 1.3870(14) ?
    C12 H12 . 0.9500 ?
    C13 C14 . 1.3916(15) ?
    C13 H13 . 0.9500 ?
    C14 C15 . 1.3913(13) ?
    C14 H14 . 0.9500 ?
    C15 H15 . 0.9500 ?
    C16 C17 . 1.5273(12) ?
    C16 H16A . 0.9900 ?
    C16 H16B . 0.9900 ?
    C17 C19 . 1.5250(14) ?
    C17 C18 . 1.5282(13) ?
    C17 H17 . 1.0000 ?
    C18 H18A . 0.9800 ?
    C18 H18B . 0.9800 ?
    C18 H18C . 0.9800 ?
    C19 H19A . 0.9800 ?
    C19 H19B . 0.9800 ?
    C19 H19C . 0.9800 ?
loop_
    _geom_angle_atom_site_label_1
    _geom_angle_atom_site_label_2
    _geom_angle_atom_site_label_3
    _geom_angle_site_symmetry_1
    _geom_angle_site_symmetry_3
    _geom_angle
    _geom_angle_publ_flag
    C2 N1 C3 . . 111.47(6) ?
    C2 N1 C16 . . 124.21(7) ?
    C3 N1 C16 . . 124.29(6) ?
    C3 N2 C1 . . 112.87(6) ?
    C3 N2 H2 . . 120.9(8) ?
    C1 N2 H2 . . 124.6(8) ?
    N2 C1 C4 . . 112.60(7) ?
    N2 C1 C10 . . 109.66(6) ?
    C4 C1 C10 . . 112.73(6) ?
    N2 C1 C2 . . 100.71(6) ?
    C4 C1 C2 . . 108.58(6) ?
    C10 C1 C2 . . 111.97(6) ?
    O1 C2 N1 . . 125.93(7) ?
    O1 C2 C1 . . 126.97(7) ?
    N1 C2 C1 . . 107.10(6) ?
    O2 C3 N2 . . 128.11(7) ?
    O2 C3 N1 . . 124.19(7) ?
    N2 C3 N1 . . 107.69(6) ?
    C5 C4 C9 . . 119.56(8) ?
    C5 C4 C1 . . 121.55(7) ?
    C9 C4 C1 . . 118.87(7) ?
    C4 C5 C6 . . 119.99(8) ?
    C4 C5 H5 . . 120.0 ?
    C6 C5 H5 . . 120.0 ?
    C7 C6 C5 . . 120.10(9) ?
    C7 C6 H6 . . 120.0 ?
    C5 C6 H6 . . 120.0 ?
    C6 C7 C8 . . 120.22(9) ?
    C6 C7 H7 . . 119.9 ?
    C8 C7 H7 . . 119.9 ?
    C7 C8 C9 . . 119.90(8) ?
    C7 C8 H8 . . 120.1 ?
    C9 C8 H8 . . 120.1 ?
    C8 C9 C4 . . 120.21(8) ?
    C8 C9 H9 . . 119.9 ?
    C4 C9 H9 . . 119.9 ?
    C11 C10 C15 . . 119.12(8) ?
    C11 C10 C1 . . 122.52(7) ?
    C15 C10 C1 . . 118.25(7) ?
    C10 C11 C12 . . 120.34(8) ?
    C10 C11 H11 . . 119.8 ?
    C12 C11 H11 . . 119.8 ?
    C13 C12 C11 . . 120.22(9) ?
    C13 C12 H12 . . 119.9 ?
    C11 C12 H12 . . 119.9 ?
    C12 C13 C14 . . 119.79(9) ?
    C12 C13 H13 . . 120.1 ?
    C14 C13 H13 . . 120.1 ?
    C15 C14 C13 . . 120.09(9) ?
    C15 C14 H14 . . 120.0 ?
    C13 C14 H14 . . 120.0 ?
    C14 C15 C10 . . 120.44(8) ?
    C14 C15 H15 . . 119.8 ?
    C10 C15 H15 . . 119.8 ?
    N1 C16 C17 . . 112.91(7) ?
    N1 C16 H16A . . 109.0 ?
    C17 C16 H16A . . 109.0 ?
    N1 C16 H16B . . 109.0 ?
    C17 C16 H16B . . 109.0 ?
    H16A C16 H16B . . 107.8 ?
    C19 C17 C16 . . 111.65(8) ?
    C19 C17 C18 . . 111.13(8) ?
    C16 C17 C18 . . 108.81(8) ?
    C19 C17 H17 . . 108.4 ?
    C16 C17 H17 . . 108.4 ?
    C18 C17 H17 . . 108.4 ?
    C17 C18 H18A . . 109.5 ?
    C17 C18 H18B . . 109.5 ?
    H18A C18 H18B . . 109.5 ?
    C17 C18 H18C . . 109.5 ?
    H18A C18 H18C . . 109.5 ?
    H18B C18 H18C . . 109.5 ?
    C17 C19 H19A . . 109.5 ?
    C17 C19 H19B . . 109.5 ?
    H19A C19 H19B . . 109.5 ?
    C17 C19 H19C . . 109.5 ?
    H19A C19 H19C . . 109.5 ?
    H19B C19 H19C . . 109.5 ?
loop_
    _geom_torsion_atom_site_label_1
    _geom_torsion_atom_site_label_2
    _geom_torsion_atom_site_label_3
    _geom_torsion_atom_site_label_4
    _geom_torsion_site_symmetry_1
    _geom_torsion_site_symmetry_2
    _geom_torsion_site_symmetry_3
    _geom_torsion_site_symmetry_4
    _geom_torsion
    _geom_torsion_publ_flag
    C3 N2 C1 C4 . . . . -118.52(8) ?
    C3 N2 C1 C10 . . . . 115.10(8) ?
    C3 N2 C1 C2 . . . . -3.05(9) ?
    C3 N1 C2 O1 . . . . -178.32(8) ?
    C16 N1 C2 O1 . . . . -0.15(14) ?
    C3 N1 C2 C1 . . . . 1.65(9) ?
    C16 N1 C2 C1 . . . . 179.81(7) ?
    N2 C1 C2 O1 . . . . -179.29(9) ?
    C4 C1 C2 O1 . . . . -60.86(11) ?
    C10 C1 C2 O1 . . . . 64.25(11) ?
    N2 C1 C2 N1 . . . . 0.74(8) ?
    C4 C1 C2 N1 . . . . 119.18(7) ?
    C10 C1 C2 N1 . . . . -115.71(7) ?
    C1 N2 C3 O2 . . . . -174.97(8) ?
    C1 N2 C3 N1 . . . . 4.19(9) ?
    C2 N1 C3 O2 . . . . 175.58(8) ?
    C16 N1 C3 O2 . . . . -2.58(13) ?
    C2 N1 C3 N2 . . . . -3.61(9) ?
    C16 N1 C3 N2 . . . . 178.23(7) ?
    N2 C1 C4 C5 . . . . 10.83(11) ?
    C10 C1 C4 C5 . . . . 135.55(8) ?
    C2 C1 C4 C5 . . . . -99.79(9) ?
    N2 C1 C4 C9 . . . . -170.85(7) ?
    C10 C1 C4 C9 . . . . -46.14(10) ?
    C2 C1 C4 C9 . . . . 78.52(9) ?
    C9 C4 C5 C6 . . . . 1.73(13) ?
    C1 C4 C5 C6 . . . . -179.97(8) ?
    C4 C5 C6 C7 . . . . -0.49(15) ?
    C5 C6 C7 C8 . . . . -0.99(15) ?
    C6 C7 C8 C9 . . . . 1.21(15) ?
    C7 C8 C9 C4 . . . . 0.04(14) ?
    C5 C4 C9 C8 . . . . -1.51(13) ?
    C1 C4 C9 C8 . . . . -179.85(8) ?
    N2 C1 C10 C11 . . . . -97.67(9) ?
    C4 C1 C10 C11 . . . . 136.02(8) ?
    C2 C1 C10 C11 . . . . 13.23(10) ?
    N2 C1 C10 C15 . . . . 78.35(9) ?
    C4 C1 C10 C15 . . . . -47.96(9) ?
    C2 C1 C10 C15 . . . . -170.75(7) ?
    C15 C10 C11 C12 . . . . -0.97(13) ?
    C1 C10 C11 C12 . . . . 175.01(8) ?
    C10 C11 C12 C13 . . . . 0.34(14) ?
    C11 C12 C13 C14 . . . . 0.48(15) ?
    C12 C13 C14 C15 . . . . -0.65(15) ?
    C13 C14 C15 C10 . . . . 0.00(14) ?
    C11 C10 C15 C14 . . . . 0.81(13) ?
    C1 C10 C15 C14 . . . . -175.35(8) ?
    C2 N1 C16 C17 . . . . 72.64(10) ?
    C3 N1 C16 C17 . . . . -109.43(9) ?
    N1 C16 C17 C19 . . . . 57.80(10) ?
    N1 C16 C17 C18 . . . . -179.18(7) ?
loop_
    _geom_hbond_atom_site_label_D
    _geom_hbond_atom_site_label_H
    _geom_hbond_atom_site_label_A
    _geom_hbond_site_symmetry_A
    _geom_hbond_distance_DH
    _geom_hbond_distance_HA
    _geom_hbond_distance_DA
    _geom_hbond_angle_DHA
    _geom_hbond_publ_flag
    N2 H2 O2 2_666 0.906(8) 1.949(8) 2.8512(9) 174.3(12) yes
    C7 H7 Cg1 1_655 0.95 2.99 3.9308(13) 170 y
    C8 H8 O1 2_767 0.95 2.46 3.4069(13) 172 y
_shelx_space_group_comment
;
The symmetry employed for this shelxl refinement is uniquely defined
by the following loop, which should always be used as a source of
symmetry information in preference to the above space-group names.
They are only intended as comments.
;
_shelx_estimated_absorpt_T_min     0.967
_shelx_estimated_absorpt_T_max     0.990
_shelx_hkl_file
;
  -2   0   0  846.32   29.80
  -2   0   0  908.21   31.00
  -2   0   0  945.31   36.80
  -2   0   0  885.41   29.50
  -2   0   0  887.41   31.00
  -2   0   0  865.41   29.70
  -2   0   0  844.92   28.10
   2   0   0  960.60   32.90
   2   0   0  865.51   28.10
   2   0   0  948.71   39.50
   2   0   0  825.32   30.50
   2   0   0  903.91   30.00
   2   0   0  919.71   29.70
   2   0   0  934.71   31.60
  -3   0   0   30.00    2.20
  -3   0   0   27.90    3.70
  -3   0   0   33.70    4.60
  -3   0   0   28.40    4.20
  -3   0   0   33.10    4.00
  -3   0   0   37.00    4.80
  -3   0   0   34.10    7.20
  -3   0   0   25.20    4.30
   3   0   0   31.70    6.90
   3   0   0   28.10    2.20
   3   0   0   29.10    4.30
   3   0   0   29.40    4.30
   3   0   0   29.70    4.30
   3   0   0   26.50    3.90
   3   0   0   27.10    4.40
   3   0   0   31.30    3.80
  -4   0   0 2198.38   71.09
  -4   0   0 2278.67   86.29
  -4   0   0 2160.88   73.99
  -4   0   0 2172.18   74.09
  -4   0   0 2080.89   72.89
   4   0   0 2212.58   73.69
   4   0   0 2164.58   73.49
   4   0   0 2258.97   73.99
   4   0   0 2161.88   71.19
   4   0   0 2168.78   73.99
   4   0   0 2098.39   71.79
   4   0   0 2217.78   83.69
   4   0   0 2176.88   67.99
  -5   0   0  119.39    8.10
  -5   0   0  112.69   10.20
  -5   0   0   88.49   14.50
  -5   0   0  119.49   10.40
  -5   0   0  125.89    8.70
  -5   0   0  109.59    9.30
  -5   0   0  119.49    8.60
   5   0   0  125.59   10.50
   5   0   0  120.59   10.10
   5   0   0  113.09    9.80
   5   0   0  114.69    8.40
   5   0   0  111.79    8.60
   5   0   0  117.49    9.80
   5   0   0  111.59    5.00
   5   0   0  116.99   14.70
  -6   0   0  137.99   12.00
  -6   0   0  126.59   11.90
  -6   0   0  185.68   33.00
  -6   0   0  131.99    9.40
  -6   0   0  140.29   10.20
   6   0   0  125.19   12.60
   6   0   0  128.89   10.30
   6   0   0  127.99   11.80
   6   0   0  127.19    9.70
  -7   0   0   17.00    5.50
  -7   0   0   16.00    6.60
  -7   0   0   15.00    4.60
  -7   0   0   17.40   14.90
  -7   0   0   16.40    6.50
   7   0   0   28.60    6.60
   7   0   0    9.10    5.20
   7   0   0   26.30    6.30
   7   0   0   55.89   22.10
   7   0   0   32.70    8.60
  -8   0   0   23.10    7.10
  -8   0   0   31.20    9.40
  -8   0   0   21.20    7.70
  -8   0   0   33.20    6.90
  -8   0   0    6.80   20.70
   8   0   0   14.50    7.10
   8   0   0   21.80    6.90
   8   0   0   22.70    8.30
  -9   0   0   89.49   13.40
  -9   0   0  117.69   14.60
   9   0   0  105.69   14.30
   9   0   0   92.09   13.20
   9   0   0  104.49   11.70
 -10   0   0   34.00   12.20
 -10   0   0    4.90   23.90
 -10   0   0   18.50    8.80
  10   0   0   37.20   11.30
  10   0   0   18.70    9.10
 -11   0   0   32.80   11.20
 -11   0   0   -0.70   26.60
 -11   0   0    6.10    8.60
  11   0   0   15.80   10.40
  11   0   0   30.40   10.50
 -12   0   0  111.99   19.10
 -12   0   0  125.29   19.80
  12   0   0   74.49   16.50
  12   0   0  112.49   26.00
  12  -1   0    6.60    8.10
  12  -1   0    5.50    7.50
 -12   1   0    2.80    7.30
 -12   1   0   -0.40    9.40
 -12   1   0   21.90   28.80
  11  -1   0  184.28   20.00
  11  -1   0  235.88   22.00
 -11   1   0  210.58   22.40
 -11   1   0  164.08   19.60
  10  -1   0  779.32   40.60
  10  -1   0  767.12   37.30
 -10   1   0  720.53   41.00
 -10   1   0  699.03   48.90
   9  -1   0 1351.16   58.19
   9  -1   0 1395.96   55.99
   9  -1   0 1390.56   58.59
  -9   1   0 1324.47   58.59
  -9   1   0 1413.96   60.39
   8  -1   0    6.40    5.10
   8  -1   0    1.70    5.60
   8  -1   0    9.50    6.70
  -8   1   0    1.20    3.90
  -8   1   0    2.30    5.20
  -8   1   0   -3.70    3.10
  -8   1   0    5.10    5.60
  -8   1   0   10.50   10.40
   7  -1   0   15.30    5.40
   7  -1   0   19.00    3.50
   7  -1   0   24.30    5.00
   7  -1   0    7.70    4.80
   7  -1   0   15.50    6.00
  -7   1   0   10.90    4.00
  -7   1   0   10.70    5.60
  -7   1   0   11.20    5.70
  -7   1   0   11.40    8.60
  -7   1   0   10.90    3.70
   6  -1   0  510.35   36.10
   6  -1   0  464.25   26.00
   6  -1   0  503.85   19.20
   6  -1   0  514.85   23.90
   6  -1   0  503.15   24.70
   6  -1   0  544.15   20.70
   6  -1   0  504.05   24.40
  -6   1   0  507.85   25.30
  -6   1   0  452.75   34.60
  -6   1   0  527.15   25.40
  -6   1   0  519.95   20.40
  -6   1   0  520.95   22.20
   5  -1   0  588.24   26.10
   5  -1   0  634.44   22.70
   5  -1   0  551.14   27.50
   5  -1   0  592.14   25.90
   5  -1   0  603.54   27.30
   5  -1   0  596.54   22.00
   5  -1   0  602.44   35.10
  -5   1   0  638.54   37.40
  -5   1   0  614.64   23.00
  -5   1   0  601.74   26.90
  -5   1   0  610.24   22.20
  -5   1   0  605.74   26.80
   4  -1   0 1997.50   75.29
   4  -1   0 1912.81   64.79
   4  -1   0 1877.01   64.29
   4  -1   0 1889.21   60.89
   4  -1   0 1904.91   64.59
   4  -1   0 1938.81   65.49
   4  -1   0 1922.81   61.39
  -4   1   0 1823.32   61.29
  -4   1   0 1935.31   75.99
  -4   1   0 1953.20   64.79
  -4   1   0 1917.71   64.49
  -4   1   0 1822.72   63.89
  -4   1   0 1960.50   65.29
  -4   1   0 1895.41   60.79
  -4   1   0 1873.01   65.09
   3  -1   0  540.85   27.00
   3  -1   0  509.65   20.30
   3  -1   0  501.75   20.20
   3  -1   0  516.95   20.80
   3  -1   0  550.24   20.60
   3  -1   0  535.95   17.60
   3  -1   0  512.25   18.60
  -3   1   0  535.75   20.40
  -3   1   0  545.15   20.50
  -3   1   0  518.55   27.20
  -3   1   0  445.66   20.30
  -3   1   0  487.15   17.80
  -3   1   0  527.15   17.50
  -3   1   0  516.75   20.20
  -2  -1   0 3230.38  101.69
  -2  -1   0 3175.08  101.19
  -2  -1   0 3188.38  101.09
  -2  -1   0 3081.79   98.89
  -2  -1   0 3152.58  100.89
   2   1   0 3210.98   98.99
   2   1   0 3236.88  101.59
   2   1   0 3213.58  101.09
  -3  -1   0  200.88   10.80
  -3  -1   0  184.28    9.00
  -3  -1   0  205.88   11.50
  -3  -1   0  195.88   10.70
  -3  -1   0  199.28   10.90
  -3  -1   0  214.68   22.80
  -3  -1   0  193.18   11.20
   3   1   0  197.98   11.00
   3   1   0  207.88   11.50
   3   1   0  189.28   10.60
   3   1   0  231.28   21.60
   3   1   0  195.28   11.30
   3   1   0  179.58    8.90
   3   1   0  204.48   16.40
  -4  -1   0  268.77   15.40
  -4  -1   0  292.57   14.60
  -4  -1   0  271.67   15.40
  -4  -1   0  285.57   14.90
  -4  -1   0  259.77   12.70
  -4  -1   0  263.77   14.60
   4   1   0  290.67   13.10
   4   1   0  296.17   15.40
   4   1   0  279.27   14.50
   4   1   0  286.77   15.40
   4   1   0  317.27   16.00
   4   1   0  287.47   22.00
   4   1   0  290.07   15.70
  -5  -1   0  966.40   38.60
  -5  -1   0  938.51   35.70
  -5  -1   0  857.51   37.40
  -5  -1   0  928.11   36.30
  -5  -1   0  870.51   33.80
  -5  -1   0  929.81   36.90
   5   1   0  936.61   37.70
   5   1   0  887.81   37.10
   5   1   0  950.10   38.10
   5   1   0  989.70   38.40
   5   1   0  879.21   35.50
   5   1   0  941.31   34.40
   5   1   0  935.91   48.50
  -6  -1   0    7.90    4.70
  -6  -1   0   11.70    4.40
  -6  -1   0    7.40    4.60
  -6  -1   0    5.20   14.60
  -6  -1   0    5.50   10.20
   6   1   0   16.10    5.80
   6   1   0    3.90    4.00
   6   1   0    8.00    4.80
   6   1   0    6.80    9.30
  -7  -1   0  284.37   19.80
  -7  -1   0  249.28   19.30
  -7  -1   0  265.17   17.40
  -7  -1   0  275.67   16.90
   7   1   0  254.67   19.20
   7   1   0  281.37   19.30
   7   1   0  298.87   20.20
   7   1   0  297.57   16.30
  -8  -1   0  402.76   26.20
  -8  -1   0  383.46   25.00
  -8  -1   0  377.56   22.30
   8   1   0  348.87   20.10
   8   1   0  377.26   24.90
   8   1   0  416.86   25.60
  -9  -1   0    3.10    5.10
  -9  -1   0   14.20    7.60
  -9  -1   0    7.10   23.50
  -9  -1   0    4.50    7.50
   9   1   0    2.70    6.20
   9   1   0    3.70    6.10
 -10  -1   0    5.60   23.70
 -10  -1   0    7.60    7.40
  10   1   0   15.50    8.40
  10   1   0   23.80    9.30
 -11  -1   0    8.70    9.60
 -11  -1   0   20.70   10.70
 -11  -1   0   10.10   25.70
  11   1   0    5.00    7.90
  11   1   0    5.60    8.10
  12  -2   0  106.69   16.80
  12  -2   0   71.59   15.20
 -12   2   0  116.39   18.30
 -12   2   0  106.49   18.00
 -12   2   0   26.90   32.90
  11  -2   0   55.29   13.00
  11  -2   0  111.79   15.90
  11  -2   0  108.59   14.40
 -11   2   0   97.49   15.10
 -11   2   0   12.90   23.20
 -11   2   0   61.19   15.80
  10  -2   0   73.79   14.00
  10  -2   0   48.70   11.50
  10  -2   0   32.20   14.70
 -10   2   0   74.99   14.20
 -10   2   0   54.59   12.90
   9  -2   0   35.10    9.50
   9  -2   0   35.30    9.50
   9  -2   0   44.30   10.70
  -9   2   0   40.30   16.50
  -9   2   0   24.50    8.60
  -9   2   0   33.50    9.60
   8  -2   0  100.89    8.10
   8  -2   0   97.99   12.00
   8  -2   0  114.49   12.20
  -8   2   0  117.69   13.10
  -8   2   0  116.59   13.40
  -8   2   0  116.19   20.70
   7  -2   0   23.40    7.00
   7  -2   0   15.80    5.90
   7  -2   0   21.50    5.40
   7  -2   0   32.20    5.50
  -7   2   0   36.00    6.80
  -7   2   0   31.30    3.70
  -7   2   0   25.20    7.30
  -7   2   0   19.40   12.70
   6  -2   0  669.93   23.50
   6  -2   0  675.03   40.60
   6  -2   0  636.04   48.70
   6  -2   0  667.43   29.50
   6  -2   0  690.73   26.30
   6  -2   0  715.93   30.50
   6  -2   0  674.73   30.80
   6  -2   0  663.23   29.80
  -6   2   0  681.53   30.70
  -6   2   0  684.83   30.60
  -6   2   0  650.33   29.40
  -6   2   0  665.63   24.50
  -6   2   0  653.93   23.40
  -6   2   0  804.12   31.10
  -6   2   0  751.42   44.00
  -6   2   0  671.73   52.39
   5  -2   0 5764.82  177.98
   5  -2   0 5930.81  184.78
   5  -2   0 5814.42  184.48
   5  -2   0 5771.62  185.68
   5  -2   0 5846.52  184.28
   5  -2   0 5815.22  185.18
   5  -2   0 5795.42  198.68
  -5   2   0 5762.92  177.98
  -5   2   0 5788.82  185.68
  -5   2   0 5870.41  185.48
  -5   2   0 5851.91  201.18
  -5   2   0 5680.73  178.88
  -5   2   0 5663.93  184.18
   4  -2   0 1867.21   75.09
   4  -2   0 1912.31   64.79
   4  -2   0 2005.60   65.89
   4  -2   0 1919.91   63.39
   4  -2   0 1965.00   64.99
   4  -2   0 1959.90   65.89
  -4   2   0 1945.11   76.89
  -4   2   0 1926.71   65.29
  -4   2   0 1924.21   65.89
  -4   2   0 1984.80   65.09
  -4   2   0 1874.01   60.09
  -4   2   0 1795.42   64.79
   3  -2   0 1662.63   55.29
   3  -2   0 1753.12   56.09
   3  -2   0 1719.13   74.49
   3  -2   0 1679.23   56.59
   3  -2   0 1753.82   65.69
   3  -2   0 1741.93   55.89
   3  -2   0 1684.73   56.69
  -3   2   0 1728.33   56.09
  -3   2   0 1697.23   56.19
  -3   2   0 1739.33   66.19
  -3   2   0 1512.05   56.09
  -3   2   0 1600.24   51.69
  -3   2   0 1571.04   72.09
   2  -2   0  281.77   17.80
   2  -2   0  285.97    9.80
   2  -2   0  280.97   12.20
   2  -2   0  280.87   13.80
   2  -2   0  279.47   11.60
   2  -2   0  264.37   12.00
   2  -2   0  271.47   12.40
   2  -2   0  291.67   10.00
  -2   2   0  263.77    9.70
  -2   2   0  273.87   12.30
  -2   2   0  301.17   21.20
  -2   2   0  303.97   12.30
  -2   2   0  281.97   12.50
  -2   2   0  281.97   10.00
  -2  -2   0 3402.96  106.89
  -2  -2   0 3192.68  106.39
  -2  -2   0 3217.68  101.99
  -2  -2   0 3294.67  106.49
  -2  -2   0 3364.46  107.09
  -2  -2   0 3208.58  101.89
  -2  -2   0 3237.28  105.29
   2   2   0 3339.77  101.99
   2   2   0 3292.77  106.59
   2   2   0 3407.16  106.59
   2   2   0 3415.26  107.19
   2   2   0 3347.67  105.79
  -3  -2   0  781.62   31.90
  -3  -2   0  839.52   32.60
  -3  -2   0  786.62   27.80
  -3  -2   0  815.32   31.30
  -3  -2   0  801.12   32.10
  -3  -2   0  870.91   32.80
  -3  -2   0  785.72   32.20
   3   2   0  927.31   44.50
   3   2   0  819.72   32.10
   3   2   0  818.92   32.60
   3   2   0  861.21   32.60
   3   2   0  837.32   31.80
   3   2   0  835.72   27.90
  -4  -2   0 1073.09   60.09
  -4  -2   0  874.31   31.80
  -4  -2   0  850.11   36.50
  -4  -2   0  889.31   36.50
  -4  -2   0  953.00   36.30
  -4  -2   0  925.11   37.30
   4   2   0  863.91   35.70
   4   2   0  946.81   37.50
   4   2   0  914.51   47.40
   4   2   0  933.91   37.50
   4   2   0  926.91   32.00
   4   2   0  957.80   36.80
  -5  -2   0  362.66   20.40
  -5  -2   0  356.36   19.10
  -5  -2   0  339.97   19.20
  -5  -2   0  316.37   19.40
   5   2   0  333.97   18.80
   5   2   0  345.07   19.50
   5   2   0  371.16   23.50
   5   2   0  368.86   15.70
  -6  -2   0   57.29   22.50
  -6  -2   0   67.59    9.60
  -6  -2   0   73.29   10.30
  -6  -2   0   63.69   10.20
  -6  -2   0   52.79    9.80
   6   2   0   72.69   10.50
   6   2   0   59.39    9.20
   6   2   0   47.00   18.90
   6   2   0   71.79    6.90
  -7  -2   0  124.39   14.40
  -7  -2   0  137.29   12.70
  -7  -2   0  133.99   14.40
  -7  -2   0  119.39   13.10
   7   2   0  146.79   10.30
   7   2   0  111.89   13.40
   7   2   0  139.79   14.70
  -8  -2   0    7.00    6.00
  -8  -2   0    7.40    6.50
  -8  -2   0   12.60   21.50
  -8  -2   0    5.50    6.00
  -8  -2   0    0.50    4.70
   8   2   0   -0.20    4.80
   8   2   0    3.00    5.60
  -9  -2   0   52.39   14.50
  -9  -2   0   60.09   14.10
  -9  -2   0   69.89   12.00
   9   2   0   79.69   14.70
   9   2   0   41.80   11.60
 -10  -2   0   20.00   10.40
 -10  -2   0    9.60   24.00
 -10  -2   0   47.20   12.90
  10   2   0   23.70   10.40
  10   2   0   32.60   11.00
 -11  -2   0   18.80   10.10
 -11  -2   0   22.70   11.60
 -11  -2   0    0.10   23.90
  11   2   0   53.89   14.40
  11   2   0   31.80   12.00
  12  -3   0   47.60   12.50
  12  -3   0   21.30   10.10
  12  -3   0   26.70   10.60
 -12   3   0   40.00   12.70
 -12   3   0   18.70    9.40
 -12   3   0   18.90   24.30
  11  -3   0    8.00    7.70
  11  -3   0   11.80    8.00
  11  -3   0   12.10    7.50
 -11   3   0    4.50    6.80
 -11   3   0   11.70   13.00
 -11   3   0   10.00    9.40
  10  -3   0    7.60    6.30
  10  -3   0    7.70    6.60
  10  -3   0    8.20    6.40
 -10   3   0    1.70    5.70
 -10   3   0   13.00   11.80
 -10   3   0    8.20    7.50
   9  -3   0   22.90    8.00
   9  -3   0   34.60    9.60
  -9   3   0   13.40    6.60
  -9   3   0   35.20    9.50
  -9   3   0   21.00   13.40
   8  -3   0  200.08   15.90
   8  -3   0  163.68   14.90
   8  -3   0  166.08   11.50
  -8   3   0  143.69   13.90
  -8   3   0  158.58   14.70
  -8   3   0  157.88   23.70
  -8   3   0  164.98   15.40
   7  -3   0   76.09   10.00
   7  -3   0   71.99    9.60
   7  -3   0   63.19    7.40
   7  -3   0   80.59   21.10
  -7   3   0   87.89   10.50
  -7   3   0   66.29    9.70
  -7   3   0   79.69   10.20
  -7   3   0   62.39   21.90
  -7   3   0   72.79   15.90
   6  -3   0    3.40    8.30
   6  -3   0    6.20    3.40
   6  -3   0    2.00    3.60
   6  -3   0    7.40    4.40
   6  -3   0   -1.60    3.10
   6  -3   0    1.80    4.90
   6  -3   0    6.80    3.30
  -6   3   0    2.50    3.40
  -6   3   0    5.80    5.90
  -6   3   0    4.10    1.40
  -6   3   0    4.20    4.00
  -6   3   0    8.80    4.60
  -6   3   0   -3.90    5.40
   5  -3   0  128.69    9.80
   5  -3   0  107.39   20.40
   5  -3   0  133.49    9.10
   5  -3   0  129.49   10.50
   5  -3   0  126.99    9.50
   5  -3   0  118.79   10.10
   5  -3   0  119.89   15.40
   5  -3   0  122.69    9.50
  -5   3   0  134.09   10.30
  -5   3   0  120.19   10.30
  -5   3   0  133.49    9.90
  -5   3   0  116.39   15.80
  -5   3   0   88.19   18.50
   3  -3   0 1608.54   54.79
   3  -3   0 1671.93   66.89
   3  -3   0 1631.84   55.49
   3  -3   0 1656.23   55.19
   3  -3   0 1678.63   51.09
   3  -3   0 1696.23   54.29
   3  -3   0 1632.54   51.39
   3  -3   0 1640.54   55.79
  -3   3   0 1660.63   51.29
  -3   3   0 1669.03   55.79
  -3   3   0 1457.75   54.49
  -3   3   0 1607.64   55.39
  -3   3   0 1525.15   50.89
  -3   3   0 1589.04   66.19
   2  -3   0  174.98    9.50
   2  -3   0  162.08    9.30
   2  -3   0  169.08    7.90
   2  -3   0  185.08   19.40
   2  -3   0  174.48    8.50
   2  -3   0  173.18    9.60
   2  -3   0  166.98    8.10
  -2   3   0  177.08    9.60
  -2   3   0  179.18    8.90
  -2   3   0  201.78   21.00
  -2   3   0  175.18    9.70
  -2   3   0  170.78    8.50
  -2   3   0  177.48    9.50
  -2   3   0  156.58   14.90
  -2   3   0  174.68    8.20
   0  -3   0   37.40    3.00
   0  -3   0   32.40    4.20
   0  -3   0   32.80    4.10
   0  -3   0   29.90    2.80
   0  -3   0   32.10    4.30
   0  -3   0   29.40    4.80
   0  -3   0   27.70    3.70
   0  -3   0   33.50    3.50
   0   3   0   29.20    4.40
   0   3   0   31.70    3.80
   0   3   0   25.70    3.90
   0   3   0   29.60    4.40
   0   3   0   22.70    7.20
   0   3   0   36.10   12.00
   1   3   0 5839.12  184.28
  -2  -3   0 2372.66  100.69
  -2  -3   0 2319.67   77.79
  -2  -3   0 2342.07   76.69
  -2  -3   0 2344.37   77.69
  -2  -3   0 2262.87   76.79
  -2  -3   0 2182.78   71.99
  -2  -3   0 2231.68   74.99
   2   3   0 2285.77   77.29
   2   3   0 2231.58   77.09
   2   3   0 2213.28   75.29
   2   3   0 2366.86   97.39
   2   3   0 2246.38   76.39
   2   3   0 2304.77   76.79
  -3  -3   0 2149.19   73.09
  -3  -3   0 2171.28   72.69
  -3  -3   0 2082.69   72.09
  -3  -3   0 2093.59   70.59
  -3  -3   0 1932.61   64.69
  -3  -3   0 2067.29   64.79
  -3  -3   0 2091.09   72.29
  -3  -3   0 1938.51   96.09
  -3  -3   0 2041.10   64.69
  -3  -3   0 2005.40   97.69
   3   3   0 2183.98   64.89
   3   3   0 2104.09   72.99
   3   3   0 1990.20   70.79
   3   3   0 2188.48   72.39
   3   3   0 2177.28   73.09
  -4  -3   0 1355.66   52.09
  -4  -3   0 1358.36   52.09
  -4  -3   0 1365.56   51.69
  -4  -3   0 1378.06   51.99
  -4  -3   0 1321.87   49.90
  -4  -3   0 1267.67   44.00
   4   3   0 1308.67   51.29
   4   3   0 1388.76   44.30
   4   3   0 1565.64   77.09
   4   3   0 1260.27   50.89
   4   3   0 1382.96   50.89
   4   3   0 1444.16   53.09
  -5  -3   0  235.98   36.10
  -5  -3   0  299.77   21.80
  -5  -3   0  298.57   18.70
  -5  -3   0  298.57   19.00
  -5  -3   0  305.77   19.40
   5   3   0  332.37   19.00
   5   3   0  284.27   12.50
   5   3   0  316.17   19.90
  -6  -3   0   25.10    7.40
  -6  -3   0   20.60    7.60
  -6  -3   0   -2.20   15.00
  -6  -3   0   16.70    6.90
  -6  -3   0   32.00    9.00
   6   3   0   26.40    7.50
   6   3   0   29.80    7.70
  -7  -3   0    1.00    6.70
  -7  -3   0    6.10    5.60
  -7  -3   0   10.30    5.80
  -7  -3   0    3.60    5.70
  -7  -3   0    1.20   15.20
   7   3   0   -1.90    3.90
   7   3   0    3.00    5.50
  -8  -3   0   16.30    8.40
  -8  -3   0   19.80    7.90
  -8  -3   0   35.70   10.70
  -8  -3   0   13.80   20.20
  -8  -3   0   32.30    8.70
   8   3   0    9.30    7.10
   8   3   0   21.60    8.70
  -9  -3   0  291.77   23.10
   9   3   0  261.87   24.20
   9   3   0  299.57   24.20
 -10  -3   0   53.69   14.70
 -10  -3   0    7.50   21.80
  10   3   0   81.69   17.20
  10   3   0   50.29   13.60
  13  -4   0   -3.50    7.40
  13  -4   0   -2.70    6.70
  13  -4   0   -5.90    6.60
 -13   4   0   -8.30    7.30
 -13   4   0   20.10   21.40
 -13   4   0   -1.20    7.20
  12  -4   0  304.17   25.90
  12  -4   0  362.76   28.20
  12  -4   0  340.17   27.20
 -12   4   0  317.77   43.00
 -12   4   0  348.27   29.20
 -12   4   0  347.37   28.50
  11  -4   0    0.10    5.70
  11  -4   0    0.50    6.20
 -11   4   0   13.30    9.20
 -11   4   0    8.30    7.20
  10  -4   0   20.20    8.80
  10  -4   0   21.10    8.50
 -10   4   0   15.90   10.30
 -10   4   0   38.90   11.40
 -10   4   0   21.30    9.40
   9  -4   0  244.48   19.20
   9  -4   0  254.17   19.80
   9  -4   0  246.28   15.80
  -9   4   0  210.48   18.90
  -9   4   0  232.68   19.40
  -9   4   0  243.58   18.80
  -9   4   0  225.48   30.30
   8  -4   0  402.96   24.40
   8  -4   0  417.96   23.80
   8  -4   0  411.26   21.00
  -8   4   0  390.86   37.00
  -8   4   0  410.46   23.60
  -8   4   0  369.06   23.70
  -8   4   0  390.66   23.80
   7  -4   0    3.60    4.00
   7  -4   0    7.80    5.40
   7  -4   0    5.60   10.90
   7  -4   0    2.00    4.30
  -7   4   0    5.00    7.50
  -7   4   0    5.80    4.50
  -7   4   0    1.00   10.00
  -7   4   0    0.70    4.70
  -7   4   0    3.80    4.10
   6  -4   0  299.27   16.70
   6  -4   0  318.37   27.40
   6  -4   0  303.57   18.50
   6  -4   0  302.17   17.20
   6  -4   0  311.07   17.30
   6  -4   0  280.17   16.50
   6  -4   0  304.27   18.50
  -6   4   0  321.17   17.70
  -6   4   0  304.97   17.90
  -6   4   0  299.97   28.10
   5  -4   0  834.52   46.50
   5  -4   0  848.92   33.10
   5  -4   0  872.11   33.00
   5  -4   0  851.61   35.00
   5  -4   0  744.93   33.90
   5  -4   0  813.72   33.30
   5  -4   0  868.91   33.80
  -5   4   0  686.33   54.49
  -5   4   0  883.01   33.90
  -5   4   0  821.32   47.40
  -5   4   0  887.31   35.00
  -5   4   0  863.51   33.90
   4  -4   0 6739.93  207.48
   4  -4   0 6597.94  208.68
   4  -4   0 6535.95  209.48
   4  -4   0 6400.26  208.78
   4  -4   0 6587.64  202.98
   4  -4   0 6754.02  226.28
  -4   4   0 6586.24  208.28
  -4   4   0 6687.03  203.38
   3  -4   0  709.93   28.10
   3  -4   0  752.62   28.90
   3  -4   0  649.04   46.20
   3  -4   0  736.83   28.80
   3  -4   0  738.63   39.80
   3  -4   0  721.73   25.20
   3  -4   0  745.93   26.90
   3  -4   0  721.43   28.70
   3  -4   0  728.43   25.70
  -3   4   0  681.93   28.00
  -3   4   0  746.23   27.00
  -3   4   0  740.53   28.60
  -3   4   0  699.63   26.90
  -3   4   0  752.02   40.80
  -3   4   0  700.03   28.70
  -3   4   0  700.53   27.30
  -3   4   0  687.03   47.70
   2  -4   0  124.19    8.50
   2  -4   0  118.79    8.50
   2  -4   0  135.89    8.10
   2  -4   0  137.69    7.90
   2  -4   0  123.09    7.30
   2  -4   0  135.69    9.30
   2  -4   0  126.49   14.90
  -2   4   0  124.19    7.30
  -2   4   0  132.09    8.80
  -2   4   0  131.79    8.10
  -2   4   0  120.49    8.10
  -2   4   0  131.89    8.90
  -2   4   0  135.39    9.40
  -2   4   0  160.68   18.50
   1  -4   0 3520.55  110.99
   1  -4   0 3377.56  113.29
   1  -4   0 3621.74  129.19
   1  -4   0 3521.65  111.59
   1  -4   0 3438.66  113.49
   1  -4   0 3555.44  113.49
   1  -4   0 3606.54  113.39
   1  -4   0 3416.56  113.09
  -1   4   0 3530.15  113.69
  -1   4   0 3614.84  128.99
  -1   4   0 3570.84  113.59
  -1   4   0 3569.34  111.19
  -1   4   0 3545.45  113.99
   0  -4   0  385.76   32.80
   0  -4   0  323.07   15.30
   0  -4   0  306.47   14.70
   0  -4   0  313.77   14.80
   0  -4   0  314.77   16.10
   0  -4   0  307.17   13.60
   0  -4   0  359.76   30.40
   0  -4   0  327.17   15.70
   0  -4   0  318.87   12.60
   0  -4   0  311.17   12.50
   0  -4   0  308.07   16.00
   0   4   0  302.37   13.70
   0   4   0  318.47   24.50
   0   4   0  323.67   15.70
   0   4   0  341.37   16.30
   0   4   0  338.87   16.40
   0   4   0  398.16   31.90
  -1  -4   0   96.49    4.40
  -1  -4   0  111.59    8.90
  -1  -4   0   99.29    9.10
  -1  -4   0   96.39    7.90
  -1  -4   0   93.79    8.60
  -1  -4   0  106.09    7.40
  -1  -4   0  111.29    8.40
  -1  -4   0  103.59    4.40
   1   4   0   97.69    8.30
   1   4   0  110.29   15.00
   1   4   0  107.39    8.90
   1   4   0  116.39    9.70
   1   4   0  113.39    7.70
   1   4   0   98.09    8.20
  -2  -4   0  211.38   27.00
  -2  -4   0  301.77   16.90
  -2  -4   0  289.47   15.80
  -2  -4   0  259.57   15.10
  -2  -4   0  267.17   16.10
  -2  -4   0  272.27   14.00
  -2  -4   0  282.27   12.10
   2   4   0  281.47   14.30
   2   4   0  261.17   15.80
   2   4   0  219.38   30.80
   2   4   0  283.47   15.60
   2   4   0  318.97   16.80
   2   4   0  279.27   15.60
   2   4   0  286.97   25.00
  -3  -4   0  701.73   32.10
  -3  -4   0  814.02   57.19
  -3  -4   0  697.43   25.20
  -3  -4   0  758.62   33.60
  -3  -4   0  742.03   32.80
  -3  -4   0  662.83   31.30
  -3  -4   0  786.12   56.89
   3   4   0  737.43   31.80
   3   4   0  721.23   32.60
   3   4   0  746.53   30.70
   3   4   0  730.13   32.60
   3   4   0  731.13   44.60
   3   4   0  800.12   54.89
   3   4   0  795.52   32.80
  -4  -4   0  220.38   16.00
  -4  -4   0  232.18   19.30
  -4  -4   0  265.37   17.30
   4   4   0  223.78   16.50
   4   4   0  231.58   15.20
   4   4   0  185.38   15.70
  -5  -4   0  287.77   19.40
  -5  -4   0  273.67   19.60
  -5  -4   0  240.58   18.60
   5   4   0  274.07   19.60
   5   4   0  257.47   18.00
  -6  -4   0  661.83   35.50
  -6  -4   0  690.13   35.70
  -6  -4   0  650.73   33.80
   6   4   0  752.12   36.90
   6   4   0  676.93   34.00
  -7  -4   0  463.65   29.30
  -7  -4   0  496.45   28.70
  -7  -4   0  460.95   29.90
   7   4   0  466.95   30.10
   7   4   0  499.95   29.20
  -8  -4   0  149.29   15.90
  -8  -4   0   96.59   15.80
  -8  -4   0   42.90   30.70
  -8  -4   0   87.69   14.80
   8   4   0  158.18   18.70
   8   4   0  109.79   16.00
  -9  -4   0   -5.80    6.40
  -9  -4   0   -4.50    6.70
  -9  -4   0    9.60   19.20
   9   4   0    6.10    7.30
   9   4   0   15.00    9.60
  13  -5   0   63.99   16.00
  13  -5   0   35.20   12.00
  13  -5   0   38.40   12.20
 -13   5   0   42.10   14.40
 -13   5   0   37.00   22.40
 -13   5   0   33.20   13.50
  12  -5   0  138.69   18.60
  12  -5   0   87.99   16.40
 -12   5   0   61.39   14.60
 -12   5   0  131.19   18.70
 -12   5   0   94.29   26.50
  11  -5   0  131.89   17.10
  11  -5   0  133.29   16.90
 -11   5   0  152.58   18.00
 -11   5   0  106.59   26.80
 -11   5   0  126.89   16.80
  10  -5   0   38.50    8.40
  10  -5   0   17.60    7.50
  10  -5   0   43.80   11.90
 -10   5   0   31.90    9.80
 -10   5   0   28.60   16.00
 -10   5   0   12.20    7.80
 -10   5   0   18.40    7.50
   9  -5   0  300.57   20.80
   9  -5   0  229.08   22.90
   9  -5   0  280.07   18.30
  -9   5   0  261.97   20.80
  -9   5   0  237.78   31.60
  -9   5   0  257.77   20.30
  -9   5   0  274.47   19.80
   8  -5   0  688.13   31.40
   8  -5   0  578.74   33.00
   8  -5   0  646.44   31.90
  -8   5   0  699.43   33.70
  -8   5   0  680.53   34.30
  -8   5   0  681.33   50.49
  -8   5   0  681.73   32.60
   7  -5   0  410.16   22.20
   7  -5   0  410.46   25.20
   7  -5   0  420.16   24.40
  -7   5   0  421.76   23.30
  -7   5   0  422.26   25.70
  -7   5   0  439.16   24.60
  -7   5   0  397.06   36.10
   6  -5   0   20.20    5.70
   6  -5   0   36.90    7.50
   6  -5   0   26.00   10.10
   6  -5   0   38.60    7.10
   6  -5   0   20.40    5.70
   6  -5   0   28.20    7.40
  -6   5   0   33.30    7.70
  -6   5   0   27.40    6.50
  -6   5   0   34.10   12.80
  -6   5   0   35.80    7.50
  -6   5   0   60.29   20.30
   5  -5   0  194.38   12.00
   5  -5   0  200.58    8.60
   5  -5   0  199.48   13.60
   5  -5   0  190.08    8.00
   5  -5   0  188.48   13.40
   5  -5   0  218.98   13.70
   5  -5   0  175.48   24.00
   5  -5   0  209.18   14.40
   5  -5   0  194.88   27.70
   5  -5   0  178.38   11.90
  -5   5   0  189.78   12.90
  -5   5   0  200.38   13.10
  -5   5   0  196.28   13.80
  -5   5   0  199.88   27.50
  -5   5   0  186.08   22.30
  -5   5   0  189.68   11.00
   4  -5   0  413.16   16.50
   4  -5   0  439.16   32.00
   4  -5   0  379.96   38.90
   4  -5   0  448.56   20.60
   4  -5   0  431.86   18.90
   4  -5   0  449.56   17.30
   4  -5   0  435.76   21.10
   4  -5   0  444.76   21.40
   4  -5   0  454.95   21.60
  -4   5   0  378.46   39.10
  -4   5   0  408.86   19.60
  -4   5   0  439.56   21.30
  -4   5   0  417.96   32.30
  -4   5   0  396.56   16.90
  -4   5   0  446.16   20.80
   3  -5   0  376.16   28.80
   3  -5   0  359.76   16.00
   3  -5   0  381.36   18.80
   3  -5   0  348.87   15.70
   3  -5   0  354.16   16.00
   3  -5   0  353.26   17.80
   3  -5   0  355.86   18.20
  -3   5   0  360.66   18.20
  -3   5   0  360.26   18.10
  -3   5   0  351.46   15.90
  -3   5   0  358.16   16.00
  -3   5   0  330.17   16.40
   2  -5   0  159.88   10.10
   2  -5   0  161.08   10.10
   2  -5   0  143.29   10.20
   2  -5   0  158.58   18.60
   2  -5   0  152.48   10.50
   2  -5   0  160.98   10.40
   2  -5   0  173.58    9.00
   2  -5   0  155.38   11.20
  -2   5   0  161.18   18.90
  -2   5   0  149.49    9.50
  -2   5   0  149.39    8.90
  -2   5   0  165.68    9.90
  -2   5   0  145.49   10.00
  -2   5   0  180.48   11.50
  -2   5   0  159.18   11.20
   1  -5   0   -2.70    2.00
   1  -5   0   -1.50    2.20
   1  -5   0    0.10    5.20
   1  -5   0    0.10    2.90
   1  -5   0    4.30    2.70
   1  -5   0    6.90    3.70
   1  -5   0   26.20   14.30
   1  -5   0   -0.30    2.20
   1  -5   0   -0.50    2.90
   1  -5   0    1.20    2.10
  -1   5   0    0.80    2.10
  -1   5   0    4.00    2.50
  -1   5   0    3.30    3.10
  -1   5   0    4.40    3.20
  -1   5   0    3.50    5.40
  -1   5   0    1.30    2.60
  -1   5   0   16.50   10.40
   0  -5   0  898.61   30.60
   0  -5   0  880.41   33.90
   0  -5   0  867.61   34.50
   0  -5   0  850.61   57.89
   0  -5   0  871.01   30.30
   0  -5   0  925.71   36.20
   0  -5   0  880.31   33.70
   0  -5   0  890.61   35.80
   0  -5   0  858.71   32.10
   0  -5   0  897.11   64.49
   0   5   0  872.21   55.49
   0   5   0  931.11   39.60
   0   5   0  902.41   35.10
   0   5   0  930.51   32.50
   0   5   0  904.21   35.80
   0   5   0  872.21   49.20
  -1  -5   0 3209.88  102.99
  -1  -5   0 3173.58  103.09
  -1  -5   0 3327.17  107.99
  -1  -5   0 3151.58  107.29
  -1  -5   0 2905.31  137.29
  -1  -5   0 3221.98  106.59
  -1  -5   0 2824.22  104.39
   1   5   0 3381.96  118.19
   1   5   0 3134.89  103.29
   1   5   0 3181.38  106.99
   1   5   0 3134.29  106.89
   1   5   0 3410.56  106.69
   1   5   0 3272.97  125.99
  -2  -5   0  225.68   16.20
  -2  -5   0  253.87   12.50
  -2  -5   0  325.27   35.80
  -2  -5   0  252.57   15.70
  -2  -5   0  226.98   16.40
  -2  -5   0  235.68   13.90
   2   5   0  238.38   16.20
   2   5   0  337.27   35.00
   2   5   0  257.07   14.50
   2   5   0  271.07   26.60
   2   5   0  257.47   16.10
   2   5   0  240.38   15.60
  -3  -5   0   -3.70    3.40
  -3  -5   0   -3.30    3.80
  -3  -5   0    8.80   15.20
  -3  -5   0   -4.10    4.00
  -3  -5   0    0.00    2.90
   3   5   0   -4.10    4.90
   3   5   0    3.70    3.90
   3   5   0    0.20    4.20
  -4  -5   0    0.50    5.10
  -4  -5   0   22.70   20.50
  -4  -5   0    0.70    4.40
  -4  -5   0    1.80    5.10
   4   5   0   -0.60    4.60
   4   5   0    0.50    4.20
   4   5   0    2.40    4.50
  -5  -5   0   84.09   28.80
  -5  -5   0   64.69   11.10
  -5  -5   0   87.79   13.40
  -5  -5   0   69.89   11.90
   5   5   0   66.29   10.40
   5   5   0   62.79   12.30
   5   5   0   74.59   11.70
  -6  -5   0  123.49   15.10
  -6  -5   0  118.69   14.50
  -6  -5   0  115.89   15.20
   6   5   0  127.09   14.90
   6   5   0  145.59   15.10
   6   5   0  130.19   15.70
  -7  -5   0   19.00   24.70
  -7  -5   0  -10.00    6.00
  -7  -5   0    6.00    6.40
  -7  -5   0   -1.80    5.20
   7   5   0    3.80    5.50
   7   5   0   -7.60    5.10
   7   5   0    4.60    6.90
  -8  -5   0    1.10    7.00
  -8  -5   0    3.50    8.10
  -8  -5   0    0.50    6.10
  -8  -5   0   -0.80   20.90
   8   5   0   -1.60    7.00
   8   5   0   -5.90    5.40
   8   5   0   -0.20    6.60
  -9  -5   0   20.00   10.40
  -9  -5   0   -3.40   21.40
  -9  -5   0   23.70   10.50
   9   5   0    6.90    9.20
   9   5   0   18.10    8.90
   9   5   0    8.30    8.20
  13  -6   0   -5.90    6.10
  13  -6   0   -2.80    6.40
 -13   6   0   -4.00    7.00
 -13   6   0    7.60    9.50
 -13   6   0    0.00   12.10
  12  -6   0   55.19   13.90
  12  -6   0   42.90   12.90
 -12   6   0   47.80   13.80
 -12   6   0   41.80   12.00
 -12   6   0   47.00   22.20
  11  -6   0  181.58   20.10
  11  -6   0  182.08   19.00
  11  -6   0  169.68   15.70
 -11   6   0  169.18   19.00
 -11   6   0  190.48   20.00
 -11   6   0  166.78   20.00
 -11   6   0  177.28   31.80
  10  -6   0  195.28   16.70
  10  -6   0  197.68   19.40
  10  -6   0  179.88   17.50
 -10   6   0  165.68   17.50
 -10   6   0  188.08   19.10
 -10   6   0  187.28   31.00
 -10   6   0  186.98   18.10
   9  -6   0  230.58   20.30
   9  -6   0  260.77   19.20
   9  -6   0  263.57   18.80
  -9   6   0  242.08   20.50
  -9   6   0  227.58   31.40
  -9   6   0  244.98   18.90
  -9   6   0  260.27   20.20
   8  -6   0  483.15   25.90
   8  -6   0  506.85   26.70
   8  -6   0  469.45   28.20
  -8   6   0  434.06   26.10
  -8   6   0  448.86   26.00
  -8   6   0  457.55   27.70
  -8   6   0  505.45   44.20
   7  -6   0  129.49   29.30
   7  -6   0   76.79   11.50
   7  -6   0   65.49   10.00
   7  -6   0   75.09   10.90
  -7   6   0   63.79   22.60
  -7   6   0   62.99   10.40
  -7   6   0   60.19    9.80
  -7   6   0   53.09    8.90
   6  -6   0   39.90   15.00
   6  -6   0   66.09    8.00
   6  -6   0   60.79    4.30
   6  -6   0   53.09    9.20
   6  -6   0   67.19    8.10
   6  -6   0   55.19    9.00
  -6   6   0   60.19    8.60
  -6   6   0   89.79   29.60
  -6   6   0   58.69    8.40
  -6   6   0   53.09    8.90
  -6   6   0   55.69   15.70
  -6   6   0   60.89    4.60
   5  -6   0 2168.88   78.69
   5  -6   0 2224.98   78.59
   5  -6   0 2053.79   95.99
   5  -6   0 2154.08   74.89
   5  -6   0 2066.29   76.79
   5  -6   0 2235.78   71.09
   5  -6   0 2285.77   71.89
   5  -6   0 2047.70   79.49
  -5   6   0 2179.88   99.29
  -5   6   0 2288.17   78.09
  -5   6   0 2330.27  118.19
  -5   6   0 2252.57   76.79
  -5   6   0 2333.97   79.49
  -5   6   0 2179.68   71.59
   4  -6   0  247.38   15.90
   4  -6   0  277.97   13.90
   4  -6   0  257.47   26.30
   4  -6   0  266.57   13.20
   4  -6   0  277.17   17.30
   4  -6   0  277.57   16.70
   4  -6   0  269.27   14.10
   4  -6   0  267.27   16.00
  -4   6   0  285.17   16.70
  -4   6   0  297.37   14.90
  -4   6   0  274.17   27.80
  -4   6   0  265.97   13.70
  -4   6   0  281.37   16.90
  -4   6   0  270.57   15.20
   3  -6   0 3821.22  119.59
   3  -6   0 3716.53  120.59
   3  -6   0 3529.95  157.58
   3  -6   0 3762.02  123.19
   3  -6   0 3847.11  124.49
   3  -6   0 3642.04  122.89
   3  -6   0 3781.12  121.19
   3  -6   0 3766.32  144.69
   3  -6   0 3867.71  122.59
  -3   6   0 3722.23  120.99
  -3   6   0 3665.83  121.29
  -3   6   0 3294.67  122.39
  -3   6   0 3650.53  158.58
  -3   6   0 3860.51  146.99
  -3   6   0 3884.01  119.99
  -3   6   0 3836.72  123.99
   2  -6   0  168.78   21.10
   2  -6   0  138.89    8.80
   2  -6   0  139.49   10.70
   2  -6   0  140.39   10.90
   2  -6   0  145.19   11.50
   2  -6   0  149.88   10.10
   2  -6   0  150.68   10.90
  -2   6   0  138.99   10.10
  -2   6   0  150.78   11.00
  -2   6   0  142.49   19.80
  -2   6   0  161.38   11.90
  -2   6   0  149.69    9.30
  -2   6   0  146.39   11.60
   1  -6   0 1313.07   47.40
   1  -6   0 1220.18   45.70
   1  -6   0 1162.58   42.20
   1  -6   0 1220.58   42.50
   1  -6   0 1211.48   45.70
   1  -6   0 1168.48   46.20
   1  -6   0 1141.69   45.70
   1  -6   0 1202.88   44.60
  -1   6   0 1194.58   63.69
  -1   6   0 1285.97   43.10
  -1   6   0 1200.28   44.60
  -1   6   0 1290.97   46.80
  -1   6   0 1160.48   46.00
  -1   6   0 1187.78   46.70
   0  -6   0 8079.49  286.57
   0  -6   0 7560.74  235.28
   0  -6   0 7404.26  238.48
   0  -6   0 7377.06  237.28
   0  -6   0 7732.93  237.98
   0  -6   0 7342.87  240.48
   0  -6   0 7419.06  243.68
   0  -6   0 7725.63  240.88
   0  -6   0 7141.69  232.28
   0  -6   0 7466.65  232.58
   0   6   0 7523.45  235.38
   0   6   0 7797.52  267.07
   0   6   0 7475.85  240.28
   0   6   0 7351.56  240.58
  -1  -6   0 5967.90  191.88
  -1  -6   0 6268.47  233.98
  -1  -6   0 6251.47  238.08
  -1  -6   0 5695.03  185.98
  -1  -6   0 5580.44  191.18
  -1  -6   0 5469.05  185.28
  -1  -6   0 5849.81  188.78
   1   6   0 5774.72  189.68
   1   6   0 5635.74  213.28
   1   6   0 6641.64  241.68
   1   6   0 6235.28  239.18
   1   6   0 5530.85  188.98
   1   6   0 5584.24  190.98
   1   6   0 5831.72  186.28
  -2  -6   0   92.39    8.10
  -2  -6   0   86.19    8.70
  -2  -6   0   77.89   11.40
  -2  -6   0   98.39   12.00
  -2  -6   0   93.59   10.30
   2   6   0  103.79   11.20
   2   6   0   99.59   11.70
   2   6   0   81.39   17.30
   2   6   0   96.09    9.60
  -3  -6   0  538.65   27.80
  -3  -6   0  495.45   28.60
  -3  -6   0  538.75   29.80
   3   6   0  530.35   28.00
   3   6   0  526.25   28.40
   3   6   0  442.26   27.10
  -4  -6   0   89.79   30.30
  -4  -6   0  150.48   15.00
  -4  -6   0  138.29   15.30
  -4  -6   0  149.19   16.40
   4   6   0  179.48   16.50
   4   6   0  152.98   15.30
   4   6   0  151.08   13.50
  -5  -6   0   -2.30   18.10
  -5  -6   0    5.60    6.10
  -5  -6   0   -1.40    6.60
  -5  -6   0    1.60    5.90
   5   6   0    2.30    4.60
   5   6   0    2.90    6.20
   5   6   0    4.20    6.40
  -6  -6   0   31.30   25.30
  -6  -6   0    4.20    7.70
  -6  -6   0   19.70    9.10
  -6  -6   0   37.90   12.00
   6   6   0   30.90    9.90
   6   6   0   10.80    8.10
   6   6   0   28.30    9.00
  -7  -6   0   67.19   22.10
  -7  -6   0   55.59   15.90
  -7  -6   0   83.39   15.60
   7   6   0   72.69   14.60
   7   6   0   63.39   15.60
   7   6   0   45.90   11.40
  -8  -6   0   -1.80   24.80
  -8  -6   0    1.50    6.00
  -8  -6   0   -2.50    7.20
  -8  -6   0   -0.30    8.50
   8   6   0    8.80    9.50
   8   6   0   -2.90    5.80
   8   6   0    7.60    7.00
  13  -7   0   -8.00    7.20
  13  -7   0   10.10    8.70
 -13   7   0    5.40    9.20
 -13   7   0   16.90   16.00
 -13   7   0    0.90    8.10
  12  -7   0  129.99   17.60
  12  -7   0  144.39   19.40
 -12   7   0   87.79   15.20
 -12   7   0  127.29   18.60
 -12   7   0  148.09   31.60
 -12   7   0  121.79   17.50
  11  -7   0  256.47   20.80
  11  -7   0  308.67   24.10
  11  -7   0  306.37   26.00
 -11   7   0  291.77   41.70
 -11   7   0  309.17   25.40
 -11   7   0  271.97   23.70
  10  -7   0  981.80   49.20
  10  -7   0  992.60   45.30
  10  -7   0 1005.20   45.90
 -10   7   0  899.81   46.10
 -10   7   0  943.51   70.09
 -10   7   0  999.90   48.80
 -10   7   0  962.40   45.90
   9  -7   0 1936.81   73.59
   9  -7   0 1971.00   72.89
   9  -7   0 1811.02   76.09
  -9   7   0 1780.22   72.59
  -9   7   0 1948.41   74.29
  -9   7   0 1813.72  100.99
  -9   7   0 1863.91   75.59
   8  -7   0  593.84   29.30
   8  -7   0  507.05   29.40
  -8   7   0  560.04   48.90
  -8   7   0  539.05   29.90
  -8   7   0  566.24   30.00
  -8   7   0  596.54   32.20
   7  -7   0 2738.03   96.29
   7  -7   0 2720.23   97.69
   7  -7   0 2310.47  133.29
   7  -7   0 2707.93   92.89
  -7   7   0 2676.43  125.79
  -7   7   0 2735.13   97.09
  -7   7   0 2668.83   94.89
   6  -7   0  640.24   28.30
   6  -7   0  584.74   24.60
   6  -7   0  650.33   31.90
   6  -7   0  651.73   24.00
   6  -7   0  575.34   27.40
   6  -7   0  618.34   31.10
  -6   7   0  615.94   30.30
  -6   7   0  610.74   47.80
  -6   7   0  623.24   31.30
  -6   7   0  637.54   29.60
   5  -7   0   26.50    5.10
   5  -7   0   22.00    4.70
   5  -7   0   16.10   11.10
   5  -7   0   17.80    6.10
   5  -7   0   18.10   14.40
  -5   7   0    6.10   11.20
  -5   7   0   26.20    6.70
  -5   7   0   31.20   14.50
  -5   7   0   18.60    6.10
  -5   7   0   16.20    4.60
   4  -7   0   61.09    7.00
   4  -7   0   61.79    8.40
   4  -7   0   50.29    6.70
   4  -7   0   54.09    9.60
   4  -7   0   55.19    6.70
  -4   7   0   62.69    8.80
  -4   7   0   58.29    8.50
  -4   7   0   62.49    7.80
  -4   7   0   56.79   15.50
  -4   7   0   50.59    6.70
  -4   7   0   59.39    7.20
   3  -7   0  222.48   30.00
   3  -7   0  169.58   10.50
   3  -7   0  183.78   12.60
   3  -7   0  158.48   13.60
   3  -7   0  164.08   12.20
   3  -7   0  162.98   13.00
   3  -7   0  128.09   27.10
   3  -7   0  177.68   12.20
  -3   7   0  144.79   27.30
  -3   7   0  157.78   11.50
  -3   7   0  184.68   11.10
  -3   7   0  170.08   13.50
  -3   7   0  162.18   13.40
  -3   7   0  168.38   23.50
  -3   7   0  203.98   14.10
   2  -7   0   39.40    5.50
   2  -7   0   30.00    7.00
   2  -7   0   78.29   23.80
   2  -7   0   29.30    6.60
   2  -7   0   33.70    7.30
   2  -7   0   48.40    7.90
   2  -7   0   34.80    6.00
   2  -7   0   37.00   13.70
  -2   7   0   69.99   21.00
  -2   7   0   33.40    5.20
  -2   7   0   32.20    7.10
  -2   7   0   34.90    7.20
  -2   7   0   44.80   15.40
  -2   7   0   34.20    6.50
  -2   7   0   31.90    7.10
   1  -7   0  392.66   21.60
   1  -7   0  322.77   15.70
   1  -7   0  342.17   19.20
   1  -7   0  327.07   38.90
   1  -7   0  364.76   44.00
   1  -7   0  309.87   15.80
   1  -7   0  364.96   20.70
  -1   7   0  300.37   38.50
  -1   7   0  338.07   33.00
  -1   7   0  339.57   20.30
  -1   7   0  359.66   20.30
  -1   7   0  321.87   18.10
  -1   7   0  341.37   16.60
   0  -7   0  107.69   10.30
   0  -7   0   60.09   22.50
   0  -7   0   85.79   10.90
   0  -7   0   97.59    8.40
   0  -7   0   99.49    6.60
   0  -7   0   89.69    9.40
   0   7   0   85.19   10.90
   0   7   0   91.79   18.50
   0   7   0  100.59   19.10
   0   7   0  111.69    8.90
  -1  -7   0   -7.10    8.20
  -1  -7   0   -2.60    4.30
  -1  -7   0   -4.90    2.70
  -1  -7   0    0.40    5.40
  -1  -7   0   -1.80    3.70
   1   7   0   -1.60    5.50
   1   7   0    1.30    4.60
   1   7   0   -2.10    3.60
   1   7   0    3.20    3.40
  -2  -7   0  505.65   27.10
  -2  -7   0  531.55   29.50
  -2  -7   0  493.35   29.20
   2   7   0  489.85   28.40
   2   7   0  534.65   28.30
   2   7   0  496.85   24.50
  -3  -7   0   15.40   17.40
  -3  -7   0   -0.90    4.60
  -3  -7   0   -0.70    4.90
  -3  -7   0   -6.90    4.70
   3   7   0   16.00    7.00
   3   7   0    3.60    4.50
   3   7   0    2.70    5.10
  -4  -7   0    1.40   15.70
  -4  -7   0   -4.90    4.20
  -4  -7   0   -2.20    6.10
  -4  -7   0    0.40    5.90
   4   7   0   -1.70    5.00
   4   7   0   -5.70    4.60
   4   7   0    4.10    5.10
  -5  -7   0    7.30    7.10
  -5  -7   0    7.30    8.30
  -5  -7   0   -1.70   14.00
   5   7   0    1.00    5.10
   5   7   0   -3.00    5.20
   5   7   0   12.60    8.30
  -6  -7   0   18.90   12.80
  -6  -7   0   85.79   34.50
  -6  -7   0    7.90    8.10
  -6  -7   0   49.50   13.60
   6   7   0   18.90    8.80
   6   7   0   37.00   12.10
   6   7   0   19.80    9.50
  -7  -7   0  260.87   25.50
  -7  -7   0  277.97   24.70
  -7  -7   0  236.38   23.80
   7   7   0  242.58   23.90
   7   7   0  271.67   26.20
   7   7   0  203.68   20.80
  13  -8   0    7.40   10.50
  13  -8   0    0.50    7.70
 -13   8   0   -4.60   10.00
 -13   8   0   -3.10    6.00
 -13   8   0   -1.40    9.20
 -13   8   0   -0.40    7.50
  12  -8   0   -3.40    5.90
  12  -8   0    7.40    7.10
  12  -8   0   -2.70    6.70
 -12   8   0   17.80   15.70
 -12   8   0    3.60    6.70
 -12   8   0   -7.40    6.90
 -12   8   0   19.00   11.00
  11  -8   0  102.39   15.30
  11  -8   0  123.99   16.00
  11  -8   0  120.79   17.90
 -11   8   0  107.29   17.00
 -11   8   0   96.99   14.80
 -11   8   0   98.99   15.60
  10  -8   0   42.60   12.10
  10  -8   0   22.00    8.60
  10  -8   0   21.90    9.00
 -10   8   0   11.60    7.00
 -10   8   0   42.60   19.40
 -10   8   0   21.70    9.90
   9  -8   0    4.40    6.30
   9  -8   0    8.90    6.50
   9  -8   0   -1.30    5.90
  -9   8   0    4.00    6.40
  -9   8   0   -1.40    4.90
  -9   8   0   -5.70    4.70
  -9   8   0    1.00    9.90
   8  -8   0    6.80    7.10
   8  -8   0   14.00    7.10
   8  -8   0   12.90    6.10
  -8   8   0   18.40    7.30
  -8   8   0    6.10    5.90
  -8   8   0    9.80   12.10
  -8   8   0   -1.90    5.20
   7  -8   0 2210.98   83.59
   7  -8   0 2233.08   78.89
   7  -8   0 2268.17   84.39
  -7   8   0 2218.58  112.09
  -7   8   0 2162.38   81.59
  -7   8   0 2070.59   80.09
  -7   8   0 2221.88   83.89
   6  -8   0  352.96   23.10
   6  -8   0  355.96   17.30
   6  -8   0  328.47   19.20
   6  -8   0  357.66   20.70
   6  -8   0  340.37   22.90
  -6   8   0  379.06   21.60
  -6   8   0  352.86   22.30
  -6   8   0  391.26   39.60
  -6   8   0  364.56   23.20
   5  -8   0   -1.30    4.80
   5  -8   0    0.80    5.20
   5  -8   0   21.90   17.50
   5  -8   0    5.70    3.90
   5  -8   0   -0.10    3.20
  -5   8   0    0.40    3.70
  -5   8   0   -0.80    3.20
  -5   8   0   -2.00    4.30
  -5   8   0   -4.50    5.50
  -5   8   0   -4.50    3.60
   4  -8   0    1.90    5.20
   4  -8   0   14.00    5.20
   4  -8   0   13.50    6.00
   4  -8   0   12.40    5.00
   4  -8   0   22.80   13.60
   4  -8   0   46.10   19.90
  -4   8   0   15.30   11.10
  -4   8   0   13.10    4.90
  -4   8   0    7.60    3.70
  -4   8   0   14.70    5.60
  -4   8   0   15.10    6.20
  -4   8   0    6.60    5.40
   3  -8   0  333.57   18.80
   3  -8   0  344.67   19.60
   3  -8   0  344.57   21.60
   3  -8   0  310.07   19.20
  -3   8   0  357.06   21.60
  -3   8   0  343.57   19.20
  -3   8   0  326.37   20.80
  -3   8   0  340.67   35.90
  -3   8   0  356.86   17.40
   2  -8   0 9047.89  288.77
   2  -8   0 9999.00  385.36
   2  -8   0 8899.81  288.57
   2  -8   0 9010.90  284.17
  -2   8   0 8910.51  283.27
  -2   8   0 8850.42  321.57
  -2   8   0 9046.59  289.67
  -2   8   0 9066.09  286.57
  -2   8   0 8875.71  290.17
   1  -8   0  810.62   31.00
   1  -8   0  802.52   37.60
   1  -8   0  848.72   38.00
   1  -8   0  734.53   35.10
  -1   8   0  784.32   37.70
  -1   8   0  840.72   37.50
  -1   8   0  785.52   32.10
  -1   8   0  814.82   56.89
  -1   8   0  832.42   35.50
   0  -8   0   24.30    7.00
   0  -8   0   20.40    7.70
   0  -8   0   27.50    8.30
   0   8   0   27.30    7.60
   0   8   0   27.90    6.30
   0   8   0   33.50    8.40
   0   8   0   22.00   10.80
  -1  -8   0   68.89    9.10
  -1  -8   0   52.89   11.10
  -1  -8   0   78.39   10.90
  -1  -8   0   70.29   11.90
   1   8   0   65.79   11.10
   1   8   0   64.29   10.30
   1   8   0   65.69    8.50
  -2  -8   0  309.37   24.00
  -2  -8   0  294.47   20.90
  -2  -8   0  374.16   25.00
   2   8   0  326.57   22.70
   2   8   0  302.47   18.80
   2   8   0  340.07   23.80
  -3  -8   0   36.80   10.10
  -3  -8   0   38.30   11.20
  -3  -8   0   41.80   12.10
   3   8   0   48.50   11.00
   3   8   0   49.70    9.80
   3   8   0   42.00   11.60
  -4  -8   0   -5.50   17.80
  -4  -8   0    3.30    6.80
  -4  -8   0   -1.30    6.50
  -4  -8   0   -3.10    6.70
   4   8   0    0.50    6.00
   4   8   0   -8.40    4.70
   4   8   0    7.40    5.50
  -5  -8   0   15.30   11.30
  -5  -8   0   50.49   13.50
  -5  -8   0   60.29   13.70
  -5  -8   0   31.60   30.80
   5   8   0   64.59   15.00
   5   8   0   47.10   12.50
   5   8   0   42.00   10.30
  -6  -8   0   37.70   12.40
  -6  -8   0   37.60   14.80
  -6  -8   0   35.50   12.50
   6   8   0   36.00   13.00
   6   8   0   43.00   12.40
  12  -9   0  414.76   34.20
  12  -9   0  420.86   29.40
 -12   9   0  357.46   28.10
 -12   9   0  403.06   29.60
 -12   9   0  369.86   49.40
 -12   9   0  371.46   30.90
  11  -9   0  182.58   21.80
  11  -9   0  242.68   22.70
  11  -9   0  255.77   21.60
 -11   9   0  209.08   36.60
 -11   9   0  242.18   21.90
 -11   9   0  235.58   22.60
 -11   9   0  177.38   21.00
  10  -9   0   64.79   12.30
  10  -9   0   71.49   14.70
  10  -9   0   68.69   15.00
 -10   9   0   70.59   14.70
 -10   9   0   58.79   23.50
 -10   9   0   54.59   12.30
 -10   9   0   55.49   12.40
   9  -9   0  102.19   18.00
   9  -9   0   89.89   12.20
   9  -9   0   94.29   14.80
  -9   9   0   75.49   13.50
  -9   9   0   53.29   13.00
  -9   9   0   88.99   24.50
  -9   9   0   81.49   13.00
   8  -9   0   12.70    6.00
   8  -9   0   -0.80    6.10
   8  -9   0   11.30    7.30
  -8   9   0    5.10    6.80
  -8   9   0   10.30    6.30
  -8   9   0   10.10   13.80
  -8   9   0   -1.20    5.40
   7  -9   0 1251.27   54.69
   7  -9   0 1277.47   49.50
   7  -9   0 1168.78   53.99
  -7   9   0 1259.17   81.19
  -7   9   0 1260.97   51.59
  -7   9   0 1193.58   53.79
  -7   9   0 1164.38   52.19
   6  -9   0  338.57   18.70
   6  -9   0  367.26   23.80
   6  -9   0  362.36   24.80
  -6   9   0  377.66   41.80
  -6   9   0  343.27   21.50
  -6   9   0  375.06   24.00
  -6   9   0  371.16   24.60
   5  -9   0   43.90   23.80
   5  -9   0   41.00   10.10
   5  -9   0   25.30    6.20
   5  -9   0   43.60   10.00
   5  -9   0   25.20    6.80
  -5   9   0   46.40    9.90
  -5   9   0   35.70    7.20
  -5   9   0   25.20    8.20
  -5   9   0   20.90   12.80
  -5   9   0   44.80    9.00
   4  -9   0  507.05   26.50
   4  -9   0  546.15   27.50
   4  -9   0  539.75   26.60
   4  -9   0  521.45   29.60
  -4   9   0  519.85   23.90
  -4   9   0  519.15   26.40
  -4   9   0  521.85   29.10
  -4   9   0  536.75   29.20
  -4   9   0  489.95   46.30
   3  -9   0    0.70    4.40
   3  -9   0    8.70   15.50
   3  -9   0    0.30    3.90
   3  -9   0   -0.70    4.50
  -3   9   0   -2.10    5.10
  -3   9   0    4.20   11.90
  -3   9   0    1.50    3.20
  -3   9   0   -2.40    3.70
  -3   9   0   -2.60    4.10
   2  -9   0  111.59   13.00
   2  -9   0  102.59    9.60
   2  -9   0  101.99   12.40
   2  -9   0  112.39   12.90
  -2   9   0   98.79   12.30
  -2   9   0   75.69   20.40
  -2   9   0   97.09    9.20
  -2   9   0  102.89   11.30
  -2   9   0  103.79   12.80
   1  -9   0 1346.27   55.49
   1  -9   0 1241.68   52.09
   1  -9   0 1179.28   53.59
  -1   9   0 1278.77   51.79
  -1   9   0 1326.87   55.49
  -1   9   0 1291.17   48.10
  -1   9   0 1300.67   54.29
   0  -9   0    5.10    5.70
   0  -9   0   11.20    8.00
   0  -9   0   21.40    7.10
   0  -9   0   44.70   25.90
   0   9   0   27.00    6.60
   0   9   0   21.60    7.90
   0   9   0   23.40    7.80
  -1  -9   0   54.19   10.60
  -1  -9   0   38.60   10.50
  -1  -9   0   53.49   25.60
  -1  -9   0   35.30   10.70
   1   9   0   53.09    8.30
   1   9   0   44.20   10.90
   1   9   0   38.70    9.60
  -2  -9   0  494.45   32.60
  -2  -9   0  457.45   28.40
  -2  -9   0  499.35   39.80
   2   9   0  462.25   37.80
   2   9   0  485.85   25.50
   2   9   0  500.55   30.20
  -3  -9   0  404.86   27.40
  -3  -9   0  441.16   30.70
  -3  -9   0  397.66   30.30
   3   9   0  422.86   30.10
   3   9   0  432.56   28.80
  -4  -9   0  404.76   30.80
  -4  -9   0  358.36   27.40
  -4  -9   0  394.16   31.20
   4   9   0  410.36   30.80
   4   9   0  456.55   30.30
  -5  -9   0    7.50    8.70
  -5  -9   0    0.00    9.90
  -5  -9   0   -6.40    7.00
  -5  -9   0   34.80   24.50
   5   9   0    2.20    6.50
   5   9   0    9.70    8.90
  12 -10   0  252.87   24.00
  12 -10   0  268.07   27.20
 -12  10   0  230.18   23.00
 -12  10   0  186.38   36.90
 -12  10   0  230.78   25.10
 -12  10   0  241.78   23.60
  11 -10   0   -6.00    7.90
  11 -10   0   -2.40    6.10
  11 -10   0   -4.50    6.70
 -11  10   0    8.50   15.20
 -11  10   0    1.80    7.60
 -11  10   0   -1.40    5.60
 -11  10   0   -9.30    4.70
  10 -10   0    7.20    8.00
  10 -10   0   19.60    8.50
  10 -10   0   10.60    9.20
 -10  10   0   -2.90    6.10
 -10  10   0    5.20    7.80
 -10  10   0   -1.20   11.20
 -10  10   0    0.90    7.00
   9 -10   0   32.70   10.90
   9 -10   0   40.20   12.10
   9 -10   0   25.80    8.30
  -9  10   0   31.10   10.50
  -9  10   0   31.60   11.20
  -9  10   0   45.50   10.90
  -9  10   0   33.00   18.50
   8 -10   0   35.30    8.20
   8 -10   0   29.90   10.30
   8 -10   0   19.80    9.20
  -8  10   0   17.90    8.30
  -8  10   0   25.40    8.60
  -8  10   0   26.60   17.90
  -8  10   0   38.90   11.30
   7 -10   0 1614.24   67.39
   7 -10   0 1630.24   61.19
   7 -10   0 1575.74   68.19
  -7  10   0 1663.13   67.89
  -7  10   0 1576.44   63.49
  -7  10   0 1547.35   96.49
  -7  10   0 1575.34   66.29
   6 -10   0  649.24   30.40
   6 -10   0  632.44   36.20
  -6  10   0  669.43   35.70
  -6  10   0  656.43   32.60
  -6  10   0  652.23   57.29
  -6  10   0  623.34   34.50
   5 -10   0   15.80    7.90
   5 -10   0   31.60    7.70
   5 -10   0   24.80    7.70
   5 -10   0   11.90    6.80
  -5  10   0   29.10    6.50
  -5  10   0   28.60    8.80
  -5  10   0   15.80    6.40
  -5  10   0   23.90    8.10
  -5  10   0   20.80   15.50
   4 -10   0  105.39   30.60
   4 -10   0  100.99   12.30
   4 -10   0   87.19   13.10
   4 -10   0  143.29   14.00
   4 -10   0  107.09   12.10
  -4  10   0  129.59   14.90
  -4  10   0  105.39   11.80
  -4  10   0   92.79   23.10
  -4  10   0  124.69   10.60
  -4  10   0  108.79   14.00
   3 -10   0  460.15   28.10
   3 -10   0  444.06   26.60
   3 -10   0  470.35   24.30
   3 -10   0  452.55   26.80
  -3  10   0  499.55   26.10
  -3  10   0  415.66   27.50
  -3  10   0  452.05   22.30
  -3  10   0  475.15   28.10
   2 -10   0   -3.50    4.90
   2 -10   0   -1.30    4.80
   2 -10   0   -5.10   13.70
   2 -10   0   -5.30    3.70
  -2  10   0    6.10    4.50
  -2  10   0   -0.30    5.50
  -2  10   0    5.20    5.30
  -2  10   0    2.10    5.50
   1 -10   0  384.76   26.80
   1 -10   0  386.96   24.40
   1 -10   0  432.96   27.90
  -1  10   0  400.66   26.20
  -1  10   0  379.26   26.70
  -1  10   0  427.16   24.80
   0 -10   0    2.30    7.80
   0 -10   0    7.50    5.80
   0 -10   0   25.30   21.20
   0 -10   0   20.40    8.70
   0  10   0   15.60    7.30
   0  10   0   11.70    6.90
   0  10   0   18.70    8.80
  -1 -10   0    3.80    7.20
  -1 -10   0   10.50    8.20
  -1 -10   0   61.49   34.00
   1  10   0   16.50    7.80
   1  10   0    6.10    6.70
  -2 -10   0   38.00   11.40
  -2 -10   0   23.00    9.60
  -2 -10   0   36.60   28.90
   2  10   0   30.00   10.40
   2  10   0   52.79   12.40
  -3 -10   0    8.50    9.70
  -3 -10   0   -4.80    6.10
  -3 -10   0    3.90   17.10
  -3 -10   0   10.40    8.30
   3  10   0    6.00    7.00
   3  10   0   -6.50    6.00
  -4 -10   0    2.30    8.50
  -4 -10   0   -6.10    6.90
  -4 -10   0    6.30   23.50
  -4 -10   0    9.30    9.20
   4  10   0    1.40    6.70
   4  10   0   10.00    8.30
  11 -11   0   39.00   13.20
  11 -11   0   63.19   17.70
 -11  11   0   50.49   12.80
 -11  11   0   24.90   11.70
 -11  11   0   28.40   11.40
  10 -11   0   12.10    9.00
  10 -11   0    7.40    7.90
 -10  11   0   14.80    8.70
 -10  11   0    3.00    7.50
 -10  11   0   21.30   10.00
   9 -11   0   -4.70    7.00
  -9  11   0   -3.70    4.90
  -9  11   0   -3.70    9.80
  -9  11   0    4.40    7.10
  -9  11   0   -1.70    7.00
   8 -11   0  941.71   48.00
   8 -11   0  968.40   49.50
  -8  11   0  835.12   87.59
  -8  11   0  932.01   44.20
  -8  11   0  929.31   61.79
  -8  11   0  935.21   48.00
   7 -11   0   -0.30    7.20
   7 -11   0    0.00    6.00
  -7  11   0   -7.30    4.40
  -7  11   0    9.50    8.00
  -7  11   0   -2.60    5.20
   6 -11   0  493.15   36.20
   6 -11   0  483.05   32.60
   6 -11   0  509.95   30.40
  -6  11   0  510.45   31.90
  -6  11   0  512.85   31.70
  -6  11   0  524.65   28.80
   5 -11   0   19.60    7.30
   5 -11   0   27.00    8.60
   5 -11   0   30.20    9.10
   5 -11   0   33.80   10.50
  -5  11   0   27.30    9.40
  -5  11   0   30.40    9.50
  -5  11   0   33.90    8.80
   4 -11   0    5.10    6.30
   4 -11   0    0.30    5.20
   4 -11   0   -2.10    5.20
  -4  11   0    4.70    5.50
  -4  11   0    5.20    7.10
  -4  11   0   -5.10    4.40
   3 -11   0  570.14   33.00
   3 -11   0  584.94   32.60
   3 -11   0  575.84   32.50
  -3  11   0  567.94   33.70
  -3  11   0  477.25   28.50
  -3  11   0  544.05   32.50
   2 -11   0  214.58   19.20
   2 -11   0  240.88   21.00
   2 -11   0  150.48   42.00
   2 -11   0  203.38   19.90
  -2  11   0  275.17   19.50
  -2  11   0  236.18   20.60
   1 -11   0  143.29   16.00
   1 -11   0  150.78   17.80
   1 -11   0   73.89   34.90
   1 -11   0  151.68   18.00
  -1  11   0  138.79   16.80
  -1  11   0  154.18   15.40
  -1  11   0  119.69   16.50
   0 -11   0   51.79   13.40
   0 -11   0   20.50   23.10
   0 -11   0   53.19   13.50
   0  11   0   45.40   17.80
   0  11   0   79.59   12.30
   0  11   0   56.79   13.40
  -1 -11   0  128.69   19.10
  -1 -11   0  124.09   18.10
   1  11   0  140.49   17.40
   1  11   0  124.19   15.80
   1  11   0  113.09   17.00
  -2 -11   0   -4.00    7.80
  -2 -11   0    0.00    7.20
  -2 -11   0  -11.70   19.30
   2  11   0   -2.50    6.00
   2  11   0   -3.80    6.20
  -3 -11   0   -0.80   18.60
  -3 -11   0    3.40    9.60
   3  11   0    1.70   12.20
  11 -12   0  366.06   31.30
 -11  12   0  338.97   30.20
  10 -12   0  381.06   31.80
  10 -12   0  390.36   45.00
 -10  12   0  364.06   28.80
 -10  12   0  395.96   31.10
   9 -12   0  145.09   20.40
   9 -12   0  141.59   18.50
  -9  12   0  139.49   19.70
  -9  12   0  133.79   18.00
   8 -12   0  194.88   21.90
   8 -12   0  229.98   22.10
  -8  12   0  220.68   22.80
  -8  12   0  228.08   21.70
   7 -12   0   92.79   17.70
   7 -12   0  101.79   15.20
  -7  12   0  100.99   16.10
  -7  12   0  101.89   17.50
   6 -12   0   69.99   15.50
   6 -12   0   72.59   13.50
  -6  12   0   90.49   15.00
  -6  12   0   79.09   15.20
   5 -12   0  246.38   19.30
   5 -12   0  205.18   18.40
   5 -12   0  211.18   22.10
  -5  12   0  222.78   21.30
  -5  12   0  209.08   21.20
   4 -12   0   84.39   13.50
   4 -12   0   78.49   15.60
   4 -12   0  124.79   15.60
  -4  12   0  104.59   16.00
  -4  12   0  119.19   17.40
   3 -12   0  455.85   30.70
   3 -12   0  460.05   30.50
   3 -12   0  500.85   31.60
  -3  12   0  479.85   31.30
  -3  12   0  421.16   31.30
   2 -12   0    7.90    7.60
   2 -12   0   -3.70    6.50
   2 -12   0   12.40    9.10
  -2  12   0    2.80    6.50
  -2  12   0   10.70    7.50
   1 -12   0   53.29   13.70
   1 -12   0   34.10   12.10
   1 -12   0   40.50   11.10
  -1  12   0   47.10   12.10
  -1  12   0   29.80   11.60
   0 -12   0   52.19   14.00
   0 -12   0   31.90   11.50
   0  12   0   80.59   16.70
   0  12   0   73.39   15.90
  -1 -12   0   -1.30    5.80
  -1 -12   0   -7.00    7.20
   1  12   0   11.30    8.30
   1  12   0   -0.10    7.10
   9 -13   0   15.40   10.10
   9 -13   0    1.50    9.00
  -9  13   0    2.30    8.50
  -9  13   0    3.40    6.80
   8 -13   0  381.46   31.30
   8 -13   0  356.76   28.20
  -8  13   0  370.56   29.00
  -8  13   0  305.27   27.50
   7 -13   0  550.64   38.20
  -7  13   0  577.24   36.60
  -7  13   0  503.15   35.70
   6 -13   0  562.64   37.80
  -6  13   0  600.74   37.50
  -6  13   0  536.35   36.00
   5 -13   0   71.49   16.30
  -5  13   0   37.20   12.00
  -5  13   0   32.60   11.70
   4 -13   0    4.20    7.00
   4 -13   0   12.40    9.70
   4 -13   0    4.20    7.50
  -4  13   0   17.40    8.60
  -4  13   0    3.70    6.70
   3 -13   0    6.00    7.50
   3 -13   0   -2.50    6.10
   3 -13   0   15.10   11.60
  -3  13   0    0.60    6.80
  -3  13   0   -7.40    6.10
   2 -13   0   46.70   14.00
   2 -13   0   47.00   12.30
   2 -13   0   40.80   13.20
  -2  13   0   43.00   12.00
  -2  13   0   59.39   15.50
   1 -13   0   96.69   19.00
   1 -13   0   81.99   17.60
  -1  13   0  113.49   18.00
  -1  13   0  105.29   22.70
   6 -14   0   22.30   11.40
  -4  14  -1   72.29   16.50
   4 -14   1   71.79   15.90
   4 -14   1   57.99   13.80
  -5  14  -1    8.40    9.20
   5 -14   1   -9.60    6.70
  -6  14  -1   17.10   10.20
  -6  14  -1    5.30    7.30
   6 -14   1    2.30    8.10
  -7  14  -1    6.70    8.50
  -7  14  -1    2.60    7.90
   7 -14   1   -2.50    7.40
  -1  13  -1   78.59   17.60
   1 -13   1   47.30   13.60
   1 -13   1   75.19   16.70
  -2  13  -1  273.97   25.60
   2 -13   1  286.37   25.20
   2 -13   1  217.08   23.20
  -3  13  -1    4.10    8.10
  -3  13  -1   -1.00    5.90
   3 -13   1    7.00    7.60
   3 -13   1    5.00    7.10
   3 -13   1   -0.90    6.80
  -4  13  -1  112.99   16.10
  -4  13  -1  182.08   20.90
   4 -13   1  107.79   15.90
   4 -13   1  176.28   20.30
   4 -13   1  131.69   16.50
  -5  13  -1  253.47   24.10
  -5  13  -1  272.87   23.70
   5 -13   1  239.38   24.40
  -6  13  -1   10.00    7.50
  -6  13  -1   -7.00    6.10
   6 -13   1   -3.60    7.50
  -7  13  -1  149.39   19.10
  -7  13  -1  149.09   18.90
   7 -13   1  157.68   21.40
   7 -13   1  160.48   18.60
  -8  13  -1   -1.60    5.70
  -8  13  -1   -9.70    6.60
   8 -13   1    9.30    8.60
   8 -13   1   -5.40    5.90
  -9  13  -1  129.89   18.20
  -9  13  -1  136.19   18.90
   9 -13   1  132.99   20.20
   9 -13   1  101.79   20.60
   1  12  -1   13.70    9.80
  -1 -12   1    7.10    8.50
  -1 -12   1    0.60    9.20
   0  12  -1   29.80   10.80
   0  12  -1   15.70    9.50
   0 -12   1   35.90   12.10
   0 -12   1   15.30   10.10
  -1  12  -1   -3.30    5.20
  -1  12  -1   -4.30    5.10
   1 -12   1   -3.70    6.30
   1 -12   1   -0.70    7.00
   1 -12   1   -6.40    5.80
  -2  12  -1   -1.20    6.60
  -2  12  -1    3.30    6.90
   2 -12   1    7.00    7.50
   2 -12   1    3.80    8.30
   2 -12   1   -4.80    6.70
  -3  12  -1  291.07   23.30
  -3  12  -1  236.88   23.10
   3 -12   1  260.47   22.00
   3 -12   1  314.67   24.50
   3 -12   1  265.77   23.20
  -4  12  -1  218.28   21.50
  -4  12  -1  245.88   21.40
   4 -12   1  207.08   19.30
   4 -12   1  260.57   22.80
   4 -12   1  221.48   19.40
  -5  12  -1   11.00    8.30
  -5  12  -1   20.60    8.60
   5 -12   1   20.10    7.70
   5 -12   1   27.10   10.90
   5 -12   1   22.40   11.50
   5 -12   1   15.50    7.80
  -6  12  -1   21.00    9.50
   6 -12   1   27.50   10.80
   6 -12   1   23.40    9.40
  -7  12  -1   76.39   15.20
  -7  12  -1   79.09   15.80
   7 -12   1   52.99   12.60
  -8  12  -1  260.37   23.90
  -8  12  -1  270.37   24.60
   8 -12   1  265.27   25.20
   8 -12   1  296.77   25.10
  -9  12  -1  227.88   23.00
  -9  12  -1  241.48   23.20
   9 -12   1  276.77   25.80
   9 -12   1  221.48   23.50
 -10  12  -1   35.40   13.60
 -10  12  -1   54.29   13.90
  10 -12   1   33.80   15.40
  10 -12   1   65.79   15.40
 -11  12  -1  123.59   18.50
 -11  12  -1  153.78   20.80
  11 -12   1  134.59   19.80
  11 -12   1  134.19   21.10
   3  11  -1    3.90    8.60
  -3 -11   1    1.70    7.80
  -3 -11   1   -1.00    8.90
   2  11  -1  189.08   21.90
   2  11  -1  182.58   20.90
  -2 -11   1  181.58   21.70
  -2 -11   1  190.58   22.60
   1  11  -1    8.10    8.20
   1  11  -1   -3.80    8.40
  -1 -11   1   14.00    8.70
  -1 -11   1   -4.90   13.80
  -1 -11   1   30.70   10.90
   0  11  -1   12.90    8.40
   0  11  -1    8.50    7.00
   0 -11   1   14.10    9.50
   0 -11   1    4.40    7.70
   0 -11   1   -2.80   18.10
  -1  11  -1   59.69   13.60
  -1  11  -1   68.59   13.30
   1 -11   1   60.79   11.90
   1 -11   1   59.09   12.60
   1 -11   1   64.19   17.20
  -2  11  -1    0.20    5.00
  -2  11  -1   20.00    8.90
   2 -11   1   -2.60    5.50
   2 -11   1    6.10    6.70
   2 -11   1   12.80    7.40
  -3  11  -1   12.40    7.10
  -3  11  -1   -2.50    5.00
   3 -11   1    9.00    8.00
   3 -11   1   11.50    6.80
   3 -11   1   -2.70    4.80
  -4  11  -1  179.38   18.60
  -4  11  -1  179.78   17.70
  -4  11  -1  164.08   15.00
   4 -11   1  195.08   16.20
   4 -11   1  218.28   20.10
   4 -11   1  196.08   16.70
   4 -11   1  181.98   16.70
  -5  11  -1  130.79   12.80
  -5  11  -1  145.79   33.70
  -5  11  -1  154.98   17.00
  -5  11  -1  165.68   16.70
   5 -11   1  122.49   18.80
   5 -11   1  128.19   13.30
   5 -11   1  180.28   15.50
   5 -11   1  154.38   17.50
  -6  11  -1   56.39   11.90
  -6  11  -1   25.20    8.80
  -6  11  -1   35.90   19.10
   6 -11   1   35.90   10.00
   6 -11   1   20.60    9.00
  -7  11  -1  356.36   25.90
  -7  11  -1  324.97   43.00
  -7  11  -1  369.86   26.30
  -7  11  -1  348.17   26.80
   7 -11   1  326.87   26.40
   7 -11   1  354.96   25.90
  -8  11  -1    8.50   12.90
  -8  11  -1   37.80   10.80
  -8  11  -1    6.80    6.80
   8 -11   1   33.80   11.10
   8 -11   1   22.30    9.60
  -9  11  -1  458.05   31.60
  -9  11  -1  467.45   28.70
  -9  11  -1  462.65   53.19
  -9  11  -1  435.76   30.40
   9 -11   1  473.35   35.20
   9 -11   1  475.05   33.00
 -10  11  -1  148.89   17.00
 -10  11  -1  134.89   17.80
 -10  11  -1  166.48   20.10
 -10  11  -1  107.89   29.80
  10 -11   1  148.69   19.30
  10 -11   1  146.59   19.70
 -11  11  -1  280.77   24.10
 -11  11  -1  250.57   42.20
 -11  11  -1  224.48   23.70
 -11  11  -1  281.57   24.80
  11 -11   1  225.28   23.90
  11 -11   1  221.88   26.50
   4  10  -1  155.88   20.80
  -4 -10   1  169.68   21.20
  -4 -10   1  155.58   21.10
  -4 -10   1  155.08   21.50
   3  10  -1    5.40    7.00
   3  10  -1    3.50    7.00
  -3 -10   1   19.60   10.80
  -3 -10   1   16.20    9.20
  -3 -10   1    2.50    6.20
   2  10  -1   46.70   11.20
   2  10  -1   27.40   10.60
  -2 -10   1  118.19   46.20
  -2 -10   1   41.80   12.10
  -2 -10   1   33.70   12.30
  -2 -10   1   15.70    7.40
   1  10  -1 1013.80   48.00
   1  10  -1 1057.59   47.00
   1  10  -1  999.60   50.79
  -1 -10   1 1029.90   53.19
  -1 -10   1 1028.00   51.49
   0  10  -1  410.76   26.50
   0  10  -1  392.96   28.10
   0  10  -1  412.56   24.80
   0  10  -1  475.85   24.20
   0 -10   1  464.95   25.90
   0 -10   1  391.56   28.10
   0 -10   1  442.76   29.10
  -1  10  -1   40.50    9.80
  -1  10  -1   33.40   10.20
  -1  10  -1   19.70    6.20
  -1  10  -1   24.90    7.00
   1 -10   1   16.40    7.30
   1 -10   1   26.20    9.40
   1 -10   1   18.70   20.90
   1 -10   1   19.40    8.20
  -2  10  -1  140.19   15.80
  -2  10  -1  143.49   14.90
   2 -10   1  123.39   43.20
   2 -10   1  141.49   15.10
   2 -10   1  135.29   15.00
   2 -10   1  140.19   15.50
  -3  10  -1   54.69    8.60
  -3  10  -1   42.10   10.00
  -3  10  -1   44.10    8.00
  -3  10  -1   50.29   23.10
  -3  10  -1   34.30    9.10
   3 -10   1   34.60    7.80
   3 -10   1   41.90    9.60
   3 -10   1   44.20   10.80
   3 -10   1  113.59   38.50
   3 -10   1   49.70   10.30
  -4  10  -1   31.40    8.50
  -4  10  -1   16.80    8.20
  -4  10  -1   24.30   15.80
  -4  10  -1   40.80   10.90
  -4  10  -1   29.80    7.50
   4 -10   1   19.60    7.10
   4 -10   1   34.00   10.10
   4 -10   1   38.00   23.50
   4 -10   1   36.00    8.30
   4 -10   1   34.30    9.30
  -5  10  -1    8.80    6.40
  -5  10  -1    2.40    4.90
  -5  10  -1   -5.90    8.50
  -5  10  -1   -1.00    3.60
  -5  10  -1   -3.30    4.50
   5 -10   1    4.30    4.30
   5 -10   1   -2.90    5.80
   5 -10   1    9.10    5.30
   5 -10   1    0.40    4.70
  -6  10  -1  623.24   31.80
  -6  10  -1  645.24   57.19
  -6  10  -1  723.63   36.90
  -6  10  -1  703.03   36.50
   6 -10   1  695.73   37.90
   6 -10   1  678.53   30.30
   6 -10   1  748.53   50.69
  -7  10  -1    0.40    9.40
  -7  10  -1   -3.20    4.60
  -7  10  -1    5.70    5.70
  -7  10  -1    6.60    6.90
   7 -10   1    4.10    6.40
   7 -10   1   14.10    6.50
   7 -10   1    3.30    6.60
  -8  10  -1    0.10    5.70
  -8  10  -1    6.10    6.60
  -8  10  -1   -7.70    4.00
  -8  10  -1   -0.20   10.50
   8 -10   1    1.40    5.60
   8 -10   1    0.70    6.40
   8 -10   1    4.50    5.20
  -9  10  -1    5.60    8.90
  -9  10  -1   -4.80    9.80
  -9  10  -1    2.60    6.30
   9 -10   1    7.40    6.30
   9 -10   1   14.30    9.20
   9 -10   1    1.20    7.70
 -10  10  -1    6.00    7.30
 -10  10  -1   13.40    8.10
 -10  10  -1   -0.40    6.10
 -10  10  -1  -10.50    7.70
  10 -10   1    3.60    5.90
  10 -10   1    5.70    7.70
  10 -10   1   -2.00    6.00
 -11  10  -1  215.08   22.70
 -11  10  -1  258.77   40.50
 -11  10  -1  221.38   21.30
 -11  10  -1  183.68   20.60
  11 -10   1  181.48   22.20
  11 -10   1  191.58   19.50
 -12  10  -1   32.30   11.80
 -12  10  -1   37.90   12.10
 -12  10  -1   32.10   21.00
 -12  10  -1   19.70    9.60
  12 -10   1   21.90    9.60
  12 -10   1   62.69   14.90
  12 -10   1   48.80   15.10
   5   9  -1 1199.98   60.09
   5   9  -1 1177.58   56.59
  -5  -9   1 1216.68   61.89
  -5  -9   1 1168.08   59.09
   4   9  -1    8.90    7.00
   4   9  -1    6.70    7.00
   4   9  -1   13.80    9.30
  -4  -9   1    3.20   19.80
  -4  -9   1    3.00    7.30
  -4  -9   1   13.50    8.80
  -4  -9   1   12.90    9.80
   3   9  -1    0.10    5.90
   3   9  -1   12.50    6.30
   3   9  -1    8.50    6.50
  -3  -9   1    1.80    6.00
  -3  -9   1    8.40   16.70
  -3  -9   1   14.90    9.00
  -3  -9   1   11.30    8.50
   2   9  -1   30.00    7.80
   2   9  -1   25.20    9.20
   2   9  -1   29.20    9.10
  -2  -9   1   -2.80   13.80
  -2  -9   1   24.40    9.10
  -2  -9   1   20.10    8.90
  -2  -9   1   34.50   10.50
   1   9  -1  296.97   23.20
   1   9  -1  334.07   22.30
   1   9  -1  281.77   18.50
  -1  -9   1  320.37   20.50
  -1  -9   1  311.77   23.50
  -1  -9   1  331.77   24.40
   0   9  -1    0.50    4.90
   0   9  -1   -2.70    4.00
   0  -9   1   -2.50    4.90
   0  -9   1   14.50   18.80
   0  -9   1    8.50    5.40
   0  -9   1    0.60    5.50
  -1   9  -1    6.40   10.80
  -1   9  -1    3.90    4.30
  -1   9  -1    2.90    3.90
  -1   9  -1    6.30    5.40
  -1   9  -1   13.00    6.40
   1  -9   1    9.60    6.20
   1  -9   1   -0.80    6.00
   1  -9   1    7.80    6.20
  -2   9  -1   51.79    7.90
  -2   9  -1   35.70   16.80
  -2   9  -1   54.39   10.90
  -2   9  -1   49.60    8.00
  -2   9  -1   36.90    8.60
   2  -9   1   44.00   10.10
   2  -9   1   41.70    7.70
   2  -9   1   28.40    8.10
   2  -9   1   32.20   20.30
   2  -9   1   31.60    8.10
  -3   9  -1 1118.39   72.99
  -3   9  -1 1210.78   45.60
  -3   9  -1 1162.28   44.60
  -3   9  -1 1185.48   50.29
  -3   9  -1 1146.69   48.40
   3  -9   1 1172.48   47.40
   3  -9   1 1100.69   45.70
   3  -9   1 1146.19   47.50
   3  -9   1 1219.38   50.19
   3  -9   1  999.10   84.39
  -4   9  -1 1190.18   51.59
  -4   9  -1 1245.48   51.09
  -4   9  -1 1183.28   47.30
  -4   9  -1 1193.88   46.70
  -4   9  -1 1180.18   75.29
   4  -9   1 1194.78   51.99
   4  -9   1 1254.47   48.50
   4  -9   1 1258.67   47.90
   4  -9   1 1218.68   49.70
  -5   9  -1  253.87   19.30
  -5   9  -1  241.28   16.10
  -5   9  -1  222.28   31.70
  -5   9  -1  247.68   18.80
  -5   9  -1  229.28   16.00
   5  -9   1  250.27   20.00
   5  -9   1  257.37   42.40
   5  -9   1  254.07   15.90
   5  -9   1  250.87   18.70
   5  -9   1  259.67   15.40
  -6   9  -1 2188.38   78.99
  -6   9  -1 2253.47   82.99
  -6   9  -1 2227.18  113.09
  -6   9  -1 2191.98   82.79
   6  -9   1 2145.29   74.89
   6  -9   1 2086.19   83.49
   6  -9   1 2263.97   83.69
  -7   9  -1    3.40    6.40
  -7   9  -1   11.40    6.50
  -7   9  -1    4.70    5.80
  -7   9  -1    4.40   10.20
   7  -9   1   17.30    6.60
   7  -9   1   25.10    8.80
   7  -9   1   18.50    8.20
  -8   9  -1  220.68   19.10
  -8   9  -1  221.88   17.90
  -8   9  -1  253.67   20.60
  -8   9  -1  229.68   33.80
   8  -9   1  240.28   21.20
   8  -9   1  247.28   18.50
   8  -9   1  218.28   19.80
  -9   9  -1   -2.20    5.70
  -9   9  -1    5.50   13.10
  -9   9  -1    7.60    6.40
  -9   9  -1    8.60    7.30
   9  -9   1    6.40    5.70
   9  -9   1   -2.60    5.00
   9  -9   1    6.70    7.20
 -10   9  -1   37.80   16.70
 -10   9  -1   32.50   10.50
 -10   9  -1   23.30   16.60
 -10   9  -1   31.40   10.70
  10  -9   1   19.00    8.00
  10  -9   1   34.50   10.90
  10  -9   1   25.20   10.40
 -11   9  -1  511.75   32.90
 -11   9  -1  548.65   35.80
 -11   9  -1  514.65   33.50
 -11   9  -1  552.04   56.69
  11  -9   1  480.35   32.30
  11  -9   1  599.54   38.50
  11  -9   1  560.54   33.70
 -12   9  -1   15.60    9.60
 -12   9  -1    7.60    8.80
 -12   9  -1    4.20   14.20
 -12   9  -1   18.70    8.40
  12  -9   1    5.10    7.30
  12  -9   1    2.70    7.50
  -7  -8   1   17.20   26.90
   6   8  -1  945.81   51.29
   6   8  -1  935.91   46.80
   6   8  -1  932.11   48.30
  -6  -8   1  936.51   50.19
  -6  -8   1  996.70   53.59
  -6  -8   1  866.11   52.09
   5   8  -1   39.70   11.70
   5   8  -1   85.79   13.00
  -5  -8   1   42.30   36.70
  -5  -8   1   57.99   12.70
  -5  -8   1   77.49   15.40
   4   8  -1  190.98   19.70
   4   8  -1  201.28   17.10
   4   8  -1  170.88   17.80
  -4  -8   1  190.48   17.80
  -4  -8   1  224.58   24.30
  -4  -8   1  179.98   20.10
   3   8  -1  159.38   15.80
   3   8  -1  141.89   16.50
   3   8  -1  165.58   14.70
  -3  -8   1  130.49   16.10
  -3  -8   1  157.78   17.90
  -3  -8   1  182.08   16.40
   2   8  -1   44.40   10.40
   2   8  -1   47.40    9.60
   2   8  -1   41.00    8.50
  -2  -8   1   39.30   10.00
  -2  -8   1   68.59   13.80
  -2  -8   1   55.59   10.30
   1   8  -1  268.37   18.60
   1   8  -1  241.38   17.70
   1   8  -1  250.87   19.40
  -1  -8   1  236.98   15.70
  -1  -8   1  235.28   19.30
  -1  -8   1  256.37   17.20
  -1  -8   1  215.48   18.80
   0   8  -1  324.67   18.20
   0   8  -1  331.77   21.80
   0   8  -1  347.37   36.30
   0   8  -1  295.57   19.60
   0  -8   1  270.87   43.00
   0  -8   1  339.47   22.10
   0  -8   1  315.37   21.60
   0  -8   1  329.67   19.40
  -1   8  -1    2.70    8.90
  -1   8  -1    2.30    4.20
  -1   8  -1    5.80    4.00
  -1   8  -1    2.30    4.50
  -1   8  -1   22.40   17.30
  -1   8  -1    3.90    5.10
   1  -8   1   -6.60    3.90
   1  -8   1    6.20    4.30
   1  -8   1    0.00    5.40
   1  -8   1   18.30   16.90
   1  -8   1   -0.70    4.30
  -2   8  -1  487.15   23.70
  -2   8  -1  500.65   27.50
  -2   8  -1  492.55   43.00
  -2   8  -1  522.05   27.00
  -2   8  -1  513.75   23.60
   2  -8   1  527.15   30.70
   2  -8   1  536.95   27.90
   2  -8   1  512.75   24.00
   2  -8   1  519.65   26.30
  -3   8  -1  288.77   40.80
  -3   8  -1  354.26   18.50
  -3   8  -1  391.96   19.30
  -3   8  -1  326.67   19.50
  -3   8  -1  387.66   24.70
  -3   8  -1  351.76   21.70
   3  -8   1  317.87   43.30
   3  -8   1  413.36   23.70
   3  -8   1  346.27   34.80
   3  -8   1  351.66   20.00
   3  -8   1  377.86   20.20
   3  -8   1  365.26   20.00
  -4   8  -1  366.66   22.20
  -4   8  -1  377.76   19.50
  -4   8  -1  380.16   22.40
  -4   8  -1  366.96   19.20
  -4   8  -1  343.87   18.90
  -4   8  -1  384.66   37.60
   4  -8   1  356.06   21.10
   4  -8   1  334.87   18.20
   4  -8   1  368.46   19.40
   4  -8   1  346.07   35.00
   4  -8   1  381.96   23.10
   4  -8   1  382.26   19.10
  -5   8  -1  274.17   32.30
  -5   8  -1  259.77   16.40
  -5   8  -1  290.97   19.30
  -5   8  -1  275.67   16.80
  -5   8  -1  287.27   19.50
   5  -8   1  244.48   38.50
   5  -8   1  287.97   14.60
   5  -8   1  276.27   15.30
   5  -8   1  280.37   16.50
   5  -8   1  258.47   18.50
   5  -8   1  243.08   19.00
  -6   8  -1 1095.59   47.70
  -6   8  -1 1141.29   45.40
  -6   8  -1 1113.79   48.10
   6  -8   1 1151.28   40.50
   6  -8   1  975.60   47.50
   6  -8   1 1164.18  100.09
   6  -8   1 1221.18   49.80
  -7   8  -1  107.29   13.30
  -7   8  -1   95.29   22.00
  -7   8  -1  101.99   12.50
   7  -8   1   93.49   11.60
   7  -8   1  101.29   13.80
   7  -8   1   86.99   12.90
  -8   8  -1  158.38   16.20
  -8   8  -1  131.39   25.60
  -8   8  -1  155.78   14.70
  -8   8  -1  136.09   14.90
   8  -8   1  127.09   13.80
   8  -8   1  125.89   14.80
   8  -8   1  130.19   15.60
  -9   8  -1   17.70    7.90
  -9   8  -1   24.40    8.70
  -9   8  -1   18.80   14.60
  -9   8  -1   26.90    9.00
   9  -8   1   16.70    7.30
   9  -8   1   25.30    9.20
   9  -8   1   28.90    9.30
 -10   8  -1    2.70    5.70
 -10   8  -1   -8.80    4.60
 -10   8  -1    7.40   11.90
  10  -8   1   12.20    7.30
  10  -8   1    5.80    7.60
  10  -8   1   -4.10    5.50
 -11   8  -1  560.74   55.59
 -11   8  -1  548.05   34.10
 -11   8  -1  558.74   35.60
 -11   8  -1  574.04   34.60
  11  -8   1  581.24   34.10
  11  -8   1  548.75   32.70
  11  -8   1  504.55   35.50
 -12   8  -1    1.90    7.80
 -12   8  -1    0.50   10.40
 -12   8  -1   -6.10    5.60
 -12   8  -1    0.20    6.80
  12  -8   1    5.40    9.10
  12  -8   1    1.70    6.10
  12  -8   1    5.70    7.80
  13  -8   1   -4.20    5.90
   7   7  -1   65.79   15.80
   7   7  -1   68.29   14.00
   7   7  -1   56.99   13.90
  -7  -7   1   51.79   13.40
  -7  -7   1   41.50   13.80
  -7  -7   1   59.09   14.00
  -7  -7   1   16.40   26.00
   6   7  -1  233.08   21.90
   6   7  -1  254.57   24.50
   6   7  -1  277.77   24.80
  -6  -7   1  312.77   25.10
  -6  -7   1  260.17   24.60
  -6  -7   1  247.28   22.20
   5   7  -1  932.91   45.40
   5   7  -1  964.50   44.30
  -5  -7   1  976.80   46.00
  -5  -7   1  931.81   47.20
  -5  -7   1  952.20   48.80
   4   7  -1    6.10    6.20
   4   7  -1    7.90    5.50
   4   7  -1   16.00    7.80
  -4  -7   1   16.00    7.70
  -4  -7   1    0.80    7.00
  -4  -7   1   20.10    7.60
  -4  -7   1   43.30   25.90
   3   7  -1    2.20    5.10
   3   7  -1   12.00    7.10
   3   7  -1    5.80    4.90
  -3  -7   1   31.10   20.90
  -3  -7   1    9.60    6.20
  -3  -7   1   15.10    6.80
  -3  -7   1   13.00    7.90
   2   7  -1   17.30   12.70
   2   7  -1    0.60    4.90
   2   7  -1    9.20    6.10
   2   7  -1   17.80    6.60
  -2  -7   1    4.30    4.80
  -2  -7   1   33.80    8.90
  -2  -7   1   16.40    8.30
  -2  -7   1   12.60    4.70
  -2  -7   1   60.79   21.30
   1   7  -1  655.53   47.80
   1   7  -1  557.64   28.40
   1   7  -1  561.54   29.70
   1   7  -1  588.54   26.60
  -1  -7   1  530.95   29.50
  -1  -7   1  634.84   26.80
  -1  -7   1  556.74   25.80
  -1  -7   1  616.44   27.60
  -1  -7   1  577.74   30.40
   0   7  -1  336.27   17.50
   0   7  -1  315.67   20.40
   0   7  -1  309.37   32.10
   0   7  -1  358.76   19.90
   0  -7   1  349.96   19.10
   0  -7   1  343.27   20.80
   0  -7   1  346.87   15.30
   0  -7   1  413.96   48.80
   0  -7   1  325.37   20.40
   0  -7   1  338.67   18.80
   0  -7   1  310.77   40.20
   0  -7   1  339.97   18.10
  -1   7  -1  654.73   39.30
  -1   7  -1  538.95   24.50
  -1   7  -1  587.54   25.40
  -1   7  -1  582.94   43.80
  -1   7  -1  617.44   27.50
  -1   7  -1  664.03   54.79
   1  -7   1  547.85   24.20
   1  -7   1  552.84   27.70
   1  -7   1  725.43   59.59
   1  -7   1  557.14   26.30
   1  -7   1  525.35   23.60
   1  -7   1  590.94   27.90
   1  -7   1  560.24   26.90
  -2   7  -1  430.36   21.80
  -2   7  -1  365.76   21.70
  -2   7  -1  352.56   20.20
  -2   7  -1  429.46   19.60
  -2   7  -1  454.85   19.90
  -2   7  -1  427.86   36.50
   2  -7   1  454.85   20.50
   2  -7   1  377.86   20.60
   2  -7   1  419.06   19.20
   2  -7   1  426.26   22.30
   2  -7   1  416.06   21.50
   2  -7   1  391.56   20.60
  -3   7  -1   26.40    7.20
  -3   7  -1   31.10    5.60
  -3   7  -1   26.70    6.60
  -3   7  -1   33.80    6.60
  -3   7  -1   30.10   12.60
  -3   7  -1   42.60   19.40
  -3   7  -1   32.90    5.90
   3  -7   1   23.10    5.90
   3  -7   1   30.10    6.70
   3  -7   1   37.10   13.30
   3  -7   1   30.00    5.90
   3  -7   1   34.10    6.40
   3  -7   1   53.69   21.00
   3  -7   1   25.50    7.00
   3  -7   1   21.00    5.60
  -4   7  -1  208.88   26.10
  -4   7  -1  231.98   13.80
  -4   7  -1  224.78   13.50
  -4   7  -1  194.48   12.50
  -4   7  -1  226.18   15.40
  -4   7  -1  213.88   15.50
   4  -7   1  252.67   27.00
   4  -7   1  224.68   15.60
   4  -7   1  181.38   15.00
   4  -7   1  235.58   12.80
   4  -7   1  206.88   12.70
   4  -7   1  245.58   14.00
   4  -7   1  229.78   15.20
  -5   7  -1 2071.49   70.99
  -5   7  -1 1985.80   73.99
  -5   7  -1 2034.70   97.09
  -5   7  -1 1978.00   67.19
  -5   7  -1 2115.19   71.29
  -5   7  -1 2132.69   74.29
   5  -7   1 1919.01  103.19
   5  -7   1 1965.30   70.39
   5  -7   1 2026.40   74.39
   5  -7   1 1843.22  109.39
   5  -7   1 2015.30   74.89
   5  -7   1 2058.69   67.49
   5  -7   1 1994.90   66.29
  -6   7  -1  225.28   16.50
  -6   7  -1  220.38   17.10
  -6   7  -1  215.38   15.20
  -6   7  -1  198.98   26.60
   6  -7   1  253.07   18.30
   6  -7   1  173.08   15.70
   6  -7   1  205.28   15.10
   6  -7   1  205.08   10.10
  -7   7  -1 3116.79  107.99
  -7   7  -1 3207.98  111.09
  -7   7  -1 3186.58  138.69
  -7   7  -1 3096.89  109.99
   7  -7   1 3251.87  108.69
   7  -7   1 3044.40  111.79
   7  -7   1 3050.09  110.19
  -8   7  -1  584.74   31.60
  -8   7  -1  558.24   48.50
  -8   7  -1  576.74   32.30
  -8   7  -1  599.74   30.90
   8  -7   1  645.64   32.40
   8  -7   1  659.43   31.60
  -9   7  -1 1073.39   50.39
  -9   7  -1 1068.09   48.90
  -9   7  -1 1117.99   49.00
  -9   7  -1 1068.19   71.79
   9  -7   1 1077.89   48.10
   9  -7   1 1099.19   51.69
   9  -7   1 1146.09   48.80
 -10   7  -1 1237.18   53.89
 -10   7  -1 1087.49   52.19
 -10   7  -1 1180.68   78.39
 -10   7  -1 1184.58   54.99
  10  -7   1 1144.79   52.49
  10  -7   1 1189.38   56.29
  10  -7   1 1202.88   51.79
 -11   7  -1    3.80    7.00
 -11   7  -1   -6.60    5.70
 -11   7  -1   16.70   14.90
 -11   7  -1   10.90    8.30
  11  -7   1   14.20    8.10
  11  -7   1   15.10    7.80
  11  -7   1   -1.30    7.20
 -12   7  -1    8.30    9.20
 -12   7  -1    7.10    9.00
 -12   7  -1    7.20    7.50
 -12   7  -1   10.60   14.20
  12  -7   1   -0.30    7.20
  12  -7   1    9.10    9.00
 -13   7  -1  109.49   29.60
 -13   7  -1  109.59   18.70
 -13   7  -1  113.39   18.10
  13  -7   1  137.59   20.20
  13  -7   1   92.29   17.80
   8   6  -1   18.90   10.70
   8   6  -1    5.50    7.10
   8   6  -1    2.40    6.60
  -8  -6   1    5.00    8.50
  -8  -6   1    4.40   25.10
  -8  -6   1   17.70    8.70
  -8  -6   1    0.70    8.30
   7   6  -1  124.59   17.70
   7   6  -1  103.59   15.00
   7   6  -1  150.68   17.40
  -7  -6   1  122.39   16.50
  -7  -6   1  127.59   16.80
  -7  -6   1  138.69   18.60
   6   6  -1  956.80   46.10
   6   6  -1  950.70   44.60
  -6  -6   1  914.61   46.00
  -6  -6   1  943.71   48.30
  -6  -6   1  996.60   47.30
   5   6  -1  513.55   28.80
   5   6  -1  493.85   29.80
   5   6  -1  471.05   27.00
  -5  -6   1  529.45   30.60
  -5  -6   1  434.26   29.20
  -5  -6   1  453.35   27.90
   4   6  -1   64.99   12.20
   4   6  -1   55.69   10.40
   4   6  -1   64.49    9.60
  -4  -6   1   67.99   12.30
  -4  -6   1   55.39   11.50
  -4  -6   1   75.99   10.70
   3   6  -1 1894.61   70.89
   3   6  -1 1889.61   68.79
   3   6  -1 1704.13   90.19
   3   6  -1 1737.73   69.79
  -3  -6   1 1838.72   71.19
  -3  -6   1 1859.21   70.79
  -3  -6   1 1886.91   68.19
   2   6  -1  766.22   33.00
   2   6  -1  728.93   31.40
   2   6  -1  725.03   49.90
   2   6  -1  710.83   33.80
   2   6  -1  719.13   34.40
  -2  -6   1  870.31   64.29
  -2  -6   1  692.43   30.30
  -2  -6   1  708.13   28.60
  -2  -6   1  784.42   32.40
  -2  -6   1  689.23   34.10
  -2  -6   1  686.43   33.80
   1   6  -1 1545.25   54.59
   1   6  -1 1415.36   74.19
   1   6  -1 1484.05   59.99
   1   6  -1 1506.55   52.79
   1   6  -1 1454.35   53.79
  -1  -6   1 1395.56   59.09
  -1  -6   1 1449.76   53.19
  -1  -6   1 1386.36   51.99
  -1  -6   1 1419.86   47.60
  -1  -6   1 1527.95   56.69
  -1  -6   1 1413.66   51.69
   0   6  -1   23.20    5.40
   0   6  -1   19.80    4.60
   0   6  -1   16.80    5.70
   0   6  -1   26.30    6.50
   0   6  -1   17.20    9.40
   0  -6   1   13.80    5.50
   0  -6   1   14.90    4.50
   0  -6   1   35.10   15.90
   0  -6   1   23.80    4.10
   0  -6   1   12.00    4.60
   0  -6   1   36.90    5.60
   0  -6   1   28.10    4.20
   0  -6   1   13.90    5.00
   0  -6   1   56.19   18.70
   0  -6   1   20.00    6.10
   0  -6   1   21.30    4.70
  -1   6  -1  836.82   31.50
  -1   6  -1  895.61   33.80
  -1   6  -1  836.42   31.50
  -1   6  -1  779.12   36.10
  -1   6  -1  821.72   49.80
  -1   6  -1  801.92   34.20
   1  -6   1  820.92   33.10
   1  -6   1  959.00   75.69
   1  -6   1  795.82   30.80
   1  -6   1  839.22   34.00
   1  -6   1  774.92   33.40
   1  -6   1  783.02   32.30
   1  -6   1  747.33   30.20
   1  -6   1  799.82   31.00
   1  -6   1  847.92   33.90
   1  -6   1  809.22   63.19
  -2   6  -1  446.56   22.10
  -2   6  -1  445.46   19.20
  -2   6  -1  418.96   20.40
  -2   6  -1  465.55   19.80
  -2   6  -1  460.65   34.90
  -2   6  -1  451.65   21.40
   2  -6   1  454.05   21.90
   2  -6   1  435.26   21.40
   2  -6   1  434.06   33.40
   2  -6   1  422.76   20.60
   2  -6   1  424.86   20.50
   2  -6   1  440.26   20.40
   2  -6   1  441.16   19.30
  -3   6  -1 2697.03   90.59
  -3   6  -1 2687.23   89.69
  -3   6  -1 2722.03  111.59
  -3   6  -1 2603.74   86.79
  -3   6  -1 2760.82   87.59
  -3   6  -1 2556.34   86.79
   3  -6   1 2602.24   90.09
   3  -6   1 2639.14   86.69
   3  -6   1 2719.73   89.49
   3  -6   1 2566.64   89.49
   3  -6   1 2579.64   86.89
   3  -6   1 2663.03  109.19
   3  -6   1 2552.64   88.69
   3  -6   1 2542.95   86.99
  -4   6  -1 4331.97  140.79
  -4   6  -1 4622.34  146.49
  -4   6  -1 4468.15  145.69
  -4   6  -1 4571.64  144.99
  -4   6  -1 4234.48  143.09
  -4   6  -1 4352.76  167.48
   4  -6   1 4401.26  143.09
   4  -6   1 4396.86  145.59
   4  -6   1 4612.34  146.39
   4  -6   1 4462.45  140.19
   4  -6   1 4387.56  145.19
   4  -6   1 4606.14  141.09
   4  -6   1 4331.07  166.28
   4  -6   1 4515.45  146.19
  -5   6  -1  290.97   17.50
  -5   6  -1  293.67   28.90
  -5   6  -1  264.77   15.50
  -5   6  -1  312.17   18.00
   5  -6   1  262.37   17.30
   5  -6   1  271.37   17.60
   5  -6   1  280.37   15.70
   5  -6   1  263.37   11.10
   5  -6   1  265.77   26.30
   5  -6   1  279.87   17.00
   5  -6   1  276.37   16.80
   5  -6   1  274.07   12.10
  -6   6  -1   18.50    5.80
  -6   6  -1   12.90   10.40
   6  -6   1   18.80    5.80
   6  -6   1   21.10    7.30
   6  -6   1   19.70    5.80
   6  -6   1    3.60    4.60
  -7   6  -1 1975.40   96.39
  -7   6  -1 1965.30   73.89
  -7   6  -1 2053.49   72.99
  -7   6  -1 2007.30   75.09
   7  -6   1 2007.40   72.89
   7  -6   1 1872.41  110.19
   7  -6   1 1991.20   73.49
   7  -6   1 2008.00   75.99
  -8   6  -1  666.43   34.70
  -8   6  -1  731.43   34.50
  -8   6  -1  660.03   33.20
  -8   6  -1  662.93   50.99
   8  -6   1  668.53   33.20
   8  -6   1  684.53   35.70
   8  -6   1  723.23   34.00
  -9   6  -1  369.56   25.30
  -9   6  -1  362.86   24.10
  -9   6  -1  372.36   39.10
  -9   6  -1  362.76   23.90
   9  -6   1  340.47   25.10
   9  -6   1  373.86   22.80
   9  -6   1  381.96   24.20
 -10   6  -1  126.39   15.60
 -10   6  -1  105.69   14.60
 -10   6  -1  147.59   17.10
 -10   6  -1  123.89   25.60
  10  -6   1  146.69   15.90
  10  -6   1  116.19   13.20
  10  -6   1  135.39   16.80
 -11   6  -1  410.56   28.50
 -11   6  -1  387.36   27.40
 -11   6  -1  370.26   44.50
 -11   6  -1  375.16   28.80
  11  -6   1  403.16   28.00
  11  -6   1  369.06   28.30
 -12   6  -1   11.80   13.10
 -12   6  -1    0.50    6.70
 -12   6  -1   19.10    9.80
  12  -6   1   -5.10    6.40
  12  -6   1    9.80    8.20
 -13   6  -1  143.29   20.30
 -13   6  -1  126.89   19.10
 -13   6  -1   97.39   28.40
  13  -6   1   81.39   16.10
  13  -6   1  125.39   27.70
  13  -6   1   95.49   17.90
   9   5  -1   34.80   11.20
   9   5  -1   19.20   10.40
   9   5  -1   16.00   10.30
  -9  -5   1   32.40   11.90
  -9  -5   1   23.20   11.00
  -9  -5   1    1.70   24.20
   8   5  -1   35.40   11.60
   8   5  -1   29.20   11.20
   8   5  -1   43.70   11.50
  -8  -5   1   27.40   11.80
  -8  -5   1   39.80   11.80
  -8  -5   1   18.30   24.30
  -8  -5   1   37.90   11.40
   7   5  -1   -0.10    7.40
   7   5  -1   -0.20    5.90
   7   5  -1    2.30    5.90
  -7  -5   1   -4.70    5.90
  -7  -5   1    2.10    6.70
  -7  -5   1    2.70    6.40
  -7  -5   1   10.20   21.60
   6   5  -1  273.37   21.60
   6   5  -1  251.47   19.60
   6   5  -1  295.27   21.50
  -6  -5   1  255.27   21.40
  -6  -5   1  259.37   20.60
  -6  -5   1  276.17   21.20
   5   5  -1 1257.07   51.89
   5   5  -1 1276.17   53.09
   5   5  -1 1256.07   54.09
  -5  -5   1 1288.97   54.09
  -5  -5   1 1279.67   53.29
  -5  -5   1 1297.47   55.09
   4   5  -1   27.00    7.50
   4   5  -1   46.20    8.50
   4   5  -1   46.80   10.10
  -4  -5   1   33.40    9.40
  -4  -5   1   25.10   20.30
  -4  -5   1   58.29    9.80
   3   5  -1  137.79   11.50
   3   5  -1  117.59   19.40
   3   5  -1  152.28   12.30
   3   5  -1  110.39   11.60
   3   5  -1  115.49   10.70
  -3  -5   1  132.99   11.60
  -3  -5   1  132.99   29.40
  -3  -5   1  125.99   10.40
  -3  -5   1  120.89   12.60
  -3  -5   1  140.19   15.20
  -3  -5   1  135.09    7.90
   2   5  -1    5.40   12.60
   2   5  -1    4.00    3.60
   2   5  -1    6.80    8.10
   2   5  -1   10.50    4.40
   2   5  -1   11.50    4.70
   2   5  -1    6.20    3.60
  -2  -5   1    8.70    4.40
  -2  -5   1   11.80   12.40
  -2  -5   1    3.70    4.40
  -2  -5   1    9.80    1.90
  -2  -5   1    4.90   11.70
  -2  -5   1   10.60    3.50
  -2  -5   1    6.50    5.00
  -2  -5   1    6.30    1.80
   1   5  -1   45.00   12.20
   1   5  -1   49.99    6.40
   1   5  -1   49.50    7.00
   1   5  -1   45.40    5.70
   1   5  -1   52.79    7.90
   1   5  -1   63.69    7.20
  -1  -5   1   56.29    4.30
  -1  -5   1   47.00    6.60
  -1  -5   1   59.19    8.00
  -1  -5   1   52.69    4.00
  -1  -5   1   43.00    7.90
  -1  -5   1   55.59    6.40
  -1  -5   1   57.19    6.00
  -1  -5   1   41.20    5.70
   0   5  -1  253.67   27.50
   0   5  -1  176.68   10.70
   0   5  -1  203.58   13.20
   0   5  -1  197.38   11.90
   0  -5   1  205.78   10.00
   0  -5   1  204.18   11.20
   0  -5   1  202.38   12.00
   0  -5   1  198.98   12.50
   0  -5   1  199.38    9.80
   0  -5   1  209.38   11.20
   0  -5   1  196.88   13.00
   0  -5   1  219.98   12.10
   0  -5   1  198.78   13.10
  -1   5  -1   15.40    4.70
  -1   5  -1   12.00    4.20
  -1   5  -1   20.80    3.90
  -1   5  -1   23.10    4.20
  -1   5  -1   29.90   11.80
  -1   5  -1   19.00    9.00
  -1   5  -1   17.70    4.20
   1  -5   1   22.40    4.40
   1  -5   1   22.30   11.40
   1  -5   1   13.90    4.50
   1  -5   1   17.80    4.10
   1  -5   1   16.30    4.00
   1  -5   1   13.50    3.80
   1  -5   1   24.50    5.60
   1  -5   1   16.00    4.40
  -2   5  -1  380.26   18.60
  -2   5  -1  401.26   18.20
  -2   5  -1  445.46   18.20
  -2   5  -1  428.46   19.80
  -2   5  -1  419.36   30.40
   2  -5   1  417.56   17.60
   2  -5   1  412.76   18.50
   2  -5   1  389.16   29.20
   2  -5   1  407.46   18.70
   2  -5   1  430.06   18.10
   2  -5   1  397.06   18.30
   2  -5   1  429.16   20.10
   2  -5   1  392.56   19.20
   2  -5   1  415.16   18.70
  -3   5  -1  174.58   10.60
  -3   5  -1  173.48   11.80
  -3   5  -1  134.19   22.10
  -3   5  -1  180.48    9.90
  -3   5  -1  172.88   19.70
  -3   5  -1  186.38   10.30
  -3   5  -1  181.78   11.70
   3  -5   1  192.28   12.10
   3  -5   1  188.18    9.60
   3  -5   1  180.58   10.50
   3  -5   1  176.58   19.10
   3  -5   1  191.08   12.00
   3  -5   1  198.08   11.80
   3  -5   1  142.79   22.00
   3  -5   1  191.68   10.10
   3  -5   1  182.38   12.40
  -4   5  -1  255.47   13.90
  -4   5  -1  247.58   13.40
  -4   5  -1  249.88   11.10
  -4   5  -1  243.08   23.70
  -4   5  -1  243.78   14.60
  -4   5  -1  235.48   14.50
   4  -5   1  261.67   11.50
   4  -5   1  234.18   14.30
   4  -5   1  249.08   14.60
   4  -5   1  231.48   14.70
   4  -5   1  277.37   15.70
   4  -5   1  250.27   10.40
   4  -5   1  249.97   13.50
   4  -5   1  237.88   22.50
  -5   5  -1  687.33   31.30
  -5   5  -1  772.72   30.90
  -5   5  -1  680.43   51.59
  -5   5  -1  774.32   46.30
  -5   5  -1  818.52   33.00
   5  -5   1  643.64   49.60
   5  -5   1  744.63   43.70
   5  -5   1  743.73   31.80
   5  -5   1  759.12   31.70
   5  -5   1  825.52   33.70
   5  -5   1  740.83   32.00
   5  -5   1  753.22   31.20
  -6   5  -1  372.36   21.00
  -6   5  -1  412.26   33.90
  -6   5  -1  382.16   20.60
  -6   5  -1  388.56   22.00
  -6   5  -1  456.05   42.90
   6  -5   1  423.36   23.10
   6  -5   1  383.66   20.80
   6  -5   1  371.96   20.20
   6  -5   1  405.86   21.20
  -7   5  -1  733.53   33.20
  -7   5  -1  733.23   34.50
  -7   5  -1  646.54   32.40
  -7   5  -1  734.03   49.60
   7  -5   1  752.72   33.40
   7  -5   1  753.02   35.30
   7  -5   1  709.93   32.20
  -8   5  -1   67.19   11.40
  -8   5  -1   72.19   17.90
  -8   5  -1   64.99   11.10
  -8   5  -1   70.69   10.30
   8  -5   1   64.19   10.90
   8  -5   1   63.39    9.20
   8  -5   1   77.49   10.90
  -9   5  -1   21.40    7.90
  -9   5  -1   32.30   15.70
  -9   5  -1   24.10    8.60
  -9   5  -1   23.90    8.20
   9  -5   1   37.40    8.10
   9  -5   1   27.70    8.90
   9  -5   1   27.90   10.60
 -10   5  -1  131.89   25.20
 -10   5  -1  107.29   15.30
 -10   5  -1   99.89   14.40
 -10   5  -1  107.79   14.20
  10  -5   1  123.09   15.80
  10  -5   1  135.89   15.60
 -11   5  -1    7.80    7.90
 -11   5  -1    4.10    9.90
 -11   5  -1    7.30    7.10
  11  -5   1    9.50    7.60
  11  -5   1    9.30    7.90
 -12   5  -1   14.40    9.00
 -12   5  -1   63.39   15.90
 -12   5  -1   27.90   17.00
  12  -5   1   63.39   14.80
  12  -5   1   50.09   13.60
  12  -5   1   36.10   11.70
 -13   5  -1   49.80   15.00
 -13   5  -1   40.90   23.00
 -13   5  -1   37.90   12.60
  13  -5   1   22.40   11.40
  13  -5   1   52.09   14.30
  13  -5   1    9.10    8.40
  10   4  -1  132.29   19.40
  10   4  -1  114.19   17.50
 -10  -4   1  123.69   17.80
 -10  -4   1  154.58   21.00
   9   4  -1  107.99   17.00
   9   4  -1   94.49   15.60
  -9  -4   1  137.39   18.60
  -9  -4   1  105.49   16.20
   8   4  -1  107.09   15.30
  -8  -4   1   95.29   14.80
  -8  -4   1   92.19   13.60
  -8  -4   1   79.09   15.10
   7   4  -1  442.66   28.50
   7   4  -1  398.86   25.90
  -7  -4   1  432.36   27.50
  -7  -4   1  398.66   25.80
  -7  -4   1  448.76   28.10
   6   4  -1  169.98   15.40
   6   4  -1  152.78   15.80
  -6  -4   1  132.19   14.50
  -6  -4   1  146.79   15.90
  -6  -4   1  153.38   15.30
   5   4  -1  681.53   32.30
   5   4  -1  633.24   24.50
   5   4  -1  742.83   34.60
  -5  -4   1  686.33   32.90
  -5  -4   1  707.13   34.00
  -5  -4   1  725.13   33.60
   4   4  -1    2.70    4.50
   4   4  -1    2.70    3.70
   4   4  -1    1.80    4.00
   4   4  -1    2.50    1.80
   4   4  -1   11.90   11.00
  -4  -4   1    2.90   11.10
  -4  -4   1    0.50   10.10
  -4  -4   1    6.30    5.10
  -4  -4   1    7.30    4.50
   3   4  -1  338.97   17.90
   3   4  -1  321.87   18.40
   3   4  -1  293.87   16.70
   3   4  -1  341.57   19.10
   3   4  -1  339.07   19.90
   3   4  -1  330.57   12.20
  -3  -4   1  310.17   12.10
  -3  -4   1  314.47   16.80
  -3  -4   1  339.87   19.40
  -3  -4   1  303.87   18.40
  -3  -4   1  315.87   17.60
  -3  -4   1  310.27   12.70
  -3  -4   1  310.57   17.60
   2   4  -1  632.64   27.00
   2   4  -1  634.84   25.90
   2   4  -1  579.34   33.50
   2   4  -1  628.24   20.90
   2   4  -1  600.74   25.30
   2   4  -1  633.54   25.40
  -2  -4   1  652.63   27.70
  -2  -4   1  549.35   24.90
  -2  -4   1  567.74   26.70
  -2  -4   1  607.84   22.60
  -2  -4   1  587.54   33.50
  -2  -4   1  632.14   25.20
  -2  -4   1  500.55   43.70
  -2  -4   1  625.44   20.80
   1   4  -1 1180.28   41.30
   1   4  -1 1174.48   41.40
   1   4  -1 1173.78   56.09
   1   4  -1 1104.09   40.70
   1   4  -1 1176.48   42.80
   1   4  -1 1198.38   64.19
   1   4  -1 1057.69   42.30
  -1  -4   1 1125.09   40.50
  -1  -4   1 1142.69   40.50
  -1  -4   1 1124.39   42.70
  -1  -4   1 1132.89   40.00
  -1  -4   1 1135.19   37.60
  -1  -4   1 1142.69   63.79
  -1  -4   1 1215.18   64.69
  -1  -4   1 1132.29   42.00
  -1  -4   1 1151.68   43.10
   0   4  -1 1727.23   80.99
   0   4  -1 1500.55   52.39
   0   4  -1 1477.25   52.49
   0   4  -1 1528.85   51.29
   0   4  -1 1510.15   50.69
   0  -4   1 1520.05   52.49
   0  -4   1 1489.35   50.39
   0  -4   1 1473.35   52.59
   0  -4   1 1496.25   49.30
   0  -4   1 1499.85   51.19
   0  -4   1 1484.55   50.89
   0  -4   1 1428.66   73.79
   0  -4   1 1493.35   49.20
   0  -4   1 1463.05   51.99
   0  -4   1 1482.35   50.09
  -1   4  -1  739.63   49.30
  -1   4  -1  811.82   30.50
  -1   4  -1  817.02   29.00
  -1   4  -1  858.91   31.60
  -1   4  -1  863.31   30.60
  -1   4  -1  866.31   43.20
  -1   4  -1  877.01   30.00
   1  -4   1  855.81   32.90
   1  -4   1  826.72   30.20
   1  -4   1  854.21   31.00
   1  -4   1  816.62   30.10
   1  -4   1  861.71   29.70
   1  -4   1  711.03   47.90
   1  -4   1  829.72   29.60
   1  -4   1  817.92   31.00
   1  -4   1  791.92   30.90
  -2   4  -1  406.26   18.30
  -2   4  -1  409.56   17.70
  -2   4  -1  405.26   16.70
  -2   4  -1  402.66   16.20
  -2   4  -1  403.36   27.10
  -2   4  -1  439.06   17.30
   2  -4   1  425.16   18.60
   2  -4   1  407.46   16.40
   2  -4   1  381.06   16.50
   2  -4   1  427.16   17.10
   2  -4   1  399.06   26.50
   2  -4   1  404.26   18.00
   2  -4   1  405.36   18.10
   2  -4   1  408.26   17.60
  -3   4  -1 2175.28   71.89
  -3   4  -1 2157.48   68.19
  -3   4  -1 2159.08   70.49
  -3   4  -1 1978.00   71.39
  -3   4  -1 2135.29   70.69
  -3   4  -1 2148.49   72.09
  -3   4  -1 2150.68   85.69
   3  -4   1 2108.99   71.89
   3  -4   1 2086.39   71.39
   3  -4   1 2091.59   68.09
   3  -4   1 2210.08   72.39
   3  -4   1 2110.29   83.99
   3  -4   1 2172.58   70.79
   3  -4   1 2166.88   72.59
   3  -4   1 2181.28   67.69
  -4   4  -1  712.63   22.70
  -4   4  -1  712.73   27.30
  -4   4  -1  696.43   28.60
  -4   4  -1  676.43   39.20
  -4   4  -1  622.14   48.00
  -4   4  -1  701.73   28.40
   4  -4   1  670.63   27.20
   4  -4   1  675.83   37.80
   4  -4   1  636.14   27.70
   4  -4   1  694.93   28.40
   4  -4   1  679.53   28.10
   4  -4   1  672.03   28.80
   4  -4   1  699.43   22.40
   4  -4   1  688.13   45.50
  -5   4  -1  605.44   26.30
  -5   4  -1  526.05   36.10
  -5   4  -1  545.15   26.10
  -5   4  -1  702.93   48.80
  -5   4  -1  595.74   25.50
   5  -4   1  527.15   24.90
   5  -4   1  581.74   25.30
   5  -4   1  618.44   27.30
   5  -4   1  591.44   25.80
   5  -4   1  580.64   29.40
  -6   4  -1  408.66   32.50
  -6   4  -1  430.46   21.90
  -6   4  -1  415.06   21.60
  -6   4  -1  362.76   38.70
  -6   4  -1  441.86   22.70
   6  -4   1  407.66   22.60
   6  -4   1  444.36   21.60
   6  -4   1  420.86   22.70
   6  -4   1  388.36   21.10
   6  -4   1  436.46   20.80
   6  -4   1  368.86   37.90
   6  -4   1  417.46   31.10
   6  -4   1  453.95   22.10
  -7   4  -1  227.58   25.80
  -7   4  -1  204.98   16.10
  -7   4  -1  195.58   15.20
  -7   4  -1  219.58   15.90
  -7   4  -1  231.68   33.60
   7  -4   1  246.68   16.50
   7  -4   1  210.58   14.20
   7  -4   1  217.78   16.50
   7  -4   1  240.28   32.10
  -8   4  -1    8.00    9.80
  -8   4  -1    7.60    5.60
  -8   4  -1    9.70    5.60
  -8   4  -1    4.90    5.10
   8  -4   1    5.40    4.90
   8  -4   1    6.50    4.20
   8  -4   1    4.50    5.60
  -9   4  -1  116.69   14.00
  -9   4  -1  109.09   13.70
  -9   4  -1  120.49   22.30
  -9   4  -1  121.09   14.50
   9  -4   1  128.89   14.60
   9  -4   1  136.19   11.50
   9  -4   1  109.49   13.80
 -10   4  -1    6.60    6.30
 -10   4  -1    5.40    9.80
 -10   4  -1    3.40    6.80
  10  -4   1   -1.00    4.90
  10  -4   1   10.40    7.80
 -11   4  -1  275.17   24.20
 -11   4  -1  245.18   35.60
 -11   4  -1  282.27   24.40
  11  -4   1  269.17   23.40
  11  -4   1  296.87   23.70
  11  -4   1  269.87   23.10
 -12   4  -1  275.77   25.70
 -12   4  -1  261.37   25.30
 -12   4  -1  284.47   40.10
  12  -4   1  241.18   23.70
  12  -4   1  302.47   26.30
  12  -4   1  267.47   23.80
  10   3  -1   60.29   14.80
  10   3  -1   45.20   12.40
 -10  -3   1   51.79   13.10
 -10  -3   1   12.30   22.40
 -10  -3   1   54.69   13.90
 -10  -3   1   77.99   21.90
   9   3  -1   -3.60    5.00
   9   3  -1   13.60    8.00
  -9  -3   1    9.40    7.50
  -9  -3   1   12.80    8.40
  -9  -3   1   11.80   21.80
  -9  -3   1   14.40    9.30
   8   3  -1   72.29   13.90
   8   3  -1   55.19   12.60
  -8  -3   1   52.89   12.30
  -8  -3   1   69.69   11.40
  -8  -3   1   43.50   28.70
  -8  -3   1   76.29   12.50
  -8  -3   1   75.99   12.90
   7   3  -1  224.18   18.70
   7   3  -1  232.18   18.60
  -7  -3   1  209.78   17.70
  -7  -3   1  227.08   18.10
  -7  -3   1  205.98   16.80
  -7  -3   1  150.28   37.10
  -7  -3   1  232.38   19.20
   6   3  -1    2.00    2.90
   6   3  -1    0.30    4.50
   6   3  -1   -4.90    3.70
  -6  -3   1    2.10    4.70
  -6  -3   1   -2.80    4.10
  -6  -3   1   20.00   19.20
  -6  -3   1    0.80    5.10
  -6  -3   1    2.20    5.20
   5   3  -1  803.22   28.80
   5   3  -1  791.32   34.80
   5   3  -1  801.52   35.60
  -5  -3   1  714.73   34.40
  -5  -3   1  770.62   34.50
  -5  -3   1  800.52   35.50
  -5  -3   1  787.62   35.30
   4   3  -1    5.30    4.60
   4   3  -1    4.30    5.90
   4   3  -1    5.00    3.70
   4   3  -1    8.50    2.80
   4   3  -1   36.00   15.80
   4   3  -1    4.50    3.60
   4   3  -1    3.60    3.70
  -4  -3   1   12.30    4.20
  -4  -3   1   26.70   14.20
  -4  -3   1    3.60    3.40
  -4  -3   1   -1.00    3.30
  -4  -3   1    1.20    4.10
  -4  -3   1    8.70    5.00
  -4  -3   1    6.20    2.50
  -4  -3   1    5.80    3.20
   3   3  -1   15.30    4.80
   3   3  -1   17.50    2.80
   3   3  -1   19.70    4.50
   3   3  -1   22.90    5.10
   3   3  -1   29.10   13.30
   3   3  -1   13.70    4.20
   3   3  -1   33.70   13.50
  -3  -3   1   12.50   12.10
  -3  -3   1   14.30    4.30
  -3  -3   1   16.90    2.70
  -3  -3   1   16.50    4.60
  -3  -3   1   25.70    6.40
  -3  -3   1   19.50    5.70
  -3  -3   1   23.60    5.00
  -3  -3   1   15.00    2.10
  -3  -3   1   17.40    5.40
   2   3  -1 1066.39   39.20
   2   3  -1 1060.19   37.90
   2   3  -1 1048.70   34.30
   2   3  -1 1088.09   39.00
   2   3  -1 1016.30   37.60
  -2  -3   1 1023.50   34.70
  -2  -3   1 1050.29   39.30
  -2  -3   1 1007.90   38.20
  -2  -3   1 1085.59   38.10
  -2  -3   1 1023.70   37.40
  -2  -3   1 1078.29   39.60
  -2  -3   1 1006.90   34.10
   1   3  -1 1857.61   57.39
   1   3  -1 1857.11   59.79
   1   3  -1 1826.32   60.89
   1   3  -1 1830.52   80.39
   1   3  -1 1848.32   59.89
   1   3  -1 1850.31   61.29
   1   3  -1 1562.14   76.69
   1   3  -1 1887.81   60.09
  -1  -3   1 1814.72   61.29
  -1  -3   1 1858.11   61.49
  -1  -3   1 1786.22   59.59
  -1  -3   1 1872.91   59.59
  -1  -3   1 1760.82   58.39
  -1  -3   1 1784.12   60.49
  -1  -3   1 1774.72   78.99
  -1  -3   1 1788.02   79.99
  -1  -3   1 1731.53   57.09
   0   3  -1  784.72   29.20
   0   3  -1  778.52   29.10
   0   3  -1  786.82   28.10
   0   3  -1  823.22   27.40
   0   3  -1  815.82   28.20
   0   3  -1  812.52   38.60
   0  -3   1  791.62   27.90
   0  -3   1  794.22   27.10
   0  -3   1  742.73   29.00
   0  -3   1  789.42   29.10
   0  -3   1  796.92   28.30
   0  -3   1  814.82   29.10
   0  -3   1  810.92   27.40
  -1   3  -1  212.98    9.90
  -1   3  -1  189.08    8.80
  -1   3  -1  212.58   10.10
  -1   3  -1  251.47   21.50
  -1   3  -1  198.38   23.00
   1  -3   1  213.68   16.70
   1  -3   1  272.77   22.50
   1  -3   1  225.68   10.40
   1  -3   1  233.98   10.30
   1  -3   1  217.48   10.70
   1  -3   1  214.28   10.20
   1  -3   1  221.28   10.20
   1  -3   1  214.18   11.00
  -3   3  -1   36.90    2.40
  -3   3  -1   28.20    4.10
  -3   3  -1   35.90    4.80
  -3   3  -1   32.00    4.40
  -3   3  -1   39.40    5.00
  -3   3  -1   40.10    5.10
  -3   3  -1   29.10    7.30
   3  -3   1   24.60    4.70
   3  -3   1   38.50    5.20
   3  -3   1   35.60    4.80
   3  -3   1   33.40    4.40
   3  -3   1   38.10    2.50
   3  -3   1   39.30    7.90
   3  -3   1   45.90    5.30
  -4   3  -1  144.99   10.20
  -4   3  -1  145.49   15.60
  -4   3  -1  145.89    9.90
  -4   3  -1  139.89    9.40
   4  -3   1  157.08   10.00
   4  -3   1  137.89    9.50
   4  -3   1  133.99   14.40
   4  -3   1  150.48   12.20
   4  -3   1  150.18    9.70
   4  -3   1  124.99    9.40
   4  -3   1  139.09    9.90
  -5   3  -1  282.07   16.30
  -5   3  -1  295.37   16.10
  -5   3  -1  267.37   15.50
  -5   3  -1  290.67   24.00
   5  -3   1  306.07   16.10
   5  -3   1  296.47   17.40
   5  -3   1  281.67   15.80
   5  -3   1  302.67   16.80
   5  -3   1  290.97   14.70
   5  -3   1  282.67   15.80
   5  -3   1  288.17   23.50
  -6   3  -1 2384.66   97.59
  -6   3  -1 2411.96   81.59
  -6   3  -1 2392.36   81.39
  -6   3  -1 2321.97   81.99
   6  -3   1 2215.38   80.69
   6  -3   1 2390.96   78.29
   6  -3   1 2253.47   80.59
   6  -3   1 2416.56   82.29
   6  -3   1 2220.78   92.89
   6  -3   1 2287.77   82.19
   6  -3   1 2187.28  105.89
   6  -3   1 2413.56   81.49
  -7   3  -1 1228.48   65.79
  -7   3  -1 1217.78   49.80
  -7   3  -1 1222.38   50.69
  -7   3  -1 1214.58   49.99
   7  -3   1 1346.67   75.19
   7  -3   1 1280.97   50.59
   7  -3   1 1307.37   50.49
   7  -3   1 1227.08   45.60
  -8   3  -1  126.79   13.30
  -8   3  -1  105.79   19.30
  -8   3  -1   94.19   12.00
  -8   3  -1   89.59   11.60
   8  -3   1   97.49   12.10
   8  -3   1  105.69    9.20
   8  -3   1  114.49   12.50
  -9   3  -1  123.29   14.90
  -9   3  -1  129.19   14.90
  -9   3  -1  136.29   23.40
   9  -3   1  186.98   16.70
   9  -3   1  167.58   15.80
 -10   3  -1   10.10   11.00
 -10   3  -1   11.60    7.00
 -10   3  -1   10.90    7.90
  10  -3   1   11.00    7.00
  10  -3   1   -1.30    5.50
  10  -3   1   12.80    8.20
 -11   3  -1   -2.10    5.30
 -11   3  -1    0.30    8.60
 -11   3  -1    3.90    8.30
  11  -3   1   -2.20    5.20
  11  -3   1    5.60    7.00
  11  -3   1    2.10    5.90
 -12   3  -1  516.55   35.80
 -12   3  -1  517.25   36.40
  12  -3   1  563.44   36.30
  12  -3   1  480.15   32.60
  12  -3   1  553.64   35.90
  11   2  -1    1.50    6.90
  11   2  -1   -7.10    6.40
 -11  -2   1    2.20    7.50
 -11  -2   1  -15.60   21.80
 -11  -2   1    7.90    7.00
  10   2  -1  201.68   21.50
  10   2  -1  224.38   22.50
 -10  -2   1  216.08   22.20
 -10  -2   1  204.58   21.40
   9   2  -1  108.89   17.80
   9   2  -1  170.68   26.60
  -9  -2   1  119.09   15.80
  -9  -2   1  121.29   16.60
  -9  -2   1  129.59   14.70
   8   2  -1   12.00    6.40
   8   2  -1   14.70    7.40
  -8  -2   1   -3.40    5.20
  -8  -2   1    9.60    5.40
  -8  -2   1    3.40    6.30
  -8  -2   1   10.10    6.90
  -8  -2   1    8.70   19.30
   7   2  -1   25.40    7.50
   7   2  -1   42.10    7.20
   7   2  -1   13.80    6.60
  -7  -2   1   28.10    8.40
  -7  -2   1   26.80    8.50
  -7  -2   1   -2.20   17.70
  -7  -2   1   33.20    8.50
  -7  -2   1   35.20    8.00
   6   2  -1  829.62   36.20
   6   2  -1  937.21   38.90
   6   2  -1  911.51   38.30
  -6  -2   1  843.72   37.50
  -6  -2   1  692.03   60.99
  -6  -2   1  854.31   36.30
  -6  -2   1  889.31   37.40
  -6  -2   1  766.62   37.30
   5   2  -1   19.30    5.80
   5   2  -1   18.10    6.30
   5   2  -1   13.00    4.90
   5   2  -1   23.30    4.70
   5   2  -1   21.30    6.10
   5   2  -1   22.90   15.00
  -5  -2   1    2.40    8.00
  -5  -2   1   16.20    5.70
  -5  -2   1   21.90    4.90
  -5  -2   1   20.40    5.80
  -5  -2   1    9.50    5.70
  -5  -2   1    5.40   13.00
  -5  -2   1   11.00    5.10
   4   2  -1 2809.52   96.99
   4   2  -1 3237.58  126.89
   4   2  -1 2875.01   93.19
   4   2  -1 2958.30   97.39
   4   2  -1 2812.32   96.59
   4   2  -1 2870.31   97.59
   4   2  -1 2842.12  115.59
  -4  -2   1 2861.21   97.59
  -4  -2   1 2839.02   97.19
  -4  -2   1 3267.97  130.99
  -4  -2   1 2719.53   92.89
  -4  -2   1 2949.41   97.29
  -4  -2   1 2868.11   96.79
  -1   2  -1   50.79    7.00
  -1   2  -1   50.39    3.80
  -1   2  -1   54.49    4.00
  -1   2  -1   43.80    4.70
  -1   2  -1   65.19    4.40
  -1   2  -1   47.20    3.00
   1  -2   1   54.49    4.40
   1  -2   1   46.90    4.00
   1  -2   1   52.59    3.90
   1  -2   1   45.90    4.10
   1  -2   1   49.90    3.70
   1  -2   1   52.09    4.10
   1  -2   1   51.79    3.00
   1  -2   1   53.89    4.40
   1  -2   1   50.39    6.90
   1  -2   1   45.10    4.20
  -3   2  -1   -0.90    3.00
  -3   2  -1   -0.20    2.00
  -3   2  -1    2.00    2.30
  -3   2  -1    0.20    2.20
  -3   2  -1    2.20    2.50
   3  -2   1   -0.50    1.90
   3  -2   1   13.50    3.50
   3  -2   1    4.30    2.50
   3  -2   1   -0.10    2.10
   3  -2   1    3.80    3.30
   3  -2   1    0.30    2.20
   3  -2   1    2.00    2.40
  -4   2  -1 1260.77   45.30
  -4   2  -1 1255.27   44.70
  -4   2  -1 1252.67   44.50
  -4   2  -1 1179.38   39.40
  -4   2  -1 1250.57   53.89
  -4   2  -1 1172.08   44.10
   4  -2   1 1300.37   45.00
   4  -2   1 1311.47   52.79
   4  -2   1 1170.58   59.29
   4  -2   1 1258.37   45.00
   4  -2   1 1220.78   42.60
   4  -2   1 1228.78   44.40
   4  -2   1 1250.47   40.20
   4  -2   1 1250.17   44.70
   4  -2   1 1316.07   45.40
  -5   2  -1  433.16   14.80
  -5   2  -1  429.36   20.50
  -5   2  -1  423.86   15.60
  -5   2  -1  431.66   28.90
  -5   2  -1  435.96   20.70
  -5   2  -1  419.46   20.80
   5  -2   1  389.56   19.90
   5  -2   1  428.96   32.70
   5  -2   1  455.45   20.80
   5  -2   1  340.37   30.80
   5  -2   1  423.96   15.00
   5  -2   1  419.66   20.30
   5  -2   1  440.46   25.90
  -6   2  -1   17.20    2.90
  -6   2  -1   35.60   12.00
  -6   2  -1   26.10    6.00
  -6   2  -1   21.00    6.30
  -6   2  -1   22.90    3.80
   6  -2   1   22.20    3.20
   6  -2   1   30.30    6.90
   6  -2   1   20.80   10.00
   6  -2   1   12.80    4.80
   6  -2   1   10.00    4.30
   6  -2   1   21.30    4.40
   6  -2   1   19.50    7.20
  -7   2  -1    4.60    4.30
  -7   2  -1    7.60    3.20
  -7   2  -1    8.30    6.20
  -7   2  -1    7.80    2.50
  -7   2  -1    6.90    6.80
   7  -2   1    3.60    2.80
   7  -2   1    8.90    4.70
   7  -2   1    9.00    4.90
   7  -2   1    7.20    2.80
  -8   2  -1  413.06   24.90
  -8   2  -1  393.36   24.40
  -8   2  -1  354.06   34.50
   8  -2   1  380.56   23.70
   8  -2   1  409.76   23.10
  -9   2  -1  122.09   14.90
  -9   2  -1  122.29   22.50
  -9   2  -1  107.69   14.00
   9  -2   1  111.29   14.10
   9  -2   1  123.59   14.50
   9  -2   1  112.99   13.20
 -10   2  -1   15.10    7.80
 -10   2  -1    8.20   14.60
 -10   2  -1    7.10    6.60
  10  -2   1   -5.60    5.40
  10  -2   1    7.80    7.50
 -11   2  -1    3.60    9.70
 -11   2  -1   20.20    9.60
 -11   2  -1   -5.50   19.90
  11  -2   1   33.20   10.90
  11  -2   1   15.60    8.60
  11  -2   1   41.80   11.40
 -12   2  -1  295.17   27.20
 -12   2  -1  325.87   29.10
  12  -2   1  305.67   27.30
  12  -2   1  349.77   28.70
  11   1  -1    3.80    6.50
  11   1  -1   -4.00    6.20
 -11  -1   1    1.90    8.20
 -11  -1   1   -7.00    5.30
 -11  -1   1    2.10   25.80
  10   1  -1  135.49   17.40
  10   1  -1  133.19   17.50
 -10  -1   1  127.19   17.40
 -10  -1   1  167.78   19.20
   9   1  -1  431.06   24.20
   9   1  -1  477.75   29.40
   9   1  -1  467.95   28.90
  -9  -1   1  431.16   29.60
  -9  -1   1  458.85   25.90
  -9  -1   1  430.86   28.20
   8   1  -1  492.85   28.60
   8   1  -1  470.15   28.00
   8   1  -1  489.75   24.70
  -8  -1   1  507.75   28.90
  -8  -1   1  549.95   30.60
  -8  -1   1  472.75   24.80
  -8  -1   1  454.75   28.70
   7   1  -1  784.62   36.00
   7   1  -1  917.51   40.20
   7   1  -1  906.91   36.40
   7   1  -1  895.71   40.30
  -7  -1   1  905.51   36.70
  -7  -1   1  872.01   40.00
  -7  -1   1  919.31   38.10
  -7  -1   1  905.31   41.20
   6   1  -1   10.60    4.30
   6   1  -1    7.60    7.70
   6   1  -1   15.80    6.10
   6   1  -1    7.40    4.60
   6   1  -1    7.40   10.90
  -6  -1   1    8.70    5.00
  -6  -1   1   -2.20   14.80
  -6  -1   1    8.50    4.60
  -6  -1   1    5.60   12.00
  -6  -1   1   16.50    5.00
  -6  -1   1   11.30    5.50
   5   1  -1  209.58   12.90
   5   1  -1  240.68   14.70
   5   1  -1  228.88   12.40
   5   1  -1  215.68   21.50
   5   1  -1  212.38   14.10
   5   1  -1  235.28   14.20
   5   1  -1  237.28   14.60
  -5  -1   1  217.28   13.10
  -5  -1   1  216.28   13.40
  -5  -1   1  230.68   14.50
  -5  -1   1  189.08   11.70
  -5  -1   1  220.38   13.80
  -5  -1   1  210.28   14.50
   4   1  -1 5762.02  174.38
   4   1  -1 5574.54  189.48
   4   1  -1 5529.45  173.88
   4   1  -1 5329.47  200.48
   4   1  -1 5605.84  174.28
   4   1  -1 5540.15  171.68
   4   1  -1 5556.94  172.88
  -4  -1   1 5370.56  173.58
  -4  -1   1 5140.09  174.18
  -4  -1   1 5158.38  199.78
  -4  -1   1 5587.94  174.28
  -4  -1   1 5572.04  172.78
  -4  -1   1 5528.85  173.28
  -4  -1   1 5217.78  203.38
   3   1  -1  601.44   19.40
   3   1  -1  603.14   23.90
   3   1  -1  605.94   24.10
   3   1  -1  630.64   22.50
   3   1  -1  616.54   23.70
   3   1  -1  612.14   32.90
   3   1  -1  645.44   24.30
  -3  -1   1  575.24   22.10
  -3  -1   1  552.54   19.30
  -3  -1   1  621.34   24.00
  -3  -1   1  631.04   24.10
  -3  -1   1  592.34   23.50
  -3  -1   1  603.14   23.80
  -3  -1   1  610.34   24.30
   0   1  -1  937.01   31.00
   0  -1   1  897.01   30.80
   0  -1   1 1049.89   31.30
   0  -1   1  974.60   31.20
  -1   1  -1 1332.27   47.50
  -3   1  -1  816.82   27.60
  -3   1  -1  847.52   30.80
  -3   1  -1  832.12   27.30
  -3   1  -1  865.21   30.70
  -3   1  -1  803.42   30.70
  -3   1  -1  844.92   36.10
  -3   1  -1  812.72   30.20
  -3   1  -1  800.52   29.70
   3  -1   1  786.22   28.00
   3  -1   1  829.82   27.30
   3  -1   1  815.32   30.00
   3  -1   1  862.11   30.50
   3  -1   1  813.62   30.60
   3  -1   1  848.92   35.10
   3  -1   1  843.12   30.50
  -4   1  -1  862.61   50.79
  -4   1  -1  974.20   33.20
  -4   1  -1  981.40   36.60
  -4   1  -1  957.80   35.90
  -4   1  -1  970.40   32.70
  -4   1  -1  972.30   36.90
  -4   1  -1  983.10   44.60
  -4   1  -1  989.00   36.70
  -4   1  -1  903.91   34.90
   4  -1   1 1007.30   43.00
   4  -1   1  926.51   35.50
   4  -1   1  953.20   32.80
   4  -1   1  982.10   32.70
   4  -1   1 1012.30   37.10
   4  -1   1 1025.20   36.80
   4  -1   1  997.00   36.40
  -5   1  -1  632.94   24.40
  -5   1  -1  571.34   26.30
  -5   1  -1  609.84   35.60
  -5   1  -1  599.44   26.70
  -5   1  -1  568.24   21.80
  -5   1  -1  575.04   43.10
  -5   1  -1  583.14   25.50
   5  -1   1  582.64   21.50
   5  -1   1  594.54   26.80
   5  -1   1  577.34   22.10
   5  -1   1  594.14   32.80
   5  -1   1  552.44   38.70
   5  -1   1  648.94   29.70
   5  -1   1  595.24   26.10
  -6   1  -1  194.58   14.40
  -6   1  -1  188.58   12.50
  -6   1  -1  146.09   24.70
  -6   1  -1  205.58   21.80
  -6   1  -1  189.08   14.30
  -6   1  -1  189.78   10.30
   6  -1   1  186.88    9.30
   6  -1   1  210.58   14.40
   6  -1   1  210.88   13.40
   6  -1   1  196.08   10.80
  -7   1  -1  150.68   14.00
  -7   1  -1  138.29   20.20
  -7   1  -1  139.09   10.00
  -7   1  -1  158.78   14.10
  -7   1  -1  148.89    9.50
   7  -1   1  134.29    9.70
   7  -1   1  130.59   11.80
   7  -1   1  105.49   20.60
   7  -1   1  190.38   15.00
   7  -1   1  131.39   12.70
  -8   1  -1 1484.65   61.29
  -8   1  -1 1467.45   60.79
   8  -1   1 1572.74   61.59
   8  -1   1 1428.66   59.89
   8  -1   1 1490.45   57.49
  -9   1  -1  140.79   16.00
  -9   1  -1  143.89   16.60
   9  -1   1  111.79   14.40
   9  -1   1  142.09   15.70
   9  -1   1  123.69   13.20
 -10   1  -1  200.48   21.40
 -10   1  -1  262.77   22.60
  10  -1   1  266.37   32.60
  10  -1   1  259.17   19.80
  10  -1   1  297.77   23.40
 -11   1  -1  390.16   29.30
 -11   1  -1  358.16   29.40
  11  -1   1  363.46   28.10
  11  -1   1  361.66   28.00
 -12   1  -1  335.27   29.80
 -12   1  -1  319.27   28.60
  12  -1   1  302.47   27.80
  12  -1   1  307.27   27.90
  12   0  -1  313.97   27.90
  12   0  -1  313.07   27.30
 -12   0   1  329.87   29.50
 -12   0   1  310.07   27.60
  11   0  -1   27.70   10.60
  11   0  -1   12.10    7.90
 -11   0   1    7.70   29.30
 -11   0   1   27.30   11.20
 -11   0   1   14.20    8.80
  10   0  -1   72.09   14.60
  10   0  -1   70.19   11.00
  10   0  -1   51.09   11.80
 -10   0   1   24.20   26.20
 -10   0   1   40.30   10.90
   9   0  -1   -0.40    4.60
   9   0  -1    6.90    5.40
   9   0  -1   -1.50    5.20
  -9   0   1    1.10    5.70
  -9   0   1   16.50   24.20
  -9   0   1   -4.80    5.10
   8   0  -1 1574.24   62.59
   8   0  -1 1647.04   63.49
   8   0  -1 1565.44   59.79
  -8   0   1 1535.05   64.09
  -8   0   1 1576.44   56.89
  -8   0   1 1557.94   58.09
  -8   0   1 1544.45   62.99
   7   0  -1  630.54   30.10
   7   0  -1  589.94   30.10
   7   0  -1  594.14   27.80
   7   0  -1  577.64   25.90
  -7   0   1  612.84   27.20
  -7   0   1  602.94   26.00
  -7   0   1  626.14   30.60
  -7   0   1  653.73   31.60
   6   0  -1   48.20    6.90
   6   0  -1   42.70    7.20
   6   0  -1   43.10    3.40
   6   0  -1   43.80    9.00
   6   0  -1   36.50    5.80
   6   0  -1   44.10    7.90
   6   0  -1   55.49    8.00
  -6   0   1   28.20    6.40
  -6   0   1   35.50    7.60
  -6   0   1   49.20    6.70
  -6   0   1   50.29    6.10
   5   0  -1  110.79   10.00
   5   0  -1  122.69    9.90
   5   0  -1  128.99    9.70
   5   0  -1  128.89   10.50
   5   0  -1  113.49    8.30
   5   0  -1   97.89    9.10
   5   0  -1  133.89   21.60
   5   0  -1  121.39    5.90
   5   0  -1  104.49   15.50
  -5   0   1  140.49   23.20
  -5   0   1  100.99    8.20
  -5   0   1  134.79   17.10
  -5   0   1   95.99    8.90
  -5   0   1  135.89   10.70
  -5   0   1  103.79    9.50
  -5   0   1  112.99    8.10
   4   0  -1  415.96   14.90
   4   0  -1  411.16   19.00
   4   0  -1  396.76   17.90
   4   0  -1  432.06   27.70
   4   0  -1  425.96   18.70
   4   0  -1  437.36   18.90
   4   0  -1  413.36   19.10
   4   0  -1  386.06   17.10
  -4   0   1  409.46   17.30
  -4   0   1  439.56   28.70
  -4   0   1  375.56   17.50
  -4   0   1  431.56   19.70
  -4   0   1  435.86   19.50
   0   0   1    0.30    0.50
   0   0   1    0.20    0.50
   0   0   1   -0.50    0.40
   0   0   1   -0.10    0.50
   0   0   1   -0.30    0.70
   0   0   1    0.10    0.50
  -3   0  -1 1982.90   68.49
  -3   0  -1 2107.79   70.99
  -3   0  -1 2099.09   68.99
  -3   0  -1 2118.79   68.59
  -3   0  -1 2207.38   78.19
  -3   0  -1 2196.28   71.09
  -3   0  -1 2028.20   69.79
   3   0   1 2084.99   66.29
   3   0   1 2394.36   83.59
   3   0   1 2166.38   71.09
   3   0   1 2161.18   70.29
   3   0   1 2160.28   75.79
   3   0   1 2030.90   68.59
   3   0   1 2207.68   70.99
   3   0   1 2118.39   70.69
   3   0   1 2073.59   68.69
   3   0   1 2044.00   66.29
  -4   0  -1   64.09    6.10
  -4   0  -1   56.79    7.00
  -4   0  -1   65.69    7.20
  -4   0  -1   59.19   10.20
  -4   0  -1   57.99    6.60
  -4   0  -1   68.19    5.80
   4   0   1   55.39    5.80
   4   0   1   52.29    6.70
   4   0   1   52.29    6.60
   4   0   1   62.39    5.90
   4   0   1   62.49    6.80
   4   0   1   76.39    7.40
   4   0   1   52.29    3.40
   4   0   1   59.19    9.10
  -5   0  -1  410.56   18.80
  -5   0  -1  399.86   18.00
  -5   0  -1  411.46   20.30
  -5   0  -1  418.96   21.50
  -5   0  -1  431.56   21.70
  -5   0  -1  376.46   18.20
   5   0   1  409.46   20.90
   5   0   1  426.26   21.40
   5   0   1  435.66   21.60
   5   0   1  414.66   15.20
   5   0   1  450.25   19.30
   5   0   1  415.36   20.80
   5   0   1  413.06   26.80
   5   0   1  413.06   14.20
   5   0   1  434.56   18.70
  -6   0  -1  952.60   36.80
  -6   0  -1  939.81   40.30
  -6   0  -1  939.81   35.70
  -6   0  -1  856.61   39.60
   6   0   1 1015.30   47.10
   6   0   1  984.50   37.00
   6   0   1  976.60   40.90
   6   0   1  913.51   35.90
  -7   0  -1   82.49    9.00
  -7   0  -1   82.59    8.30
  -7   0  -1   75.79   10.80
  -7   0  -1   83.69   11.50
   7   0   1   94.39   10.50
   7   0   1   85.69    9.20
   7   0   1   84.89   11.40
   7   0   1   59.09    9.90
  -8   0  -1  647.34   28.30
  -8   0  -1  601.74   33.30
  -8   0  -1  613.04   29.10
  -8   0  -1  654.43   34.90
   8   0   1  683.43   34.70
   8   0   1  588.94   32.50
   8   0   1  658.93   29.80
  -9   0  -1  135.39   16.70
  -9   0  -1  106.59   14.90
   9   0   1  121.39   12.30
   9   0   1  132.39   15.50
   9   0   1  123.29   15.50
 -10   0  -1  138.19   17.40
 -10   0  -1  147.39   18.50
  10   0   1  166.28   18.40
  10   0   1  162.78   18.30
 -11   0  -1    6.80    8.70
 -11   0  -1   -0.90    7.50
 -11   0  -1   28.70   31.00
  11   0   1    0.20    5.90
  11   0   1    8.30    7.90
  12  -1  -1  221.58   22.60
  12  -1  -1  196.48   22.10
 -12   1   1  206.28   23.60
 -12   1   1  218.48   23.00
  11  -1  -1   52.19   11.50
  11  -1  -1   32.70   10.40
  11  -1  -1   39.80   10.90
 -11   1   1   51.79   13.20
 -11   1   1   32.10   33.00
 -11   1   1   28.60   11.70
  10  -1  -1  105.39   13.30
  10  -1  -1  112.59   16.90
  10  -1  -1   89.69   13.60
 -10   1   1   85.39   14.50
 -10   1   1   90.89   13.90
   9  -1  -1   92.69   12.70
   9  -1  -1   89.89   11.90
   9  -1  -1  104.99   13.10
  -9   1   1  103.19   13.80
  -9   1   1   89.79   13.80
   8  -1  -1  350.86   21.80
   8  -1  -1  355.26   22.10
   8  -1  -1  299.07   19.80
  -8   1   1  335.87   16.20
  -8   1   1  310.97   21.30
  -8   1   1  318.87   22.00
  -8   1   1  316.77   17.00
   7  -1  -1  705.83   28.00
   7  -1  -1  703.13   26.50
   7  -1  -1  753.82   34.00
   7  -1  -1  756.22   32.90
  -7   1   1  754.32   29.40
  -7   1   1  725.23   34.40
  -7   1   1  734.63   28.10
  -7   1   1  738.33   34.10
   6  -1  -1  222.68   29.00
   6  -1  -1  264.67   12.10
   6  -1  -1  235.68   15.80
   6  -1  -1  267.77   12.50
   6  -1  -1  274.77   16.50
   6  -1  -1  281.67   16.10
   6  -1  -1  269.37   25.00
   6  -1  -1  261.17   15.50
  -6   1   1  245.28   16.50
  -6   1   1  321.27   37.50
  -6   1   1  256.37   13.20
  -6   1   1  240.88   16.10
  -6   1   1  234.28   15.30
  -6   1   1  270.67   12.60
  -6   1   1  254.27   25.50
   5  -1  -1   98.59   14.20
   5  -1  -1   85.39    8.20
   5  -1  -1   83.49    6.00
   5  -1  -1  110.19    9.40
   5  -1  -1   99.09    8.20
   5  -1  -1   89.79    6.20
   5  -1  -1  102.49    8.80
  -5   1   1   91.99    8.80
  -5   1   1   85.09    6.20
  -5   1   1  100.29   14.80
  -5   1   1   95.99    7.00
  -5   1   1  105.99    9.40
  -5   1   1   81.29    7.80
   4  -1  -1 4959.90  170.78
   4  -1  -1 4926.91  154.58
   4  -1  -1 4804.42  157.28
   4  -1  -1 4926.11  153.98
   4  -1  -1 5112.09  156.98
   4  -1  -1 5087.19  185.58
   4  -1  -1 4980.90  158.08
  -4   1   1 4941.91  153.98
  -4   1   1 4963.70  158.08
  -4   1   1 4791.72  154.48
  -4   1   1 5008.50  157.18
  -4   1   1 5121.79  187.48
  -4   1   1 4834.02  157.18
  -4   1   1 5037.40  158.28
   3  -1  -1 3683.53  112.49
   3  -1  -1 3750.42  125.19
   3  -1  -1 3595.24  111.19
   3  -1  -1 3587.44  114.39
   3  -1  -1 3741.23  113.39
  -3   1   1 3436.66  113.79
  -3   1   1 3722.43  125.59
  -3   1   1 3663.23  111.39
  -3   1   1 3504.35  111.59
  -3   1   1 3165.38  113.79
  -3   1   1 3579.84  113.39
  -1   1   1 2756.62   86.49
   0  -1  -1  437.46   15.00
   0  -1  -1  411.06   13.60
   0  -1  -1  399.06   14.90
   0  -1  -1  406.26   15.00
   0  -1  -1  432.56   14.60
   0  -1  -1  402.36   13.20
   0  -1  -1  417.56   14.50
   0  -1  -1  401.86   15.00
   0   1   1  399.16   14.90
   0   1   1  409.66   14.50
   0   1   1  404.86   13.60
   0   1   1  397.06   17.90
   0   1   1  399.06   13.20
  -1  -1  -1  121.09    6.80
  -1  -1  -1   95.79    7.00
  -1  -1  -1  109.69    6.70
  -1  -1  -1  104.49    5.60
  -1  -1  -1   98.79    4.80
  -1  -1  -1  118.99    6.80
  -1  -1  -1  127.09   10.70
   1   1   1  104.19    5.60
   1   1   1  100.39    4.20
   1   1   1  110.19    8.80
   1   1   1  112.39    6.60
   1   1   1  100.99    4.90
   1   1   1  114.69    6.60
   2   1   1 4654.03  144.29
   2   1   1 4525.45  140.59
  -3  -1  -1    9.00    9.00
  -3  -1  -1   13.70    3.60
  -3  -1  -1   14.20    8.30
  -3  -1  -1   12.20    2.50
  -3  -1  -1    7.20    3.10
  -3  -1  -1   12.60    4.00
  -3  -1  -1   13.10    4.30
  -3  -1  -1   18.00    4.40
   3   1   1   14.20    4.00
   3   1   1   11.40    3.40
   3   1   1   12.20    3.50
   3   1   1   20.70    6.70
   3   1   1   10.50    3.50
   3   1   1   11.40    6.20
   3   1   1   13.30    2.60
  -4  -1  -1  504.55   38.40
  -4  -1  -1  550.64   24.00
  -4  -1  -1  582.04   25.80
  -4  -1  -1  579.34   23.80
  -4  -1  -1  559.84   21.50
  -4  -1  -1  611.64   26.00
  -4  -1  -1  533.25   23.80
   4   1   1  585.84   28.60
   4   1   1  599.14   21.90
   4   1   1  600.84   24.10
   4   1   1  583.24   24.70
   4   1   1  599.24   25.90
   4   1   1  475.15   34.40
  -5  -1  -1  631.84   27.80
  -5  -1  -1  685.33   30.40
  -5  -1  -1  700.63   30.30
  -5  -1  -1  657.53   27.30
  -5  -1  -1  650.33   28.20
  -5  -1  -1  623.94   24.80
  -5  -1  -1  531.75   44.80
   5   1   1  710.43   30.40
   5   1   1  646.44   32.90
   5   1   1  614.24   25.10
   5   1   1  613.94   28.40
   5   1   1  698.23   27.80
  -6  -1  -1    4.50    8.70
  -6  -1  -1   -1.00   12.70
  -6  -1  -1    3.30    4.10
  -6  -1  -1    3.40    3.60
  -6  -1  -1    0.40    3.80
  -6  -1  -1    6.90    4.70
   6   1   1    6.30    3.70
   6   1   1    2.80    3.60
   6   1   1    3.60    8.30
   6   1   1   -1.00    3.80
   6   1   1   -1.30    3.50
  -7  -1  -1  724.03   33.70
  -7  -1  -1  753.32   37.50
  -7  -1  -1  762.92   37.20
  -7  -1  -1  741.93   32.60
   7   1   1  793.72   31.70
   7   1   1  749.23   37.00
   7   1   1  797.62   36.60
  -8  -1  -1   14.40    5.70
  -8  -1  -1   14.30    6.80
  -8  -1  -1   14.30    7.30
  -8  -1  -1    4.00   18.80
  -8  -1  -1   11.50    7.20
   8   1   1    9.40    4.60
   8   1   1   11.80    6.30
   8   1   1   15.50    6.80
  -9  -1  -1  492.25   36.60
  -9  -1  -1  432.86   32.50
  -9  -1  -1  421.66   29.90
   9   1   1  486.95   43.50
   9   1   1  466.15   29.70
 -10  -1  -1   29.30   27.70
 -10  -1  -1    5.80    7.80
 -10  -1  -1    9.70    7.70
  10   1   1  -12.20    4.50
  10   1   1   -9.40    5.30
 -11  -1  -1  114.99   19.00
 -11  -1  -1  203.48   22.80
  11   1   1  202.18   21.70
  11   1   1  147.99   20.30
  12  -2  -1  210.18   21.10
  12  -2  -1  235.98   22.90
  12  -2  -1  246.78   24.00
 -12   2   1  203.08   22.50
 -12   2   1  226.08   24.00
  11  -2  -1   37.20   10.80
  11  -2  -1   39.00   11.50
  11  -2  -1   25.20    9.00
 -11   2   1   58.49   13.00
 -11   2   1   52.89   13.20
 -11   2   1   16.30   23.80
  10  -2  -1  173.68   17.70
  10  -2  -1  178.88   17.80
  10  -2  -1  176.48   17.30
 -10   2   1  191.68   18.90
 -10   2   1  173.48   18.30
   9  -2  -1   28.60    9.30
   9  -2  -1   43.20    9.70
   9  -2  -1   33.80    8.30
  -9   2   1   34.50    9.50
  -9   2   1   39.80   18.30
  -9   2   1   30.20    9.30
   8  -2  -1   99.79    8.10
   8  -2  -1   97.69   12.10
   8  -2  -1   78.59   11.00
  -8   2   1   82.29   11.50
  -8   2   1   80.59   18.60
  -8   2   1   99.69   12.20
   7  -2  -1   29.00    4.10
   7  -2  -1   36.90    7.90
   7  -2  -1   27.40   17.30
   7  -2  -1   39.10    5.40
   7  -2  -1   29.80    7.20
  -7   2   1   19.10    8.20
  -7   2   1   28.10    4.90
  -7   2   1   43.40    8.80
  -7   2   1   37.80   18.20
  -7   2   1   35.00    4.30
  -7   2   1   41.60   12.90
   6  -2  -1 1232.08   42.60
   6  -2  -1 1226.28   46.10
   6  -2  -1 1226.58   45.80
   6  -2  -1 1156.38   39.50
   6  -2  -1 1170.88   46.60
   6  -2  -1 1219.78   60.79
   6  -2  -1 1207.98   46.40
   6  -2  -1 1240.88   74.79
  -6   2   1 1165.58   61.59
  -6   2   1 1230.38   47.30
  -6   2   1 1113.19   44.80
  -6   2   1 1172.08   45.10
  -6   2   1 1164.78   40.50
  -6   2   1 1182.78   46.80
  -6   2   1 1233.58   75.19
   5  -2  -1 1470.65   51.29
   5  -2  -1 1390.96   49.30
   5  -2  -1 1346.77   52.09
   5  -2  -1 1401.16   51.29
   5  -2  -1 1451.85   65.79
   5  -2  -1 1379.66   46.30
   5  -2  -1 1454.65   52.59
  -5   2   1 1703.43   90.19
  -5   2   1 1532.05   68.09
  -5   2   1 1425.46   51.09
  -5   2   1 1422.76   47.30
  -5   2   1 1441.46   52.69
  -5   2   1 1400.56   51.09
  -5   2   1 1415.16   46.50
  -5   2   1 1498.75   53.09
   4  -2  -1 1479.55   51.59
   4  -2  -1 1455.35   49.99
   4  -2  -1 1463.25   63.19
   4  -2  -1 1418.46   51.29
   4  -2  -1 1479.15   50.39
  -4   2   1 1442.76   49.99
  -4   2   1 1458.95   46.40
  -4   2   1 1485.05   51.69
  -4   2   1 1353.66   50.69
  -4   2   1 1494.15   50.19
  -4   2   1 1452.75   51.39
  -4   2   1 1481.95   63.69
  -4   2   1 1454.65   46.50
  -4   2   1 1555.44   72.99
  -4   2   1 1405.46   46.90
   3  -2  -1  596.04   21.60
   3  -2  -1  536.25   22.10
   3  -2  -1  557.84   20.90
   3  -2  -1  551.94   20.90
   3  -2  -1  573.34   30.50
  -3   2   1  575.04   18.90
  -3   2   1  503.25   20.70
  -3   2   1  535.55   22.30
  -3   2   1  563.54   30.80
  -3   2   1  547.75   22.30
  -3   2   1  549.65   18.90
  -3   2   1  551.84   20.80
   2  -2  -1   81.19    4.50
   2  -2  -1   63.59    5.40
   2  -2  -1   63.99    4.20
   2  -2  -1   62.79    5.40
   2  -2  -1   69.39    4.80
   2  -2  -1   58.99    5.20
   2  -2  -1   69.59    4.40
   2  -2  -1   70.59    4.40
   2  -2  -1   75.89    9.70
  -2   2   1   68.59    5.60
  -2   2   1   60.89    4.20
  -2   2   1   72.09    5.40
  -2   2   1   61.89    5.00
  -2   2   1   58.19    5.30
  -2   2   1   70.89    9.50
   1  -2  -1 2500.45   79.79
   1  -2  -1 2493.55   79.09
   1  -2  -1 2531.85   79.09
   1  -2  -1 2545.85   77.29
   1  -2  -1 2504.55   88.19
   1  -2  -1 2542.45   79.39
   1  -2  -1 2477.35   79.59
  -1   2   1 2492.85   79.29
  -1   2   1 2440.56   78.89
  -1   2   1 2493.95   79.69
  -1  -2  -1 3517.25  110.39
  -1  -2  -1 3561.04  110.89
  -1  -2  -1 3469.45  107.49
  -1  -2  -1 3498.95  107.99
   1   2   1 3580.04  110.29
   1   2   1 3545.55  110.39
   1   2   1 2984.20  116.19
  -2  -2  -1 1733.83   57.79
  -2  -2  -1 1619.64   52.69
  -2  -2  -1 1716.23   57.79
  -2  -2  -1 1654.53   55.49
  -2  -2  -1 1640.74   57.09
  -2  -2  -1 1665.73   57.29
   2   2   1 1659.63   57.39
   2   2   1 1622.44   64.89
   2   2   1 1738.83   55.99
   2   2   1 1631.74   57.09
   2   2   1 1706.83   57.59
  -3  -2  -1 2289.17   75.69
  -3  -2  -1 2339.27   76.79
  -3  -2  -1 1921.31   93.69
  -3  -2  -1 2274.67   75.99
  -3  -2  -1 2020.30   75.49
  -3  -2  -1 2283.37   76.09
  -3  -2  -1 2098.99   73.79
   3   2   1 2321.47   75.79
   3   2   1 2342.87   76.79
   3   2   1 2267.37   76.19
   3   2   1 2281.17   69.89
   3   2   1 2262.57   74.59
   3   2   1 2242.68   69.89
  -4  -2  -1  152.28   12.30
  -4  -2  -1  178.58   12.90
  -4  -2  -1  155.18   11.50
  -4  -2  -1  142.89   12.20
  -4  -2  -1  161.88   12.10
   4   2   1  154.38   11.20
   4   2   1  152.28   16.30
   4   2   1  162.68   12.30
   4   2   1  150.28   11.70
   4   2   1  167.28   11.90
   4   2   1  155.68    7.90
  -5  -2  -1    6.20    5.00
  -5  -2  -1    0.00    2.20
  -5  -2  -1   -1.10    3.30
  -5  -2  -1    7.10    4.20
  -5  -2  -1    0.50    3.60
  -5  -2  -1    2.20   11.90
   5   2   1    0.20    3.30
   5   2   1    8.80    4.90
   5   2   1    0.20    3.60
   5   2   1    5.60    2.50
   5   2   1    1.50    7.50
  -6  -2  -1   -0.80    3.90
  -6  -2  -1    4.00   14.00
  -6  -2  -1    4.10    5.00
  -6  -2  -1    4.20    5.00
  -6  -2  -1   -0.40    4.30
   6   2   1   -0.10    3.60
   6   2   1   -1.30    2.60
   6   2   1    0.60    4.20
  -7  -2  -1   99.99   13.10
  -7  -2  -1   96.19   11.90
  -7  -2  -1  102.59   11.60
  -7  -2  -1   91.39   30.60
  -7  -2  -1   97.99   13.30
   7   2   1  107.99   13.80
   7   2   1  130.59   13.90
  -8  -2  -1  132.19   15.90
  -8  -2  -1  130.69   16.60
  -8  -2  -1  140.09   14.80
  -8  -2  -1  153.88   14.20
   8   2   1  160.08   17.10
   8   2   1  179.98   17.40
  -9  -2  -1   35.40   11.20
  -9  -2  -1   39.10   10.20
  -9  -2  -1   -0.90   20.20
  -9  -2  -1   30.40   10.50
   9   2   1   32.00   10.50
   9   2   1   46.30   11.60
 -10  -2  -1    8.80    8.10
 -10  -2  -1   -4.80    7.20
 -10  -2  -1   -4.10   18.30
  10   2   1    6.50    7.40
  10   2   1    1.50    6.60
  13  -3  -1  154.58   19.50
  13  -3  -1  183.78   21.60
  13  -3  -1  177.78   24.10
 -13   3   1  168.88   22.60
 -13   3   1  175.28   22.60
  12  -3  -1   63.39   13.80
  12  -3  -1   99.99   15.90
  12  -3  -1   74.59   14.80
 -12   3   1   60.39   14.70
 -12   3   1  125.89   17.90
  11  -3  -1  118.19   15.70
  11  -3  -1   98.49   14.60
  11  -3  -1   85.89   14.10
 -11   3   1   68.29   13.60
 -11   3   1   53.29   24.40
 -11   3   1   63.99   14.80
  10  -3  -1   17.00    7.60
  10  -3  -1   16.40    7.40
  10  -3  -1    4.40    6.20
 -10   3   1    8.90    7.10
 -10   3   1   11.40    7.20
 -10   3   1   13.50   13.10
   9  -3  -1  127.59   14.40
   9  -3  -1  151.38   11.40
   9  -3  -1  151.28   15.30
  -9   3   1  152.48   15.90
  -9   3   1  131.39   15.00
  -9   3   1  131.29   24.30
   8  -3  -1   10.60    6.30
   8  -3  -1    2.10    3.30
   8  -3  -1   -0.80    4.40
  -8   3   1    1.80    7.30
  -8   3   1   -2.10    3.70
  -8   3   1    7.40    5.20
  -8   3   1    2.20    5.50
   7  -3  -1  876.11   34.60
   7  -3  -1  848.92   39.90
   7  -3  -1  913.61   38.80
  -7   3   1  934.31   39.40
  -7   3   1  863.21   54.19
  -7   3   1  884.61   39.00
  -7   3   1  855.51   36.90
   6  -3  -1  170.68   13.20
   6  -3  -1  209.18   13.40
   6  -3  -1  173.38   20.40
   6  -3  -1  199.28   12.00
   6  -3  -1  183.48   13.60
   6  -3  -1  167.08   27.20
  -6   3   1  175.18   13.20
  -6   3   1  192.58   12.80
  -6   3   1  191.98   13.90
  -6   3   1  182.48    8.40
  -6   3   1  184.78   27.40
  -6   3   1  197.18   22.40
   5  -3  -1  594.54   25.10
   5  -3  -1  599.84   25.30
   5  -3  -1  624.74   25.60
   5  -3  -1  593.34   26.90
   5  -3  -1  552.74   26.50
   5  -3  -1  593.04   37.40
  -5   3   1  648.94   27.30
  -5   3   1  586.14   20.90
  -5   3   1  636.44   20.50
  -5   3   1  633.74   39.10
  -5   3   1  622.34   25.60
  -5   3   1  603.84   27.00
  -5   3   1  613.84   22.30
   4  -3  -1 1769.12   60.19
   4  -3  -1 1586.34   61.09
   4  -3  -1 1770.12   59.79
   4  -3  -1 1713.43   58.99
   4  -3  -1 1754.92   74.39
   4  -3  -1 1806.42   59.39
   4  -3  -1 1741.93   61.19
  -4   3   1 1813.02   55.89
  -4   3   1 1822.22   59.99
  -4   3   1 1777.12   55.89
  -4   3   1 1810.52   75.59
  -4   3   1 1756.82   60.89
  -4   3   1 1726.33   61.29
   3  -3  -1 1681.93   69.89
   3  -3  -1 1737.93   58.19
   3  -3  -1 1621.44   54.59
   3  -3  -1 1734.73   55.79
   3  -3  -1 1709.83   57.69
   3  -3  -1 1712.13   58.09
   3  -3  -1 1790.72   56.99
   3  -3  -1 1713.23   54.69
   3  -3  -1 1735.53   55.79
  -3   3   1 1780.42   56.99
  -3   3   1 1596.14   57.39
  -3   3   1 1572.94   69.39
  -3   3   1 1714.03   57.59
  -3   3   1 1695.33   58.29
  -3   3   1 1665.33   54.59
   2  -3  -1  140.89    8.10
   2  -3  -1  141.49    7.70
   2  -3  -1  134.89    8.60
   2  -3  -1  131.19    8.50
   2  -3  -1  146.99    7.60
   2  -3  -1  139.49   14.60
   2  -3  -1  136.49    6.70
   2  -3  -1  143.79    8.40
   2  -3  -1  105.79   18.40
  -2   3   1  137.79    7.70
  -2   3   1  133.59    8.40
  -2   3   1  133.99   14.10
  -2   3   1  125.59    7.90
  -2   3   1  141.09    8.20
  -2   3   1  127.99    8.50
  -2   3   1  144.79    6.80
   1  -3  -1 3722.03  116.39
   1  -3  -1 3445.76  114.09
   1  -3  -1 3573.84  113.69
   1  -3  -1 3608.64  113.89
   1  -3  -1 3556.44  112.49
   1  -3  -1 3542.25  110.79
   1  -3  -1 3621.94  126.19
   1  -3  -1 3591.74  113.99
  -1   3   1 3491.95  125.79
  -1   3   1 3674.63  113.99
  -1   3   1 3654.83  114.09
  -1   3   1 3524.65  112.39
   0  -3  -1  175.18    9.00
   0  -3  -1  168.28   10.10
   0  -3  -1  171.48   15.80
   0  -3  -1  176.28    7.10
   0  -3  -1  171.08    9.70
   0  -3  -1  162.38   10.10
   0  -3  -1  162.38    9.60
   0  -3  -1  163.18    7.50
   0  -3  -1  176.98    9.70
   0   3   1  168.68   15.40
   0   3   1  163.58    7.00
   0   3   1  180.38   10.00
   0   3   1  158.88    9.80
   0   3   1  166.18   10.00
   0   3   1  169.28    7.70
  -1  -3  -1   73.09   13.30
  -1  -3  -1   45.00    5.60
  -1  -3  -1   70.19   14.00
  -1  -3  -1   63.09    4.80
  -1  -3  -1   33.80    4.00
  -1  -3  -1   44.60    5.70
  -1  -3  -1   35.80    5.80
  -1  -3  -1   44.90    6.10
   1   3   1   39.70    4.30
   1   3   1   54.79    6.10
   1   3   1   46.80    5.70
   1   3   1   47.50    9.20
   1   3   1   44.40    5.70
   1   3   1   45.10    6.10
   1   3   1   77.29   14.90
  -2  -3  -1 3520.35  115.39
  -2  -3  -1 3489.55  118.19
  -2  -3  -1 3939.61  142.69
  -2  -3  -1 3600.84  118.79
  -2  -3  -1 3442.56  117.89
  -2  -3  -1 3545.15  117.69
  -2  -3  -1 3521.35  112.99
   2   3   1 3728.93  118.49
   2   3   1 3609.04  118.49
   2   3   1 3961.20  139.39
   2   3   1 3474.35  115.59
   2   3   1 3499.65  118.19
   2   3   1 3648.64  130.59
   2   3   1 3660.13  118.19
  -3  -3  -1 1658.83   58.69
  -3  -3  -1 1610.24   60.69
  -3  -3  -1 1725.93   61.59
  -3  -3  -1 1756.62   61.59
  -3  -3  -1 1803.22   62.29
  -3  -3  -1 1642.34   53.69
   3   3   1 1565.94   58.79
   3   3   1 1720.43   73.19
   3   3   1 1813.82   78.79
   3   3   1 1686.13   61.19
   3   3   1 1716.23   61.89
   3   3   1 1731.73   61.39
  -4  -3  -1    4.70    4.60
  -4  -3  -1   10.90    5.20
  -4  -3  -1    7.20    4.60
  -4  -3  -1    7.80    4.00
  -4  -3  -1   18.90   13.60
   4   3   1    6.70    3.90
   4   3   1    9.70    7.00
   4   3   1    8.80    4.90
   4   3   1    5.20    6.50
  -5  -3  -1   87.29   26.10
  -5  -3  -1  140.39   13.70
  -5  -3  -1  144.49   13.10
   5   3   1  149.39   12.70
   5   3   1  138.59    6.70
   5   3   1  152.88   14.30
  -6  -3  -1   66.49   10.80
  -6  -3  -1   32.90   20.10
  -6  -3  -1   59.59   10.00
  -6  -3  -1   91.49   12.30
  -6  -3  -1   72.09   10.80
   6   3   1   84.99   12.00
   6   3   1   60.89    9.80
  -7  -3  -1   -1.60    5.30
  -7  -3  -1   -1.70    4.40
  -7  -3  -1    6.50    6.60
  -7  -3  -1   13.80   17.10
   7   3   1    1.90    5.30
   7   3   1    3.90    5.70
  -8  -3  -1   87.89   14.80
  -8  -3  -1  130.79   15.30
  -8  -3  -1   86.79   41.70
  -8  -3  -1   95.39   12.60
   8   3   1  100.89   15.10
   8   3   1  123.99   15.60
  -9  -3  -1  286.67   23.30
  -9  -3  -1  280.07   25.80
   9   3   1  325.27   25.40
   9   3   1  284.27   25.20
 -10  -3  -1   57.29   14.80
 -10  -3  -1   10.20   20.80
  10   3   1   62.59   15.10
  10   3   1   47.60   13.70
  13  -4  -1  459.45   32.70
  13  -4  -1  397.46   31.30
  13  -4  -1  376.86   29.90
 -13   4   1  367.36   31.20
 -13   4   1  425.46   34.00
  12  -4  -1  557.64   34.40
  12  -4  -1  567.54   35.50
  12  -4  -1  525.65   34.70
 -12   4   1  472.15   53.19
 -12   4   1  543.95   36.90
 -12   4   1  542.95   35.90
  11  -4  -1   22.30    9.40
  11  -4  -1   11.40    7.40
  11  -4  -1   26.60   10.20
 -11   4   1   19.00    9.90
 -11   4   1   16.20   14.50
 -11   4   1   22.70    9.70
  10  -4  -1   45.80   10.70
  10  -4  -1   40.90   10.60
 -10   4   1   38.50   11.00
 -10   4   1   39.90   15.30
 -10   4   1   52.09   11.70
   9  -4  -1 1256.17   46.70
   9  -4  -1 1170.88   50.19
   9  -4  -1 1177.08   51.79
  -9   4   1 1139.19   72.79
  -9   4   1 1131.99   49.20
  -9   4   1 1112.39   51.09
  -9   4   1 1174.88   51.99
   8  -4  -1  286.87   18.80
   8  -4  -1  269.27   16.50
   8  -4  -1  236.78   18.60
   8  -4  -1  260.97   45.40
  -8   4   1  274.27   19.60
  -8   4   1  277.77   19.60
  -8   4   1  247.18   30.50
  -8   4   1  271.47   18.10
   7  -4  -1   88.29   10.90
   7  -4  -1  141.19   28.00
   7  -4  -1   94.99   10.20
   7  -4  -1   98.59    9.70
  -7   4   1   77.49    9.30
  -7   4   1   74.99   10.20
  -7   4   1  103.59   11.50
  -7   4   1   84.49   17.40
  -7   4   1  126.69   31.40
   6  -4  -1  752.62   32.40
   6  -4  -1  778.52   32.50
   6  -4  -1  809.12   32.70
   6  -4  -1  807.32   48.70
   6  -4  -1  859.61   35.70
   6  -4  -1  767.82   32.60
   6  -4  -1  771.22   37.00
   6  -4  -1  796.02   61.79
  -6   4   1  786.32   32.90
  -6   4   1  811.72   34.50
  -6   4   1  822.52   35.00
  -6   4   1  741.83   25.90
  -6   4   1  758.72   68.59
  -6   4   1  810.72   49.80
   5  -4  -1   78.29    7.70
   5  -4  -1   84.09   14.70
   5  -4  -1   86.19    8.30
   5  -4  -1   79.19    8.60
   5  -4  -1   78.59    7.50
   5  -4  -1   75.49    8.30
   5  -4  -1   60.49    6.90
  -5   4   1   78.49    4.70
  -5   4   1   85.99    8.70
  -5   4   1   79.19    7.90
  -5   4   1   58.69    7.70
  -5   4   1   75.59    4.70
  -5   4   1   88.09   15.10
   4  -4  -1  103.29   15.40
   4  -4  -1   99.89    9.20
   4  -4  -1  118.49    6.80
   4  -4  -1  120.19    9.40
   4  -4  -1  124.49    8.20
   4  -4  -1  125.49    8.20
   4  -4  -1  111.59    9.30
   4  -4  -1  119.29    8.80
   4  -4  -1  122.89    6.60
  -4   4   1  108.59   15.80
  -4   4   1  128.19    9.30
  -4   4   1  120.59    9.50
  -4   4   1  114.39    6.80
  -4   4   1  102.29    9.40
   1  -4  -1 2693.93   84.49
   1  -4  -1 2742.73   88.49
   1  -4  -1 2722.43   85.79
   1  -4  -1 2694.33   88.09
   1  -4  -1 2623.64   88.29
   1  -4  -1 2609.14   87.69
   1  -4  -1 2635.94   88.29
  -1   4   1 2777.62   88.59
  -1   4   1 2661.83   85.69
  -1   4   1 2756.02   89.09
  -1   4   1 2638.04   87.79
  -1   4   1 2688.83   88.39
  -1   4   1 2786.92  103.79
  -1   4   1 2530.55   84.49
   0  -4  -1 1074.99   39.10
   0  -4  -1 1070.09   37.90
   0  -4  -1 1017.50   51.69
   0  -4  -1 1071.29   39.00
   0  -4  -1 1030.00   39.80
   0  -4  -1 1047.80   34.90
   0  -4  -1 1056.39   35.90
   0  -4  -1 1008.10   38.90
   0  -4  -1 1061.69   39.90
   0   4   1 1098.39   51.99
   0   4   1 1069.89   36.00
   0   4   1 1041.10   39.70
   0   4   1 1070.59   39.70
   0   4   1 1086.49   39.60
  -1  -4  -1  661.03   28.40
  -1  -4  -1  680.43   25.80
  -1  -4  -1  711.23   29.90
  -1  -4  -1  659.43   25.90
  -1  -4  -1  715.83   29.80
  -1  -4  -1  716.23   28.90
   1   4   1  597.64   43.70
   1   4   1  727.03   26.20
   1   4   1  696.53   29.70
   1   4   1  716.23   40.30
   1   4   1  757.52   29.70
   1   4   1  696.33   29.20
   1   4   1  710.73   29.00
  -2  -4  -1   17.80    5.00
  -2  -4  -1    7.50    8.70
  -2  -4  -1   21.50    5.40
  -2  -4  -1   31.60    4.80
  -2  -4  -1   22.00    3.60
  -2  -4  -1   28.30    7.00
  -2  -4  -1   19.80    5.50
   2   4   1   24.90    6.10
   2   4   1   27.70   10.10
   2   4   1   24.90    6.00
   2   4   1   18.40    5.40
   2   4   1   14.00    4.90
   2   4   1   30.70    5.30
   2   4   1    3.30    9.80
  -3  -4  -1  221.48    9.90
  -3  -4  -1  229.68   15.70
  -3  -4  -1  221.58   30.90
  -3  -4  -1  217.88   15.80
  -3  -4  -1  214.48   15.40
  -3  -4  -1  271.07   33.30
   3   4   1  185.98   14.70
   3   4   1  249.38   23.80
   3   4   1  225.68   13.80
  -4  -4  -1  598.74   31.10
  -4  -4  -1  679.33   32.50
  -4  -4  -1  634.04   31.20
   4   4   1  619.94   42.00
   4   4   1  649.93   32.10
   4   4   1  701.63   30.00
   4   4   1  690.33   32.30
  -5  -4  -1  567.34   29.20
  -5  -4  -1  536.25   29.80
  -5  -4  -1  553.74   30.20
   5   4   1  564.64   28.20
   5   4   1  542.05   30.00
   5   4   1  546.25   29.90
  -6  -4  -1   67.29   12.50
  -6  -4  -1   62.29   12.90
  -6  -4  -1   52.59   11.80
  -6  -4  -1   92.79   27.80
   6   4   1   44.00   10.40
   6   4   1   61.89   10.10
   6   4   1   70.29   12.00
  -7  -4  -1  161.78   16.30
  -7  -4  -1  145.79   17.20
  -7  -4  -1  156.98   17.10
   7   4   1  157.58   17.90
   7   4   1  151.58   16.20
   7   4   1  184.68   18.30
  -8  -4  -1   79.99   15.00
  -8  -4  -1   53.79   11.70
  -8  -4  -1   32.80   26.60
  -8  -4  -1   50.79   13.80
   8   4   1   80.49   14.80
   8   4   1   65.69   14.70
   8   4   1   83.39   15.80
  -9  -4  -1   42.00   30.00
  -9  -4  -1   -2.30    7.60
   9   4   1    6.50    7.80
   9   4   1   -1.80    7.00
   9   4   1   -6.20    6.70
  13  -5  -1  334.97   28.60
  13  -5  -1  428.86   33.30
  13  -5  -1  435.66   32.00
 -13   5   1  411.36   32.50
 -13   5   1  459.25   53.99
 -13   5   1  408.16   32.80
  12  -5  -1   10.70    9.50
  12  -5  -1   17.00    8.80
  12  -5  -1    2.20    7.40
 -12   5   1   15.10    9.10
 -12   5   1   -2.20    8.20
 -12   5   1   11.90   14.80
  11  -5  -1   44.20   12.90
  11  -5  -1   49.80   12.90
 -11   5   1   44.60   12.40
 -11   5   1   29.80   10.70
 -11   5   1   40.10   20.60
  10  -5  -1  772.02   38.50
  10  -5  -1  737.03   40.10
  10  -5  -1  760.22   35.30
 -10   5   1  726.33   59.49
 -10   5   1  789.42   40.80
 -10   5   1  775.72   40.30
 -10   5   1  740.63   37.60
   9  -5  -1 1509.05   66.09
   9  -5  -1 1636.84   63.59
  -9   5   1 1551.34   64.99
  -9   5   1 1691.93   66.49
  -9   5   1 1593.74   90.39
  -9   5   1 1565.84   62.69
   8  -5  -1   86.59   10.60
   8  -5  -1   69.79   11.10
   8  -5  -1  104.39   11.60
  -8   5   1   79.59   10.10
  -8   5   1  117.49   22.00
  -8   5   1   88.89   12.00
  -8   5   1  109.39   12.70
   7  -5  -1    5.40    4.40
   7  -5  -1   -1.70    3.30
   7  -5  -1   -5.00    3.90
   7  -5  -1   11.30   14.90
  -7   5   1    5.60    5.30
  -7   5   1    6.30    4.40
  -7   5   1    1.60    4.90
  -7   5   1    2.10    7.50
   6  -5  -1   71.89   21.40
   6  -5  -1   59.29    9.00
   6  -5  -1   58.89    8.00
   6  -5  -1   56.29   14.20
   6  -5  -1   58.79    7.50
   6  -5  -1   60.09    7.60
   6  -5  -1   52.29    7.90
  -6   5   1   81.79   25.60
  -6   5   1   55.79    4.00
  -6   5   1   50.39    7.30
  -6   5   1   52.59    9.10
  -6   5   1   67.09   11.10
  -6   5   1   65.99    4.20
  -6   5   1   67.59   15.50
   5  -5  -1    1.40    1.90
   5  -5  -1   -0.30    3.90
   5  -5  -1    0.40    2.30
   5  -5  -1    4.00    7.90
   5  -5  -1    0.60    3.00
   5  -5  -1    1.70    1.80
   5  -5  -1    4.50    3.30
   5  -5  -1    1.40    3.50
   5  -5  -1   -3.00    2.20
   5  -5  -1   -5.80    2.60
  -5   5   1    0.70    3.10
  -5   5   1   13.90   11.20
  -5   5   1   -0.30    1.80
  -5   5   1    1.80    2.70
  -5   5   1    1.40    3.30
  -5   5   1   11.50   11.20
   4  -5  -1  690.83   29.70
   4  -5  -1  647.54   27.80
   4  -5  -1  680.73   25.50
   4  -5  -1  683.83   26.10
   4  -5  -1  671.83   29.00
   4  -5  -1  652.33   29.00
   4  -5  -1  684.73   25.30
   4  -5  -1  704.13   26.10
   4  -5  -1  644.84   41.80
  -4   5   1  621.14   27.70
  -4   5   1  656.43   25.30
  -4   5   1  672.53   28.20
  -4   5   1  670.33   29.60
   3  -5  -1  921.21   36.80
   3  -5  -1  984.50   34.10
   3  -5  -1  981.80   37.10
   3  -5  -1  969.60   35.90
   3  -5  -1  945.21   37.70
   3  -5  -1  884.11   60.49
   3  -5  -1  950.40   35.30
   3  -5  -1  963.00   38.10
  -3   5   1 1017.80   53.89
  -3   5   1 1012.60   37.60
  -3   5   1  968.30   37.10
  -3   5   1 1019.50   34.40
  -3   5   1  976.70   35.70
  -3   5   1  960.90   38.30
   2  -5  -1 3621.94  119.89
   2  -5  -1 3691.33  117.79
   2  -5  -1 3584.24  119.89
   2  -5  -1 3580.74  115.09
   2  -5  -1 3628.34  118.79
   2  -5  -1 3628.54  138.39
   2  -5  -1 3576.84  118.89
   2  -5  -1 3681.63  119.19
  -2   5   1 3857.91  120.29
  -2   5   1 3545.45  120.29
  -2   5   1 3680.83  139.89
  -2   5   1 3622.04  118.99
  -2   5   1 3645.34  115.39
  -2   5   1 4171.88  154.98
  -2   5   1 3644.94  118.99
  -2   5   1 3515.15  117.29
   1  -5  -1 2682.23  111.49
   1  -5  -1 2768.52   92.99
   1  -5  -1 2911.31  127.89
   1  -5  -1 2755.32   92.89
   1  -5  -1 2719.93   93.29
   1  -5  -1 2867.81   93.89
   1  -5  -1 2766.02   89.69
   1  -5  -1 2751.12   93.49
   1  -5  -1 2666.43   88.59
  -1   5   1 2740.13   93.39
  -1   5   1 3069.19  122.99
  -1   5   1 2718.23   89.59
  -1   5   1 2784.42   93.99
  -1   5   1 2838.62   93.99
  -1   5   1 2885.11   89.19
  -1   5   1 2831.12  111.69
   0  -5  -1 1241.68   50.09
   0  -5  -1 1280.97   41.10
   0  -5  -1 1234.18   41.00
   0  -5  -1 1228.18   42.70
   0  -5  -1 1199.88   46.10
   0  -5  -1 1294.67   45.40
   0  -5  -1 1204.78   47.50
   0  -5  -1 1213.88   47.40
   0  -5  -1 1200.58   46.30
   0   5   1 1266.47   47.50
   0   5   1 1279.77   47.50
   0   5   1 1264.77   62.19
   0   5   1 1331.27   47.90
   0   5   1 1291.77   43.10
  -1  -5  -1   99.59    9.60
  -1  -5  -1  107.59   10.60
  -1  -5  -1  109.59    7.80
  -1  -5  -1   99.79   10.10
  -1  -5  -1   93.49    9.40
  -1  -5  -1  109.09    8.70
   1   5   1   96.69   10.00
   1   5   1  102.19   10.40
   1   5   1  100.29    9.80
   1   5   1  106.99    9.80
   1   5   1  100.79    7.90
   1   5   1   93.79   15.60
  -2  -5  -1  708.63   34.20
  -2  -5  -1  784.62   33.80
  -2  -5  -1  756.12   30.20
  -2  -5  -1  782.42   29.00
  -2  -5  -1  762.32   57.19
  -2  -5  -1  812.02   58.89
  -2  -5  -1  833.12   37.60
   2   5   1  728.43   30.30
   2   5   1  783.62   47.40
   2   5   1  716.43   35.90
   2   5   1  755.02   34.10
  -3  -5  -1  232.68   17.40
  -3  -5  -1  195.28   13.40
  -3  -5  -1  222.48   17.40
  -3  -5  -1  288.77   37.70
   3   5   1  212.18   14.00
   3   5   1  200.38   23.80
   3   5   1  226.18   16.80
   3   5   1  228.88   16.70
  -4  -5  -1  336.47   23.10
  -4  -5  -1  340.47   22.30
  -4  -5  -1  343.97   22.60
   4   5   1  351.06   22.50
   4   5   1  354.36   20.30
   4   5   1  358.46   22.90
  -5  -5  -1  971.30   45.60
  -5  -5  -1  989.80   46.60
  -5  -5  -1 1011.20   45.60
   5   5   1  971.50   42.50
   5   5   1 1033.90   46.40
   5   5   1  942.61   45.70
  -6  -5  -1   39.90   10.70
  -6  -5  -1   44.40   25.20
  -6  -5  -1   40.40   11.00
  -6  -5  -1   36.10    9.90
   6   5   1   38.10   10.30
   6   5   1   34.90   10.00
   6   5   1   41.00    9.60
  -7  -5  -1   41.50   11.90
  -7  -5  -1   15.50   24.20
  -7  -5  -1   17.40    9.20
  -7  -5  -1   14.90    7.80
   7   5   1   28.60    9.20
   7   5   1   44.50   12.80
   7   5   1   34.50   11.00
  -8  -5  -1   23.10   10.10
  -8  -5  -1   14.30   24.30
  -8  -5  -1    8.20    9.70
  -8  -5  -1   12.00    7.10
   8   5   1    5.40    8.00
   8   5   1    7.70    8.90
   8   5   1    8.00    7.20
  -9  -5  -1   17.50   27.50
  13  -6  -1  141.69   18.80
  13  -6  -1  127.59   18.90
  13  -6  -1  157.88   27.00
 -13   6   1  122.39   31.60
 -13   6   1   84.79   17.80
 -13   6   1  192.98   22.40
  12  -6  -1  769.72   42.30
  12  -6  -1  747.03   44.30
 -12   6   1  766.52   44.60
 -12   6   1  770.92   44.30
 -12   6   1  775.02   68.29
  11  -6  -1  262.67   20.00
  11  -6  -1  290.67   24.70
 -11   6   1  303.57   24.70
 -11   6   1  266.47   38.30
 -11   6   1  259.57   21.40
 -11   6   1  251.47   23.00
  10  -6  -1    7.00    6.00
  10  -6  -1    9.10    7.40
  10  -6  -1    1.30    4.80
 -10   6   1    4.80    6.40
 -10   6   1   -1.20    5.40
 -10   6   1    0.00    6.60
 -10   6   1   -0.40   10.60
   9  -6  -1    1.60    5.20
   9  -6  -1    2.70    4.90
   9  -6  -1    6.60    6.80
  -9   6   1    9.30   10.70
  -9   6   1    7.50    6.10
  -9   6   1    3.30    5.80
  -9   6   1    2.80    6.10
   8  -6  -1 2083.39   76.59
   8  -6  -1 1946.91   78.59
   8  -6  -1 2099.59   75.49
  -8   6   1 1992.00  102.89
  -8   6   1 2062.69   79.09
  -8   6   1 2093.69   77.79
  -8   6   1 2080.89   76.09
   7  -6  -1 2635.24   90.49
   7  -6  -1 2691.63   95.49
  -7   6   1 2545.85   91.59
  -7   6   1 2544.85   94.39
  -7   6   1 2718.83   99.59
  -7   6   1 2570.44  119.29
   6  -6  -1   24.90   16.30
   6  -6  -1   22.10    7.00
   6  -6  -1   29.40   13.60
   6  -6  -1   12.80    5.70
   6  -6  -1   21.50    5.70
   6  -6  -1   17.00    6.80
   6  -6  -1   22.20    5.60
   6  -6  -1   22.80    3.60
   6  -6  -1   18.90    3.60
  -6   6   1   20.80    6.60
  -6   6   1   11.20   13.30
  -6   6   1   23.80    4.10
  -6   6   1   58.69   23.60
  -6   6   1   21.60    6.80
  -6   6   1   22.10    5.90
   5  -6  -1 2860.41   91.19
   5  -6  -1 2838.12   95.69
   5  -6  -1 2800.72   90.89
   5  -6  -1 2687.23   89.09
   5  -6  -1 2794.32   95.49
   5  -6  -1 2649.63  119.89
   5  -6  -1 2707.83   93.49
   5  -6  -1 2512.15  132.69
  -5   6   1 2834.12   96.09
  -5   6   1 2900.51   94.69
  -5   6   1 2409.26  130.99
  -5   6   1 2729.13   88.99
  -5   6   1 2701.73   93.49
  -5   6   1 2810.02  118.99
   4  -6  -1  993.20   39.60
   4  -6  -1 1015.30   40.90
   4  -6  -1 1003.50   37.10
   4  -6  -1 1013.90   36.50
   4  -6  -1 1071.09   41.80
   4  -6  -1  964.00   37.30
   4  -6  -1 1017.90   40.40
   4  -6  -1  989.10   57.49
  -4   6   1 1026.80   40.30
  -4   6   1  960.60   37.10
  -4   6   1 1032.20   58.99
  -4   6   1 1010.70   41.50
  -4   6   1  998.10   39.70
   3  -6  -1   24.60    4.10
   3  -6  -1   21.50    6.20
   3  -6  -1   37.20    5.80
   3  -6  -1   45.70   12.80
   3  -6  -1   32.90    6.30
   3  -6  -1   32.00    7.10
   3  -6  -1   22.70    5.40
   3  -6  -1   19.20    4.90
  -3   6   1   33.60    6.90
  -3   6   1   28.60    4.50
  -3   6   1   33.00    6.20
  -3   6   1   29.50    6.10
  -3   6   1   18.70    8.90
  -3   6   1   29.20    6.80
   2  -6  -1  678.23   27.10
   2  -6  -1  704.93   29.80
   2  -6  -1  668.13   29.00
   2  -6  -1  626.54   28.60
   2  -6  -1  542.25   52.29
   2  -6  -1  667.93   28.90
   2  -6  -1  740.13   30.30
   2  -6  -1  714.03   45.70
   2  -6  -1  703.53   25.10
  -2   6   1  669.53   25.10
  -2   6   1  701.73   32.10
  -2   6   1  706.23   30.60
  -2   6   1  695.13   28.90
  -2   6   1  700.23   45.60
  -2   6   1  544.25   49.00
  -2   6   1  667.73   26.90
  -2   6   1  656.53   29.40
   1  -6  -1 2170.58   78.99
   1  -6  -1 2363.76  101.49
   1  -6  -1 2285.97   74.99
   1  -6  -1 2324.57   79.39
   1  -6  -1 2219.18   79.59
   1  -6  -1 2308.87   74.59
   1  -6  -1 2171.18   79.89
   1  -6  -1 2238.28   80.19
  -1   6   1 2375.56   80.79
  -1   6   1 2264.47   79.99
  -1   6   1 2376.26   81.09
  -1   6   1 2472.55  102.49
  -1   6   1 2268.57   74.89
  -1   6   1 2294.97   79.09
   0  -6  -1  349.07   22.60
   0  -6  -1  375.26   16.40
   0  -6  -1  358.56   14.10
   0  -6  -1  346.57   18.30
   0  -6  -1  319.47   20.20
   0  -6  -1  324.47   20.00
   0  -6  -1  375.66   19.80
   0   6   1  385.36   16.60
   0   6   1  402.86   21.10
   0   6   1  359.56   20.50
   0   6   1  335.27   31.00
  -1  -6  -1 1277.77   50.39
  -1  -6  -1 1208.98   81.69
  -1  -6  -1 1278.77   47.30
  -1  -6  -1 1292.37   52.19
  -1  -6  -1 1280.57   46.30
   1   6   1 1380.26   47.10
   1   6   1 1355.56   56.19
   1   6   1 1339.87   52.19
   1   6   1 1286.67   68.59
  -2  -6  -1   -3.90    4.00
  -2  -6  -1   -1.30    2.50
  -2  -6  -1    6.10   14.40
  -2  -6  -1   -0.50    4.20
   2   6   1    7.70    5.20
   2   6   1   -0.90    5.10
   2   6   1    1.70    3.20
   2   6   1    2.70    4.40
  -3  -6  -1   -1.90    4.50
  -3  -6  -1    7.80   14.90
  -3  -6  -1    1.70    5.00
  -3  -6  -1    0.60    5.80
   3   6   1   -0.70    2.80
   3   6   1    0.90    5.00
   3   6   1   -3.40    4.10
  -4  -6  -1   -6.60    4.60
  -4  -6  -1   -1.50   11.50
  -4  -6  -1    0.20    5.90
  -4  -6  -1    2.60    6.30
   4   6   1   -6.00    3.90
   4   6   1   -4.00    4.10
   4   6   1    6.50    4.70
  -5  -6  -1   -1.00    6.30
  -5  -6  -1    5.90   18.20
  -5  -6  -1   11.80    7.30
  -5  -6  -1   35.50    9.90
   5   6   1   11.60    6.10
   5   6   1   24.00    9.60
   5   6   1   38.20   10.10
  -6  -6  -1  142.89   18.60
  -6  -6  -1  143.09   22.00
  -6  -6  -1  141.09   17.60
   6   6   1  139.49   15.30
   6   6   1  134.99   17.40
   6   6   1  153.18   17.80
  -7  -6  -1   12.80   21.20
  -7  -6  -1   13.70    8.20
  -7  -6  -1   24.10   10.50
  -7  -6  -1   20.30   10.90
   7   6   1   11.00    8.50
   7   6   1   24.10   10.90
   7   6   1    9.60    7.70
  -8  -6  -1  -14.70   20.50
  -8  -6  -1   36.40   11.60
  -8  -6  -1   27.10   11.80
  -8  -6  -1   28.00   11.40
   8   6   1    1.80    8.70
   8   6   1   27.80   10.10
   8   6   1   19.00    9.90
  13  -7  -1   -5.40    5.70
  13  -7  -1  -14.10    5.90
 -13   7   1   15.00    8.90
 -13   7   1    5.60    8.00
 -13   7   1   -8.00    8.00
  12  -7  -1   37.20   12.60
  12  -7  -1   48.20   11.80
  12  -7  -1   37.10   13.30
 -12   7   1   45.30   12.50
 -12   7   1   44.90   11.80
 -12   7   1   63.19   29.70
 -12   7   1   64.89   14.90
  11  -7  -1   29.70   11.70
  11  -7  -1   28.70    9.60
  11  -7  -1   41.20   14.80
 -11   7   1   31.70   11.30
 -11   7   1   18.40   16.60
 -11   7   1   10.50    9.50
 -11   7   1   14.40    8.10
  10  -7  -1  319.37   25.90
  10  -7  -1  326.17   22.80
  10  -7  -1  308.47   22.10
 -10   7   1  261.17   21.20
 -10   7   1  309.87   39.80
 -10   7   1  326.27   25.20
 -10   7   1  287.77   23.50
   9  -7  -1  993.30   43.30
   9  -7  -1  920.61   46.50
   9  -7  -1  986.70   44.90
  -9   7   1 1061.19   48.40
  -9   7   1  977.90   45.60
  -9   7   1  974.80   44.10
  -9   7   1  863.41   66.19
   8  -7  -1  967.80   43.10
   8  -7  -1  917.01   39.80
   8  -7  -1  947.91   53.99
  -8   7   1  846.22   62.99
  -8   7   1  902.81   41.50
  -8   7   1  952.40   43.00
  -8   7   1  909.91   43.70
   7  -7  -1   62.59   26.30
   7  -7  -1  109.79   13.20
   7  -7  -1  115.39   13.80
   7  -7  -1   95.79   10.60
  -7   7   1  108.09   13.40
  -7   7   1  131.49   24.20
  -7   7   1  133.49   13.50
  -7   7   1  107.49   12.00
   6  -7  -1  791.62   29.70
   6  -7  -1  783.92   32.30
   6  -7  -1  747.63   32.00
   6  -7  -1  786.32   29.20
   6  -7  -1  748.03   36.20
   6  -7  -1  723.33   35.90
  -6   7   1  783.52   37.20
  -6   7   1  765.22   35.00
  -6   7   1  779.22   55.59
  -6   7   1  821.82   35.60
   5  -7  -1  126.99    9.80
   5  -7  -1  115.29   12.50
   5  -7  -1  126.49   12.50
   5  -7  -1  118.29   20.90
   5  -7  -1  143.99   10.30
   5  -7  -1  123.29    9.60
   5  -7  -1  124.49    9.50
  -5   7   1  112.39   20.90
  -5   7   1  151.78   12.40
  -5   7   1  131.39   12.20
  -5   7   1  142.29   13.40
  -5   7   1  134.99    9.90
   4  -7  -1 1503.35   95.09
   4  -7  -1 1554.94   55.79
   4  -7  -1 1569.44   59.99
   4  -7  -1 1616.34   58.39
   4  -7  -1 1502.55   79.89
   4  -7  -1 1541.15   53.59
   4  -7  -1 1591.64   56.39
  -4   7   1 1604.94   58.09
  -4   7   1 1426.56   79.29
  -4   7   1 1669.23   59.59
  -4   7   1 1628.34   61.19
  -4   7   1 1464.15   92.99
  -4   7   1 1497.55   55.79
  -4   7   1 1567.34   53.89
   3  -7  -1    4.40    3.80
   3  -7  -1    2.10    9.30
   3  -7  -1   15.00   10.50
   3  -7  -1   -3.10    2.50
   3  -7  -1   10.80    4.60
   3  -7  -1    2.70    4.20
   3  -7  -1    4.40    2.70
  -3   7   1    2.90    3.40
  -3   7   1    6.10    4.50
  -3   7   1   10.90   20.60
  -3   7   1    4.20    4.00
  -3   7   1   -4.20    3.10
  -3   7   1    5.50    3.00
  -3   7   1    5.70    8.90
   2  -7  -1  539.75   21.80
   2  -7  -1  639.64   59.79
   2  -7  -1  543.85   42.70
   2  -7  -1  520.75   26.60
   2  -7  -1  545.65   23.80
   2  -7  -1  562.34   27.00
   2  -7  -1  557.74   26.80
  -2   7   1  550.94   43.00
  -2   7   1  549.74   30.70
  -2   7   1  558.34   22.30
  -2   7   1  573.44   37.70
  -2   7   1  535.05   49.50
  -2   7   1  540.25   25.90
   1  -7  -1  702.83   27.20
   1  -7  -1  746.43   28.00
   1  -7  -1  722.43   33.50
   1  -7  -1  717.63   33.30
   1  -7  -1  744.73   32.10
   1  -7  -1  624.64   60.19
  -1   7   1  735.03   27.90
  -1   7   1  701.33   31.90
  -1   7   1  696.93   33.10
  -1   7   1  746.93   33.80
   0  -7  -1 2322.27   82.19
   0  -7  -1 2276.97   80.29
   0  -7  -1 2284.07   84.39
   0  -7  -1 2019.30  121.09
   0  -7  -1 2380.36   84.69
   0   7   1 2315.47   77.09
   0   7   1 2365.46   83.99
   0   7   1 2349.26  106.69
   0   7   1 2396.16   84.29
  -1  -7  -1  152.78   14.90
  -1  -7  -1  153.28   11.80
  -1  -7  -1  159.18   14.10
  -1  -7  -1  151.18   15.10
   1   7   1  160.98   11.40
   1   7   1  170.98   15.00
   1   7   1  145.09   14.20
  -2  -7  -1   -6.20    4.10
  -2  -7  -1    3.10    6.60
  -2  -7  -1    2.10    5.30
  -2  -7  -1   -1.10   13.30
   2   7   1   -0.30    4.20
   2   7   1    1.80    3.50
   2   7   1    0.50    5.00
  -3  -7  -1  213.28   19.60
  -3  -7  -1  206.38   18.40
  -3  -7  -1  172.98   16.50
   3   7   1  178.58   17.20
   3   7   1  195.98   18.20
   3   7   1  189.88   14.70
  -4  -7  -1  150.88   16.30
  -4  -7  -1  125.79   15.70
  -4  -7  -1   96.29   15.20
   4   7   1  120.79   12.80
   4   7   1   88.59   14.00
   4   7   1  112.49   15.10
  -5  -7  -1  108.09   15.60
  -5  -7  -1  149.69   17.50
  -5  -7  -1  133.09   17.90
   5   7   1  110.59   16.40
   5   7   1  126.89   18.30
   5   7   1  118.69   14.00
  -6  -7  -1  887.81   46.80
  -6  -7  -1  797.02   49.60
  -6  -7  -1  823.42   47.00
   6   7   1  874.21   49.99
   6   7   1  836.92   47.00
   6   7   1  878.31   46.90
  -7  -7  -1  126.89   18.30
  -7  -7  -1  120.79   18.60
  -7  -7  -1  141.89   21.10
   7   7   1  148.89   19.50
   7   7   1   90.39   18.40
  13  -8  -1  307.27   28.90
  13  -8  -1  323.77   26.60
 -13   8   1  248.28   24.00
 -13   8   1  260.67   32.90
 -13   8   1  285.17   26.90
 -13   8   1  276.27   44.50
  12  -8  -1   37.00   13.50
  12  -8  -1   15.90    8.60
  12  -8  -1   29.70   10.30
 -12   8   1   19.30   17.40
 -12   8   1   25.60   10.00
 -12   8   1   40.30   12.10
 -12   8   1   21.40    9.20
  11  -8  -1  259.67   22.50
  11  -8  -1  306.17   26.70
 -11   8   1  296.47   42.40
 -11   8   1  278.37   33.30
 -11   8   1  319.57   26.40
 -11   8   1  292.07   24.90
  10  -8  -1   18.30    8.50
  10  -8  -1   19.00   10.20
  10  -8  -1   19.10    7.80
 -10   8   1   13.10    9.50
 -10   8   1   35.70   20.10
 -10   8   1   18.90    9.70
 -10   8   1   40.10   10.70
   9  -8  -1   25.50    9.40
   9  -8  -1   42.50    9.50
   9  -8  -1   24.60    9.70
  -9   8   1   48.40   10.90
  -9   8   1   37.40    9.80
  -9   8   1   49.30   11.80
  -9   8   1   38.40   18.20
   8  -8  -1   14.20    7.40
   8  -8  -1    6.40    6.20
   8  -8  -1   18.50    6.90
  -8   8   1   14.30   13.40
  -8   8   1    9.00    7.40
  -8   8   1    1.00    4.70
  -8   8   1    3.20    6.00
   7  -8  -1   51.49    6.20
   7  -8  -1   72.79   12.10
   7  -8  -1   52.59   11.10
   7  -8  -1    9.30   21.60
  -7   8   1   72.09   26.80
  -7   8   1   57.59   10.70
  -7   8   1   63.49   11.30
  -7   8   1   60.59   11.50
   6  -8  -1   13.40    4.50
   6  -8  -1   12.90    4.40
   6  -8  -1    7.70    6.80
   6  -8  -1    8.30    4.40
   6  -8  -1    8.60    5.90
   6  -8  -1   12.80   16.90
  -6   8   1   14.00    6.30
  -6   8   1   12.20    6.40
  -6   8   1   20.40   13.60
  -6   8   1    5.10    5.10
   5  -8  -1  848.92   37.50
   5  -8  -1  829.02   38.80
   5  -8  -1  824.62   33.30
   5  -8  -1  798.82   33.80
   5  -8  -1  662.93   67.69
  -5   8   1  811.52   58.09
  -5   8   1  810.42   36.20
  -5   8   1  865.11   39.10
  -5   8   1  805.12   37.10
   4  -8  -1  914.81   40.70
   4  -8  -1  896.71   37.30
   4  -8  -1  892.41   37.90
   4  -8  -1 1011.10   78.19
   4  -8  -1  838.62   36.30
  -4   8   1  817.92   33.40
  -4   8   1  894.11   60.79
  -4   8   1  878.51   39.50
  -4   8   1  880.21   77.59
  -4   8   1  881.31   37.10
  -4   8   1  881.01   40.40
  -4   8   1  858.01   37.60
   3  -8  -1  353.56   21.00
   3  -8  -1  339.47   21.20
   3  -8  -1  365.06   19.70
   3  -8  -1  361.76   22.60
  -3   8   1  387.06   23.10
  -3   8   1  355.96   17.00
  -3   8   1  342.97   21.50
  -3   8   1  363.96   37.50
  -3   8   1  383.76   21.20
   2  -8  -1  279.97   15.70
   2  -8  -1  307.87   19.80
   2  -8  -1  276.37   19.00
   2  -8  -1  272.17   27.40
  -2   8   1  268.47   14.40
  -2   8   1  312.87   34.30
  -2   8   1  286.97   19.70
  -2   8   1  297.67   20.20
  -2   8   1  299.87   18.60
   1  -8  -1   88.19   35.00
   1  -8  -1   67.59   10.40
   1  -8  -1   68.89   10.80
  -1   8   1   41.80    9.00
  -1   8   1   50.99    6.40
  -1   8   1   60.89    9.90
  -1   8   1   45.00   15.30
   0  -8  -1  520.35   29.90
   0  -8  -1  540.85   26.80
   0  -8  -1  537.05   30.50
   0   8   1  582.34   24.50
   0   8   1  535.25   30.10
   0   8   1  549.05   29.80
  -1  -8  -1  634.74   29.10
  -1  -8  -1  610.84   31.80
  -1  -8  -1  642.34   35.10
  -1  -8  -1  599.44   33.60
   1   8   1  631.84   34.20
   1   8   1  619.44   27.40
   1   8   1  640.94   33.40
  -2  -8  -1   24.10    8.00
  -2  -8  -1    1.80    7.60
  -2  -8  -1   28.90    9.40
  -2  -8  -1   -3.60   13.20
   2   8   1   14.80    7.50
   2   8   1   24.60    8.70
   2   8   1   24.60    6.60
  -3  -8  -1  119.49   16.70
  -3  -8  -1  123.29   16.80
  -3  -8  -1  133.19   15.30
  -3  -8  -1   60.19   31.00
   3   8   1  110.29   11.90
   3   8   1  111.59   14.80
   3   8   1  162.58   19.60
  -4  -8  -1  275.17   24.70
  -4  -8  -1  265.77   22.60
  -4  -8  -1  228.48   22.30
   4   8   1  261.77   22.90
   4   8   1  231.08   22.70
  -5  -8  -1  142.39   18.60
  -5  -8  -1  164.18   20.90
   5   8   1  141.79   19.10
   5   8   1  120.49   17.40
  -6  -8  -1   90.99   18.90
  -6  -8  -1   31.30   28.20
  -6  -8  -1   79.39   17.60
  -6  -8  -1   89.39   17.50
   6   8   1   63.09   15.10
   6   8   1   81.59   17.80
  12  -9  -1   -0.10    9.30
  12  -9  -1   -7.60    5.10
 -12   9   1   -1.20    7.30
 -12   9   1   -3.50   10.70
 -12   9   1    9.90    9.40
 -12   9   1   -0.60    6.70
  11  -9  -1  154.78   18.30
  11  -9  -1  165.28   20.80
 -11   9   1  134.59   16.80
 -11   9   1  155.58   19.40
 -11   9   1  132.39   40.80
 -11   9   1  122.59   17.30
  10  -9  -1  125.19   17.60
  10  -9  -1  102.59   13.70
  10  -9  -1  133.39   17.10
 -10   9   1  148.89   17.10
 -10   9   1  108.29   27.30
 -10   9   1  130.89   16.00
 -10   9   1  156.88   18.80
   9  -9  -1  116.39   13.10
   9  -9  -1  119.19   15.80
   9  -9  -1  120.79   16.60
  -9   9   1  105.69   13.70
  -9   9   1   86.59   24.40
  -9   9   1  100.09   14.40
  -9   9   1  122.09   16.00
   8  -9  -1  117.09   15.40
   8  -9  -1  131.59   15.60
   8  -9  -1  137.99   12.90
  -8   9   1  119.49   15.80
  -8   9   1  131.79   15.10
  -8   9   1  101.59   13.50
  -8   9   1   98.29   25.10
   7  -9  -1   -3.00    3.50
   7  -9  -1   -3.00    5.00
   7  -9  -1   -6.40    5.20
  -7   9   1   -1.80    4.90
  -7   9   1    8.70   12.70
  -7   9   1   12.30    6.50
  -7   9   1   -3.70    5.50
   6  -9  -1  368.76   19.90
   6  -9  -1  350.76   19.30
   6  -9  -1  371.56   24.00
   6  -9  -1  362.66   25.00
   6  -9  -1  359.76   19.20
  -6   9   1  368.66   23.70
  -6   9   1  376.56   23.30
  -6   9   1  383.46   25.30
  -6   9   1  402.66   42.60
   5  -9  -1   11.70    6.00
   5  -9  -1    8.80    7.30
   5  -9  -1    6.30    5.40
   5  -9  -1    2.50    4.50
   5  -9  -1   35.70   21.60
  -5   9   1   13.60   11.90
  -5   9   1    9.20    5.80
  -5   9   1    6.40    5.20
  -5   9   1    6.70    5.80
   4  -9  -1   11.50    5.70
   4  -9  -1   -2.50    4.10
   4  -9  -1    5.80   15.70
   4  -9  -1    4.50    4.90
   4  -9  -1   -4.40    5.20
  -4   9   1    4.30    5.00
  -4   9   1   -3.50    7.50
  -4   9   1    6.50    6.60
  -4   9   1    6.00    3.70
  -4   9   1    4.30    5.50
   3  -9  -1  245.68   18.30
   3  -9  -1  245.88   15.80
   3  -9  -1  257.07   18.40
   3  -9  -1  162.68   35.90
   3  -9  -1  246.08   18.90
  -3   9   1  248.18   17.60
  -3   9   1  258.07   19.50
  -3   9   1  246.08   18.90
  -3   9   1  231.68   31.90
  -3   9   1  249.38   13.80
   2  -9  -1   53.59   28.70
   2  -9  -1   28.00    8.60
   2  -9  -1   15.90    7.00
   2  -9  -1   29.70    8.70
  -2   9   1   46.50   10.50
  -2   9   1   40.40    9.60
  -2   9   1   30.50    5.60
  -2   9   1   24.60    7.50
   1  -9  -1  100.19   13.10
   1  -9  -1   88.79   11.80
   1  -9  -1   88.49   12.60
   1  -9  -1   32.20   24.00
  -1   9   1   65.09    7.70
  -1   9   1   75.29   11.50
  -1   9   1   57.09   11.30
  -1   9   1   98.29   12.10
   0  -9  -1   94.89   13.80
   0  -9  -1  117.69   12.60
   0  -9  -1  127.49   15.50
   0  -9  -1   63.89   26.50
   0   9   1  123.79   14.40
   0   9   1  145.69   15.90
  -1  -9  -1  529.45   32.00
  -1  -9  -1  509.35   32.40
   1   9   1  491.15   30.50
   1   9   1  486.65   31.10
  -2  -9  -1  178.68   20.70
  -2  -9  -1  213.18   19.20
  -2  -9  -1  226.88   21.40
  -2  -9  -1  253.07   48.80
   2   9   1  222.58   20.20
   2   9   1  238.08   21.70
  -3  -9  -1   61.29   50.79
  -3  -9  -1  148.89   17.40
  -3  -9  -1  187.38   20.00
   3   9   1  130.89   17.60
   3   9   1  179.68   19.50
  -4  -9  -1   -1.40   17.80
  -4  -9  -1    4.90    8.00
  -4  -9  -1    5.30    9.50
   4   9   1    3.40    8.10
   4   9   1   14.30    8.70
  -5  -9  -1  719.03   45.70
  -5  -9  -1  688.43   41.60
  -5  -9  -1  731.23   44.30
   5   9   1  652.13   41.30
   5   9   1  714.73   44.60
  12 -10  -1    6.80    8.60
  12 -10  -1   -8.60    6.10
 -12  10   1    3.80    8.00
 -12  10   1    6.40    8.00
 -12  10   1   10.90    9.60
  11 -10  -1  215.68   24.10
  11 -10  -1  228.58   23.10
 -11  10   1  233.48   23.80
 -11  10   1  197.78   20.40
  10 -10  -1   10.00    9.00
  10 -10  -1    6.60    8.20
 -10  10   1   16.70   16.00
 -10  10   1   22.90   10.10
 -10  10   1   13.10    8.80
 -10  10   1   -1.70    5.70
   9 -10  -1   40.80   12.30
   9 -10  -1   19.10   10.00
  -9  10   1   28.00   10.10
  -9  10   1   22.80   16.70
  -9  10   1   22.30    8.30
  -9  10   1   34.30   11.30
   8 -10  -1  665.73   39.10
   8 -10  -1  753.62   39.90
  -8  10   1  690.13   39.40
  -8  10   1  761.92   38.30
  -8  10   1  703.13   37.10
  -8  10   1  669.53   61.69
   7 -10  -1   34.90   10.10
   7 -10  -1   34.30   11.00
  -7  10   1   34.10    9.90
  -7  10   1   34.00   19.30
  -7  10   1   11.20    7.30
  -7  10   1   41.70   11.80
   6 -10  -1    7.40    5.50
   6 -10  -1   -4.80    5.80
   6 -10  -1    3.60    4.30
  -6  10   1   -2.20    5.00
  -6  10   1   -1.10    7.80
  -6  10   1   -1.70    5.10
  -6  10   1   13.30    6.50
   5 -10  -1   65.79   10.80
   5 -10  -1  113.79   41.20
   5 -10  -1   93.49   13.60
   5 -10  -1   81.39   11.00
   5 -10  -1   65.19    9.80
  -5  10   1   87.29   12.50
  -5  10   1   66.59   11.20
  -5  10   1   70.29   12.10
   4 -10  -1  161.28   14.20
   4 -10  -1  164.08   15.40
   4 -10  -1  160.58   15.30
   4 -10  -1  178.88   17.70
  -4  10   1  197.08   17.80
  -4  10   1  191.98   17.90
  -4  10   1  174.88   15.90
   3 -10  -1   36.60   20.40
   3 -10  -1   13.70    7.10
   3 -10  -1   26.50    8.80
   3 -10  -1   20.80    8.30
  -3  10   1   31.60    8.50
  -3  10   1   23.70    9.10
  -3  10   1   14.00    6.90
   2 -10  -1   23.20    8.50
   2 -10  -1   16.30    7.30
   2 -10  -1   22.40    8.60
   2 -10  -1    5.40   17.60
  -2  10   1   34.30    9.40
  -2  10   1   21.10    8.50
  -2  10   1   26.40    8.80
   1 -10  -1   80.89   14.70
   1 -10  -1   80.59   11.70
   1 -10  -1   77.99   13.10
   1 -10  -1   32.40   25.30
  -1  10   1   70.79   13.90
  -1  10   1   65.89   13.00
  -1  10   1   80.39   12.10
   0 -10  -1   35.70    9.20
   0 -10  -1   11.70   20.70
   0 -10  -1   22.40    9.50
   0  10   1   35.50    9.90
   0  10   1   38.30   11.00
  -1 -10  -1  143.89   42.20
  -1 -10  -1  229.08   22.40
  -1 -10  -1  273.27   23.70
   1  10   1  201.68   29.20
   1  10   1  255.87   22.60
  -2 -10  -1   25.50   25.70
  -2 -10  -1   15.10    9.20
  -2 -10  -1   28.80   11.80
   2  10   1   15.10    8.40
   2  10   1    1.20    6.90
  -3 -10  -1    1.80    7.50
  -3 -10  -1    6.50    8.80
  -3 -10  -1   -1.00   11.10
  -3 -10  -1   18.90   24.50
   3  10   1    7.30    8.00
   3  10   1   16.90    9.60
  -4 -10  -1   -3.90   10.30
  -4 -10  -1   -3.00    7.80
  -4 -10  -1   -0.20    8.60
  -4 -10  -1   10.90   27.00
   4  10   1    1.00   13.10
   4  10   1   -3.40    6.60
  11 -11  -1  181.38   22.30
  11 -11  -1  187.98   21.90
 -11  11   1  130.59   17.90
 -11  11   1  156.08   19.50
 -11  11   1  171.18   21.40
  10 -11  -1   54.99   14.00
  10 -11  -1   10.30   10.00
 -10  11   1   29.90   11.20
 -10  11   1   28.10   11.40
 -10  11   1   26.60   10.20
   9 -11  -1  206.68   21.70
   9 -11  -1  157.88   21.40
  -9  11   1  122.19   17.90
  -9  11   1  147.49   17.30
  -9  11   1  110.19   16.00
   8 -11  -1   32.60   11.70
   8 -11  -1   29.10   11.30
  -8  11   1   43.90   12.00
  -8  11   1   41.20   11.60
   7 -11  -1  792.42   43.10
   7 -11  -1  759.12   40.20
  -7  11   1  700.73   37.80
  -7  11   1  747.23   39.60
  -7  11   1  736.43   43.90
   6 -11  -1    5.90    7.80
   6 -11  -1   -0.40    4.30
   6 -11  -1    0.20    5.60
  -6  11   1    7.60    6.50
  -6  11   1   11.00    7.40
  -6  11   1   -2.50    5.30
   5 -11  -1   -0.90    6.00
   5 -11  -1   -0.90    5.50
   5 -11  -1    6.20    5.50
   5 -11  -1    6.10    6.20
  -5  11   1   11.90    6.50
  -5  11   1    4.20    6.50
  -5  11   1   -5.20    4.90
   4 -11  -1   12.20    7.70
   4 -11  -1   14.40    7.20
   4 -11  -1   21.30    8.80
  -4  11   1   11.60    7.00
  -4  11   1    7.10    6.70
  -4  11   1    9.90    6.00
   3 -11  -1   16.20    7.70
   3 -11  -1   24.90    9.50
   3 -11  -1   26.60   21.80
   3 -11  -1   33.70   10.00
  -3  11   1   37.50   10.70
  -3  11   1   25.00    9.60
  -3  11   1   23.50    8.90
   2 -11  -1   30.40   10.10
   2 -11  -1   38.30   11.60
   2 -11  -1   23.00   24.20
  -2  11   1   43.30   11.90
  -2  11   1   44.50   10.70
  -2  11   1   17.10    8.20
   1 -11  -1    1.90    6.40
   1 -11  -1    6.60    7.70
   1 -11  -1    7.00    5.90
   1 -11  -1   -8.90   16.50
  -1  11   1   -0.30    5.90
  -1  11   1   -4.70    5.70
  -1  11   1   -1.00    5.40
   0 -11  -1  160.58   19.50
   0 -11  -1   64.19   38.20
   0  11   1  151.08   18.40
   0  11   1  141.79   16.60
   0  11   1  152.38   18.70
  -1 -11  -1   45.20   13.10
  -1 -11  -1    3.10   21.00
  -1 -11  -1   28.50   12.10
   1  11   1   62.09   14.60
   1  11   1   35.90   11.40
   1  11   1   32.70   10.70
  -2 -11  -1   38.80   13.40
  -2 -11  -1    4.00   20.30
  -2 -11  -1   66.39   15.90
   2  11   1   44.90   13.30
   2  11   1   47.20   13.40
  10 -12  -1    2.40    8.30
 -10  12   1    5.30    8.40
 -10  12   1    9.40    8.40
 -10  12   1    2.90    7.10
   9 -12  -1   30.90   11.60
   9 -12  -1   11.80   10.10
  -9  12   1    2.20    7.90
  -9  12   1   24.50   10.60
  -9  12   1    9.60    8.10
   8 -12  -1  -12.30    6.00
   8 -12  -1   -4.20    6.60
  -8  12   1   -1.30    7.10
  -8  12   1    1.00    6.50
  -8  12   1    2.70    6.60
   7 -12  -1  359.76   26.20
   7 -12  -1  370.86   29.40
  -7  12   1  361.36   26.90
  -7  12   1  298.27   26.50
  -7  12   1  339.57   24.90
   6 -12  -1    0.80    9.40
  -6  12   1   12.40    7.30
  -6  12   1   18.00    8.70
  -6  12   1   15.00    8.50
   5 -12  -1  414.36   26.40
   5 -12  -1  380.36   30.40
   5 -12  -1  428.86   27.50
  -5  12   1  414.36   29.50
  -5  12   1  427.06   30.50
  -5  12   1  400.86   27.10
   4 -12  -1  891.01   45.50
   4 -12  -1  797.12   42.00
  -4  12   1  820.32   44.70
  -4  12   1  801.72   44.60
  -4  12   1  783.22   40.50
   3 -12  -1    9.50    8.80
   3 -12  -1   16.90    9.00
   3 -12  -1    9.40    7.60
  -3  12   1   15.30    8.00
  -3  12   1   10.40    8.40
  -3  12   1   11.50    8.00
   2 -12  -1   73.29   14.60
   2 -12  -1   92.59   17.60
   2 -12  -1   81.09   17.50
  -2  12   1  108.19   17.00
  -2  12   1   98.29   14.20
  -2  12   1  112.19   16.90
   1 -12  -1    2.40    8.10
   1 -12  -1    9.60    9.10
  -1  12   1   13.80    9.10
  -1  12   1   17.70    9.10
  -1  12   1    8.20    7.80
   0 -12  -1    5.00    8.10
   0 -12  -1   13.40    9.20
   0  12   1    3.60    7.80
   0  12   1   15.00    9.80
   9 -13  -1   22.00   11.80
  -9  13   1   15.80   11.70
  -9  13   1   18.40    9.50
   8 -13  -1  240.38   23.00
   8 -13  -1  194.28   23.50
  -8  13   1  245.38   25.50
  -8  13   1  225.68   22.80
   7 -13  -1  380.96   31.90
  -7  13   1  392.86   30.10
  -7  13   1  432.56   32.10
   6 -13  -1   85.39   17.70
  -6  13   1   87.39   17.30
  -6  13   1   44.40   12.70
   5 -13  -1   48.00   13.80
   5 -13  -1   51.19   13.20
  -5  13   1   46.60   12.50
  -5  13   1   60.79   15.30
   4 -13  -1  357.86   27.40
   4 -13  -1  332.97   26.80
   4 -13  -1  375.36   28.90
  -4  13   1  318.47   27.90
  -4  13   1  350.96   28.70
   3 -13  -1  139.69   18.10
   3 -13  -1   97.99   16.40
   3 -13  -1   88.39   17.00
  -3  13   1   74.69   15.90
  -3  13   1  108.79   17.50
   2 -13  -1    1.10    7.60
   2 -13  -1   -4.90    5.80
   2 -13  -1    0.50    6.90
  -2  13   1   -3.00    5.80
  -2  13   1   11.30    9.30
  -3  14  -2   10.70   10.60
   3 -14   2   11.10    8.60
   3 -14   2   19.70    9.40
   3 -14   2    1.50    7.10
  -4  14  -2   13.80   10.30
   4 -14   2   11.10    8.70
  -5  14  -2  370.66   30.60
   5 -14   2  391.96   31.40
  -6  14  -2    7.10    7.60
   6 -14   2   -0.80    8.60
  -7  14  -2   19.90    9.80
   7 -14   2   18.60   11.10
   0  13  -2    2.20    9.80
   0 -13   2   -9.90    5.70
   0 -13   2   -7.20    7.00
  -1  13  -2  171.08   22.00
   1 -13   2  178.08   21.40
   1 -13   2  200.18   22.40
  -2  13  -2  205.88   22.50
   2 -13   2  196.18   23.70
   2 -13   2  219.58   27.10
   2 -13   2  188.48   21.10
  -3  13  -2   16.90    9.40
   3 -13   2   22.20   10.50
   3 -13   2   35.40   11.60
  -4  13  -2  183.88   19.50
  -4  13  -2  179.58   21.20
   4 -13   2  220.58   22.60
   4 -13   2  213.38   20.20
   4 -13   2  216.38   19.90
  -5  13  -2  154.98   19.50
  -5  13  -2  144.79   17.50
   5 -13   2  149.29   19.40
  -6  13  -2  527.75   35.20
  -6  13  -2  519.65   33.50
   6 -13   2  553.34   34.70
   6 -13   2  507.15   36.00
  -7  13  -2  236.08   22.40
  -7  13  -2  216.78   23.00
   7 -13   2  250.57   23.10
   7 -13   2  266.67   25.80
  -8  13  -2  699.93   41.50
  -8  13  -2  687.13   41.80
   8 -13   2  719.03   44.70
   8 -13   2  722.33   42.10
  -9  13  -2   78.19   16.20
  -9  13  -2   78.39   16.90
   9 -13   2   89.29   18.60
   9 -13   2   84.89   19.70
   2  12  -2    4.70    9.80
  -2 -12   2    7.50   10.90
  -2 -12   2    6.20    9.10
   1  12  -2  191.08   22.30
  -1 -12   2  234.18   24.30
  -1 -12   2  257.37   25.60
   0  12  -2   28.60   11.80
   0 -12   2    2.50    8.10
   0 -12   2   19.90   10.40
  -1  12  -2  244.18   31.60
  -1  12  -2  209.48   21.70
   1 -12   2  157.88   19.60
   1 -12   2  182.18   18.80
   1 -12   2  190.58   20.90
  -2  12  -2    2.60    6.80
  -2  12  -2    5.10    6.80
   2 -12   2    1.60    6.80
   2 -12   2   -4.30    6.10
   2 -12   2    1.60    7.10
  -3  12  -2   82.09   13.10
  -3  12  -2   54.59   13.40
   3 -12   2   72.59   13.60
   3 -12   2   91.59   14.00
   3 -12   2   72.99   14.40
  -4  12  -2  298.17   24.80
  -4  12  -2  294.07   23.00
   4 -12   2  288.97   21.60
   4 -12   2  278.27   21.80
   4 -12   2  295.97   24.70
  -5  12  -2   40.50   10.40
  -5  12  -2   10.60    7.60
   5 -12   2   13.50    7.10
   5 -12   2   29.80    9.40
   5 -12   2    9.90    9.10
  -6  12  -2   34.80   10.60
  -6  12  -2   22.50    9.20
   6 -12   2   26.90   10.80
   6 -12   2   16.30    8.40
  -7  12  -2  382.46   49.99
  -7  12  -2  466.15   31.40
   7 -12   2  405.56   29.10
   7 -12   2  482.85   40.30
  -8  12  -2    8.30   13.50
  -8  12  -2   14.70    8.70
  -8  12  -2    6.00    7.60
   8 -12   2   12.20    8.60
   8 -12   2   11.60    8.60
  -9  12  -2  319.77   27.00
  -9  12  -2  333.17   47.40
  -9  12  -2  349.27   27.60
   9 -12   2  324.27   27.80
 -10  12  -2   62.69   29.50
 -10  12  -2   24.30   10.30
 -10  12  -2   50.49   13.00
  10 -12   2   38.40   12.50
 -11  12  -2  134.39   18.90
 -11  12  -2  121.09   19.10
 -11  12  -2  125.89   32.80
  11 -12   2  158.28   21.90
  11 -12   2  151.98   21.00
   3  11  -2    4.90    7.70
  -3 -11   2   34.50   13.40
  -3 -11   2   15.70   11.20
   2  11  -2   77.79   16.20
  -2 -11   2  117.39   18.50
  -2 -11   2  125.99   17.80
   1  11  -2   11.80    8.50
   1  11  -2    0.30    6.00
  -1 -11   2   23.90   10.40
  -1 -11   2    8.30    9.30
   0  11  -2  137.99   17.90
   0  11  -2  165.58   17.00
   0 -11   2  186.68   19.70
   0 -11   2  157.88   16.00
   0 -11   2  191.78   20.90
  -1  11  -2   10.70    8.10
  -1  11  -2   24.10    8.50
  -1  11  -2    7.50    5.70
   1 -11   2   14.30    8.20
   1 -11   2   12.10    9.00
   1 -11   2   12.10    7.50
  -2  11  -2    8.70    6.70
  -2  11  -2   -6.90    3.00
  -2  11  -2   -4.30    4.00
   2 -11   2   -3.40    5.10
   2 -11   2    0.80    6.20
   2 -11   2   -0.60    5.00
  -3  11  -2  166.08   14.10
  -3  11  -2  141.49   15.30
  -3  11  -2  163.88   17.50
   3 -11   2  157.78   17.30
   3 -11   2  140.09   15.20
   3 -11   2  138.29   15.20
  -4  11  -2  100.99   14.20
  -4  11  -2   66.39    9.70
  -4  11  -2   63.99   12.10
  -4  11  -2   54.79   21.80
   4 -11   2   69.89   13.20
   4 -11   2   58.69   11.10
   4 -11   2   67.69   10.60
   4 -11   2   64.39   11.80
  -5  11  -2  144.79   13.50
  -5  11  -2  109.69   14.10
  -5  11  -2  128.59   28.20
  -5  11  -2  147.09   16.80
   5 -11   2  142.59   18.10
   5 -11   2  156.28   17.90
   5 -11   2  140.79   13.80
  -6  11  -2    3.80    5.40
  -6  11  -2    3.20    6.10
  -6  11  -2    0.10    5.20
  -6  11  -2    3.70   11.50
   6 -11   2    1.30    6.20
   6 -11   2    7.10    7.10
  -7  11  -2  251.37   21.90
  -7  11  -2  245.98   37.80
  -7  11  -2  314.07   24.40
   7 -11   2  308.37   24.30
   7 -11   2  247.68   23.00
  -8  11  -2   24.70   16.90
  -8  11  -2   15.90    7.90
  -8  11  -2   29.20   10.00
   8 -11   2   26.40   10.70
   8 -11   2   24.90   10.20
   8 -11   2   26.20    8.80
  -9  11  -2   17.50    9.20
  -9  11  -2   25.70    9.20
  -9  11  -2   22.50   17.60
   9 -11   2   22.10    8.50
   9 -11   2    8.90    8.90
   9 -11   2   35.90   12.60
 -10  11  -2  117.39   16.70
 -10  11  -2   76.39   28.40
 -10  11  -2   72.29   15.20
  10 -11   2   86.29   17.90
  10 -11   2   69.89   13.50
  10 -11   2   75.29   16.40
 -11  11  -2   38.20   12.30
 -11  11  -2   45.60   13.40
 -11  11  -2   47.00   23.60
  11 -11   2   26.30   10.40
  11 -11   2   40.10   13.50
  11 -11   2   51.69   13.60
  -5 -10   2    8.10    9.80
   4  10  -2  106.19   17.70
  -4 -10   2  124.59   19.90
  -4 -10   2  100.99   18.90
  -4 -10   2   63.09   35.00
  -4 -10   2  122.49   16.20
   3  10  -2  212.98   19.20
   3  10  -2  262.07   24.10
  -3 -10   2  235.18   19.80
  -3 -10   2  245.78   24.10
  -3 -10   2  206.48   22.10
   2  10  -2   57.69   14.00
   2  10  -2   38.70   10.50
   2  10  -2   66.99   11.10
  -2 -10   2   55.69   14.90
  -2 -10   2   73.99   14.70
  -2 -10   2   58.29   11.70
   1  10  -2   36.50    9.30
   1  10  -2   39.60    9.40
  -1 -10   2   35.80   12.10
  -1 -10   2   59.29   28.70
  -1 -10   2   41.60   11.70
   0  10  -2  242.98   19.00
   0  10  -2  188.48   19.00
   0  10  -2  227.18   17.00
   0 -10   2  247.48   18.40
   0 -10   2  268.87   21.60
   0 -10   2  187.38   41.80
   0 -10   2  243.08   21.30
  -1  10  -2    3.10    4.80
  -1  10  -2   -1.20    5.30
  -1  10  -2    4.00    4.90
   1 -10   2    1.30   14.20
   1 -10   2   -5.00    5.00
   1 -10   2   -5.30    4.40
   1 -10   2   -8.00    4.20
  -2  10  -2   -5.60    3.90
  -2  10  -2    2.90    4.70
  -2  10  -2    0.90    4.80
  -2  10  -2   -1.40    8.30
   2 -10   2   -5.80    4.80
   2 -10   2    0.00   15.30
   2 -10   2    5.60    4.80
   2 -10   2    1.10    5.30
   2 -10   2   -3.50    4.80
  -3  10  -2  880.91   40.50
  -3  10  -2  822.42   64.59
  -3  10  -2  877.31   42.70
  -3  10  -2  833.52   37.20
   3 -10   2  862.21   38.50
   3 -10   2  909.41   40.20
   3 -10   2  892.51   40.50
   3 -10   2  925.61   43.00
  -4  10  -2  407.56   24.40
  -4  10  -2  354.06   21.30
  -4  10  -2  366.46   25.30
   4 -10   2  361.76   25.70
   4 -10   2  401.96   23.00
   4 -10   2  412.16   24.20
   4 -10   2  401.26   22.60
  -5  10  -2  788.22   35.70
  -5  10  -2  798.82   40.20
  -5  10  -2  849.61   39.40
  -5  10  -2  808.52   63.09
  -5  10  -2  825.02   44.70
   5 -10   2  773.52   38.50
   5 -10   2  784.82   40.90
   5 -10   2  793.02   34.20
  -6  10  -2  340.87   40.80
  -6  10  -2  347.17   20.70
  -6  10  -2  354.26   23.90
  -6  10  -2  358.16   24.40
  -6  10  -2  335.67   21.30
   6 -10   2  341.77   19.20
   6 -10   2  401.26   27.00
   6 -10   2  337.77   24.40
  -7  10  -2  999.50   46.60
  -7  10  -2  872.01   40.80
  -7  10  -2  967.30   71.09
  -7  10  -2 1042.90   47.60
   7 -10   2 1004.60   48.00
   7 -10   2 1000.00   48.40
  -8  10  -2   73.29   26.00
  -8  10  -2   97.69   14.00
  -8  10  -2   86.99   11.90
  -8  10  -2   80.59   13.00
   8 -10   2   92.19   12.70
   8 -10   2  105.99   15.00
   8 -10   2   91.59   14.60
  -9  10  -2  156.88   30.80
  -9  10  -2  114.59   17.20
  -9  10  -2  110.39   18.10
  -9  10  -2  147.59   15.00
   9 -10   2  129.59   17.50
   9 -10   2  113.19   16.30
   9 -10   2  135.49   15.50
 -10  10  -2   20.20    9.20
 -10  10  -2   28.70    9.60
 -10  10  -2   30.70   17.90
 -10  10  -2   31.10   10.20
  10 -10   2    1.00    7.00
  10 -10   2   13.80    9.50
  10 -10   2   26.60   10.10
 -11  10  -2   81.79   28.90
 -11  10  -2   80.69   16.60
 -11  10  -2   86.49   14.10
 -11  10  -2   95.89   15.80
  11 -10   2   94.29   15.20
  11 -10   2   63.59   16.50
 -12  10  -2    2.30   11.90
 -12  10  -2    8.10    8.30
 -12  10  -2    4.50    7.80
 -12  10  -2    8.90    9.10
  12 -10   2   17.50    9.20
  12 -10   2   14.50   10.70
  12 -10   2   16.20    9.60
   6   9  -2  220.38   24.60
  -6  -9   2  260.77   27.30
  -6  -9   2  206.98   23.10
  -6  -9   2  191.08   20.80
   5   9  -2   61.89   14.70
   5   9  -2   45.70   11.20
  -5  -9   2   53.89   15.10
  -5  -9   2   33.80   13.60
  -5  -9   2   47.60   12.60
   4   9  -2  108.89   15.30
   4   9  -2  140.89   18.10
   4   9  -2  114.29   14.60
  -4  -9   2  129.09   15.60
  -4  -9   2  144.69   18.30
   3   9  -2   11.00    6.70
   3   9  -2    0.20    5.80
   3   9  -2    0.20    4.90
  -3  -9   2   15.90    9.50
  -3  -9   2   -7.70   11.60
  -3  -9   2    0.10    5.40
  -3  -9   2    9.10    7.60
   2   9  -2  438.96   26.50
   2   9  -2  449.46   25.40
   2   9  -2  462.45   29.90
  -2  -9   2  441.56   30.00
  -2  -9   2  449.66   29.60
  -2  -9   2  463.15   25.70
   1   9  -2  107.69   11.70
   1   9  -2  128.49   15.00
   1   9  -2  107.49   12.70
  -1  -9   2  110.19   15.10
  -1  -9   2  155.28   36.60
  -1  -9   2  127.39   15.40
   0   9  -2  558.04   31.20
   0   9  -2  510.85   26.40
   0   9  -2  555.24   28.60
   0   9  -2  510.25   54.39
   0  -9   2  589.64   28.70
   0  -9   2  535.25   30.90
   0  -9   2  525.75   30.50
  -1   9  -2   69.59   11.00
  -1   9  -2   66.49   19.10
  -1   9  -2   62.79    8.10
  -1   9  -2   85.89   10.70
   1  -9   2   68.39   11.50
   1  -9   2   67.19   11.00
   1  -9   2   70.49   10.70
   1  -9   2   61.19    8.10
  -2   9  -2  304.57   16.90
  -2   9  -2  293.07   35.10
  -2   9  -2  278.47   20.60
  -2   9  -2  285.27   19.00
  -2   9  -2  306.17   18.10
   2  -9   2  267.17   20.00
   2  -9   2  244.48   42.30
   2  -9   2  329.47   21.10
   2  -9   2  299.27   17.70
   2  -9   2  302.97   20.10
  -3   9  -2  750.02   56.99
  -3   9  -2  697.93   30.30
  -3   9  -2  749.33   36.40
  -3   9  -2  702.03   31.90
  -3   9  -2  739.33   34.30
   3  -9   2  721.03   33.10
   3  -9   2  741.53   36.30
   3  -9   2  727.73   33.50
   3  -9   2  720.53   34.00
  -4   9  -2 1473.55   54.59
  -4   9  -2 1511.15   86.99
  -4   9  -2 1506.75   60.89
  -4   9  -2 1560.64   59.39
  -4   9  -2 1499.05   60.49
   4  -9   2 1382.16   95.59
   4  -9   2 1440.86   56.29
   4  -9   2 1560.84   59.49
   4  -9   2 1555.04   56.39
   4  -9   2 1499.75   61.19
  -5   9  -2  422.06   25.80
  -5   9  -2  428.76   24.80
  -5   9  -2  460.45   44.80
  -5   9  -2  407.16   21.40
  -5   9  -2  412.56   22.90
   5  -9   2  409.16   20.30
   5  -9   2  423.36   26.50
   5  -9   2  453.05   21.80
   5  -9   2  418.26   25.20
   5  -9   2  343.87   69.79
  -6   9  -2  478.75   25.10
  -6   9  -2  439.86   26.40
  -6   9  -2  464.05   27.50
  -6   9  -2  433.06   43.60
  -6   9  -2  508.05   24.50
   6  -9   2  423.76   20.60
   6  -9   2  475.85   28.80
   6  -9   2  441.06   27.50
  -7   9  -2   79.29   21.10
  -7   9  -2   73.49   11.80
  -7   9  -2   73.69   12.10
  -7   9  -2   65.89   13.00
   7  -9   2   96.59   14.10
   7  -9   2   69.39   13.50
  -8   9  -2  430.66   27.60
  -8   9  -2  411.06   44.50
  -8   9  -2  460.05   28.10
  -8   9  -2  438.16   25.10
   8  -9   2  412.16   27.90
   8  -9   2  413.16   25.80
   8  -9   2  436.46   29.50
  -9   9  -2   24.50    9.10
  -9   9  -2   26.60    9.40
  -9   9  -2   26.30    8.20
  -9   9  -2   35.20   18.20
   9  -9   2   40.10   11.10
   9  -9   2   46.30   12.20
   9  -9   2   31.10    9.60
 -10   9  -2  235.48   36.80
 -10   9  -2  305.57   24.40
 -10   9  -2  274.97   22.90
 -10   9  -2  293.97   21.80
  10  -9   2  230.38   21.50
  10  -9   2  249.88   23.90
  10  -9   2  287.97   25.10
 -11   9  -2  185.08   20.60
 -11   9  -2  193.48   20.70
 -11   9  -2  190.18   19.40
 -11   9  -2  191.18   34.80
  11  -9   2  189.98   19.80
  11  -9   2  232.08   23.90
  11  -9   2  202.38   20.60
 -12   9  -2  225.08   24.10
 -12   9  -2  273.17   23.70
 -12   9  -2  237.28   39.20
 -12   9  -2  243.58   24.20
  12  -9   2  252.27   23.20
  12  -9   2  257.27   29.60
  12  -9   2  288.77   24.90
   7   8  -2   35.40   11.70
   7   8  -2   17.70    9.70
  -7  -8   2   32.60   11.50
  -7  -8   2   34.00   12.00
  -7  -8   2   31.70   13.40
  -7  -8   2    6.70   24.80
   6   8  -2  306.87   27.30
   6   8  -2  343.97   27.20
   6   8  -2  368.16   26.40
  -6  -8   2  340.47   26.50
  -6  -8   2  320.17   28.10
  -6  -8   2  355.26   30.20
   5   8  -2  455.85   28.60
   5   8  -2  448.96   28.90
   5   8  -2  424.56   30.60
  -5  -8   2  487.35   32.00
  -5  -8   2  398.56   31.20
  -5  -8   2  472.25   29.40
   4   8  -2   36.50    9.10
   4   8  -2   17.00    7.50
   4   8  -2   40.00   12.40
  -4  -8   2   27.80   11.70
  -4  -8   2   10.20    7.90
  -4  -8   2   66.89   33.40
  -4  -8   2   19.30    7.90
   3   8  -2   20.70    7.60
   3   8  -2   34.80   10.10
   3   8  -2   27.40    7.50
  -3  -8   2   14.70    7.80
  -3  -8   2   30.30    8.50
  -3  -8   2   -0.50   12.90
  -3  -8   2   26.10    9.60
   2   8  -2   20.80    6.80
   2   8  -2   18.70    7.50
   2   8  -2   23.70    7.40
  -2  -8   2   24.10    8.80
  -2  -8   2   13.70    7.40
  -2  -8   2    2.70   11.60
   1   8  -2  111.09   11.10
   1   8  -2  128.19   12.40
   1   8  -2  111.29   22.40
   1   8  -2  124.79   14.20
  -1  -8   2   99.99   10.80
  -1  -8   2  123.99   14.30
  -1  -8   2  120.39   13.70
  -1  -8   2  132.09   11.60
   0   8  -2 1003.70   42.80
   0   8  -2 1069.79   42.40
   0   8  -2 1040.40   45.80
   0   8  -2 1068.69   67.59
   0  -8   2 1029.60   45.50
   0  -8   2 1081.89   43.30
   0  -8   2 1036.10   38.70
   0  -8   2 1240.18   86.79
   0  -8   2  944.71   44.60
  -1   8  -2 2912.41   97.19
  -1   8  -2 2876.11   99.99
  -1   8  -2 2881.11   93.99
  -1   8  -2 2765.82  126.09
  -1   8  -2 2764.82   95.19
   1  -8   2 2831.12   93.89
   1  -8   2 2606.84   93.99
   1  -8   2 2757.12   98.29
   1  -8   2 2789.62   99.49
   1  -8   2 2784.72   98.69
   1  -8   2 2833.62   97.59
  -2   8  -2 1762.12   68.09
  -2   8  -2 1871.31   66.19
  -2   8  -2 1829.42   62.69
  -2   8  -2 1638.04   63.69
  -2   8  -2 1813.12   92.19
   2  -8   2 1893.41   65.09
   2  -8   2 1826.82   67.89
   2  -8   2 1805.32   64.99
   2  -8   2 1785.42   66.19
   2  -8   2 1807.02   66.89
   2  -8   2 1750.32   63.79
  -3   8  -2  827.22   32.50
  -3   8  -2  859.81   38.00
  -3   8  -2  658.43   68.89
  -3   8  -2  878.61   34.90
  -3   8  -2  846.62   36.20
  -3   8  -2  843.62   56.89
  -3   8  -2  778.92   34.70
   3  -8   2  846.42   35.50
   3  -8   2  830.82   36.80
   3  -8   2  900.51   35.20
   3  -8   2  850.31   39.80
   3  -8   2  734.33   65.59
   3  -8   2  861.31   36.10
   3  -8   2  818.22   33.90
  -4   8  -2    2.30    5.10
  -4   8  -2    3.90    4.60
  -4   8  -2   -1.60    3.60
  -4   8  -2    0.50    4.80
  -4   8  -2    4.90    4.70
  -4   8  -2    1.50    3.30
   4  -8   2    5.40    5.70
   4  -8   2    2.30    5.50
   4  -8   2    5.00    4.00
   4  -8   2    8.30    4.40
   4  -8   2    0.50    3.30
   4  -8   2    7.40   12.50
  -5   8  -2  145.59   12.40
  -5   8  -2  138.79   13.20
  -5   8  -2  135.39   10.90
  -5   8  -2  138.89   13.70
  -5   8  -2  157.58   24.50
   5  -8   2   93.19   26.10
   5  -8   2  127.09   13.40
   5  -8   2  133.59    9.30
   5  -8   2  143.99   10.10
   5  -8   2  118.79   13.50
  -6   8  -2  795.72   38.60
  -6   8  -2  818.42   35.30
  -6   8  -2  869.61   59.49
  -6   8  -2  868.41   39.00
   6  -8   2  814.22   30.90
   6  -8   2  913.61   40.90
   6  -8   2  797.12   39.30
  -7   8  -2 3415.96  117.39
  -7   8  -2 3383.56  120.89
  -7   8  -2 3440.56  150.58
  -7   8  -2 3479.05  121.79
   7  -8   2 3648.14  123.19
   7  -8   2 3294.57  122.59
   7  -8   2 3576.44  119.89
  -8   8  -2   73.59   11.80
  -8   8  -2   70.29   11.70
  -8   8  -2   95.39   11.80
  -8   8  -2   63.59   21.40
   8  -8   2   79.29   12.60
   8  -8   2   69.79   11.50
   8  -8   2   82.29   13.20
  -9   8  -2   94.99   12.40
  -9   8  -2   77.29   12.90
  -9   8  -2   87.69   13.30
  -9   8  -2   79.39   22.10
   9  -8   2   88.89   14.10
   9  -8   2  115.09   14.30
   9  -8   2   93.89   13.00
 -10   8  -2   14.90    9.40
 -10   8  -2   19.30   14.70
 -10   8  -2   10.20    7.80
  10  -8   2   23.80    9.20
  10  -8   2   23.10    9.90
  10  -8   2   14.50    7.60
 -11   8  -2  302.97   24.60
 -11   8  -2  258.87   22.50
 -11   8  -2  261.67   24.30
 -11   8  -2  274.27   38.70
  11  -8   2  280.17   25.80
  11  -8   2  304.17   24.60
  11  -8   2  283.37   23.10
 -12   8  -2   49.00   13.30
 -12   8  -2   43.00   20.70
 -12   8  -2   65.59   14.60
 -12   8  -2   31.40   11.00
  12  -8   2   45.20   13.90
  12  -8   2   36.80   12.10
   8   7  -2  166.28   20.30
   8   7  -2  158.18   20.90
  -8  -7   2  177.18   21.00
  -8  -7   2  182.48   22.70
  -8  -7   2  170.98   21.20
   7   7  -2   -6.20    5.40
   7   7  -2   -6.90    4.80
   7   7  -2    5.00    8.20
  -7  -7   2    7.00    8.40
  -7  -7   2   42.10   33.80
  -7  -7   2   -4.40    5.80
   6   7  -2   45.00   14.90
   6   7  -2   62.19   12.50
   6   7  -2   46.70   12.50
  -6  -7   2   49.40   11.60
  -6  -7   2   41.80   11.40
  -6  -7   2   27.00   26.10
  -6  -7   2   48.50   12.80
   5   7  -2    6.90    6.60
   5   7  -2   20.40    7.60
   5   7  -2   12.10    6.20
  -5  -7   2   19.90    8.90
  -5  -7   2   24.90   19.90
  -5  -7   2    5.80    6.70
  -5  -7   2   12.50    7.00
   4   7  -2   24.80    8.00
   4   7  -2   23.50    9.00
   4   7  -2    8.30    6.00
  -4  -7   2   17.30    7.40
  -4  -7   2   13.50    8.50
  -4  -7   2    8.60    6.30
  -4  -7   2   21.20   22.70
   3   7  -2  133.09   13.10
   3   7  -2  154.38   15.60
   3   7  -2  130.29   13.10
  -3  -7   2   97.99   29.50
  -3  -7   2  134.59   15.00
  -3  -7   2  150.58   16.00
  -3  -7   2  149.99   15.60
   2   7  -2  966.70   42.40
   2   7  -2  984.60   39.50
   2   7  -2  960.00   62.49
  -2  -7   2  923.11   36.20
  -2  -7   2  942.31   42.70
  -2  -7   2  765.72   69.79
  -2  -7   2  853.41   41.90
  -2  -7   2  944.41   38.50
   1   7  -2  150.58   23.70
   1   7  -2  152.08   13.90
   1   7  -2  112.59   29.10
   1   7  -2  153.88   12.20
   1   7  -2  132.09   11.50
   1   7  -2  144.79   11.70
  -1  -7   2  124.39   11.10
  -1  -7   2  144.09    8.90
  -1  -7   2  188.58   38.00
  -1  -7   2  145.99   13.80
  -1  -7   2  158.48   12.00
  -1  -7   2  165.08   14.80
  -1  -7   2  143.49   11.10
   0   7  -2  470.65   39.30
   0   7  -2  419.46   21.60
   0   7  -2  442.86   24.00
   0   7  -2  409.46   21.00
   0  -7   2  444.76   21.50
   0  -7   2  450.05   19.50
   0  -7   2  434.86   23.90
   0  -7   2  417.86   23.90
   0  -7   2  449.86   22.20
   0  -7   2  431.26   20.90
   0  -7   2  434.36   20.20
  -1   7  -2  103.99   11.00
  -1   7  -2  110.39   10.10
  -1   7  -2  127.19   20.30
  -1   7  -2  129.89    9.20
  -1   7  -2  105.59    9.50
  -1   7  -2  122.49   27.00
   1  -7   2  137.79   12.00
   1  -7   2  129.89    9.90
   1  -7   2  137.89   11.80
   1  -7   2  142.29   29.20
   1  -7   2  152.78   28.60
   1  -7   2  127.09   11.70
  -2   7  -2   -1.70    8.20
  -2   7  -2   -3.90    3.70
  -2   7  -2   -1.80    2.20
  -2   7  -2    0.80    3.10
  -2   7  -2    0.40    3.70
  -2   7  -2    5.10    7.50
  -2   7  -2    3.40    3.10
   2  -7   2   -0.20    3.00
   2  -7   2    0.40   14.00
   2  -7   2    5.70    5.20
   2  -7   2   -1.50    5.10
   2  -7   2    0.00    3.10
   2  -7   2   -0.20    3.30
   2  -7   2   -1.80    3.00
  -3   7  -2 4196.18  139.19
  -3   7  -2 4413.56  167.98
  -3   7  -2 4250.97  139.29
  -3   7  -2 4376.26  141.09
  -3   7  -2 4129.39  142.59
  -3   7  -2 4238.78  139.59
  -3   7  -2 4209.68  180.98
   3  -7   2 4462.55  139.89
   3  -7   2 4359.76  141.59
   3  -7   2 4492.05  143.59
   3  -7   2 4110.49  139.89
   3  -7   2 4366.46  183.98
   3  -7   2 4275.27  138.79
  -4   7  -2    7.40    6.30
  -4   7  -2   -0.80    2.70
  -4   7  -2    5.80    7.30
  -4   7  -2    5.90    3.80
  -4   7  -2   -3.80    2.70
  -4   7  -2   -1.50    3.50
   4  -7   2    4.50    3.80
   4  -7   2    0.30    3.00
   4  -7   2    4.30    4.80
   4  -7   2    1.50    3.20
   4  -7   2   13.70    5.10
   4  -7   2    5.50    7.00
   4  -7   2   -0.90    4.40
  -5   7  -2 6141.39  196.58
  -5   7  -2 6014.70  200.68
  -5   7  -2 6147.88  227.58
  -5   7  -2 6053.29  198.48
  -5   7  -2 6141.09  199.98
  -5   7  -2 6124.29  193.28
  -5   7  -2 5986.50  248.38
   5  -7   2 6059.39  192.08
   5  -7   2 6183.88  201.38
   5  -7   2 6473.25  202.28
   5  -7   2 6919.21  252.07
   5  -7   2 6237.58  193.38
   5  -7   2 5881.41  197.78
  -6   7  -2 1738.73   65.79
  -6   7  -2 1708.63   65.09
  -6   7  -2 1747.43   89.49
  -6   7  -2 1695.63   62.09
   6  -7   2 1665.13   56.89
   6  -7   2 1716.83   65.59
   6  -7   2 1780.22   67.39
  -7   7  -2 3169.08  110.59
  -7   7  -2 2953.80  109.29
  -7   7  -2 3049.40  106.79
  -7   7  -2 3152.08  136.79
   7  -7   2 3289.27  109.29
   7  -7   2 3201.78  112.49
   7  -7   2 3070.59  109.79
  -8   7  -2   24.70    7.80
  -8   7  -2   27.90    7.80
  -8   7  -2   27.50   15.20
  -8   7  -2   24.50    8.10
   8  -7   2   33.10   11.20
   8  -7   2   41.80   10.30
   8  -7   2   35.60    9.50
  -9   7  -2   -1.50    4.90
  -9   7  -2    0.60    4.70
  -9   7  -2    0.70    8.60
  -9   7  -2   -0.60    5.20
   9  -7   2    2.80    6.60
   9  -7   2   -7.00    4.40
   9  -7   2   -6.40    5.20
 -10   7  -2  308.97   23.70
 -10   7  -2  318.07   24.70
 -10   7  -2  319.17   24.30
 -10   7  -2  310.47   38.00
  10  -7   2  292.27   23.30
  10  -7   2  351.26   26.70
  10  -7   2  346.47   23.10
 -11   7  -2  341.47   27.60
 -11   7  -2  376.46   27.40
 -11   7  -2  343.57   43.10
 -11   7  -2  358.06   26.50
  11  -7   2  404.96   30.40
  11  -7   2  393.56   27.90
  11  -7   2  358.16   24.20
 -12   7  -2    5.90    8.00
 -12   7  -2    2.40    8.20
 -12   7  -2    1.50    6.90
 -12   7  -2    4.10   12.40
  12  -7   2    7.00    8.40
  12  -7   2    0.20    6.60
  13  -7   2   41.20   14.00
   8   6  -2    4.50    6.60
   8   6  -2   -0.60    6.60
   8   6  -2   -4.30    6.60
  -8  -6   2    5.30   22.60
  -8  -6   2   16.20   11.00
  -8  -6   2   -5.70    6.10
  -8  -6   2   -3.80    7.10
   7   6  -2    1.00    5.80
   7   6  -2    6.20    7.10
   7   6  -2    4.00    6.70
  -7  -6   2    6.70    7.90
  -7  -6   2    9.90    7.70
  -7  -6   2    6.40    7.20
  -7  -6   2   22.50   27.10
   6   6  -2    6.10    6.00
   6   6  -2   -1.10    5.80
   6   6  -2    1.90    6.30
  -6  -6   2    2.40    6.30
  -6  -6   2    3.00    6.90
  -6  -6   2   10.80    7.10
  -6  -6   2   44.20   28.00
   5   6  -2  312.87   21.60
   5   6  -2  355.76   24.10
   5   6  -2  318.47   21.50
  -5  -6   2  313.17   23.70
  -5  -6   2  340.67   23.90
  -5  -6   2  362.16   51.79
  -5  -6   2  296.57   21.90
   4   6  -2 1537.25   62.19
   4   6  -2 1547.75   59.89
   4   6  -2 1542.05   59.69
  -4  -6   2 1432.56   58.99
  -4  -6   2 1526.95   63.29
  -4  -6   2 1567.34   62.69
   3   6  -2  325.97   21.00
   3   6  -2  319.17   19.20
   3   6  -2  338.37   19.50
   3   6  -2  294.37   32.90
  -3  -6   2  317.97   18.80
  -3  -6   2  293.57   20.80
  -3  -6   2  313.87   21.70
   2   6  -2  216.38   14.70
   2   6  -2  223.68   26.90
   2   6  -2  170.68   31.20
   2   6  -2  268.57   15.70
   2   6  -2  240.28   16.70
   2   6  -2  203.08   13.90
  -2  -6   2  230.38   13.10
  -2  -6   2  213.38   14.20
  -2  -6   2  232.28   34.90
  -2  -6   2  240.68   14.50
  -2  -6   2  282.57   46.80
  -2  -6   2  215.58   16.70
   0   6  -2  451.85   35.90
   0   6  -2  432.36   20.50
   0   6  -2  464.05   21.00
   0   6  -2  467.95   23.10
   0   6  -2  441.46   22.80
   0  -6   2  404.56   21.50
   0  -6   2  450.45   19.10
   0  -6   2  470.55   19.60
   0  -6   2  466.55   20.60
   0  -6   2  439.36   18.80
   0  -6   2  442.46   22.50
   0  -6   2  446.76   21.30
   0  -6   2  435.66   20.30
   0  -6   2  455.95   23.00
  -1   6  -2 1143.79   60.99
  -1   6  -2 1207.08   44.80
  -1   6  -2 1156.68   44.30
  -1   6  -2 1152.08   40.10
  -1   6  -2 1065.09   41.60
  -1   6  -2 1157.78   42.30
   1  -6   2 1195.98   43.70
   1  -6   2 1151.78   43.90
   1  -6   2 1180.28   41.90
   1  -6   2 1050.79   43.20
   1  -6   2 1119.59   43.40
   1  -6   2 1061.89   40.70
   1  -6   2 1128.89   41.80
   1  -6   2 1184.08   41.70
  -2   6  -2    3.60    3.00
  -2   6  -2    0.60    2.50
  -2   6  -2   -2.00    2.60
  -2   6  -2    8.00   11.00
  -2   6  -2    2.50    8.10
  -2   6  -2    0.90    3.30
   2  -6   2   -2.80    2.20
   2  -6   2    0.00    2.40
   2  -6   2    4.70    8.80
   2  -6   2   -0.70    2.70
   2  -6   2    4.80    2.80
   2  -6   2   16.10   12.10
   2  -6   2    0.90    2.40
   2  -6   2    0.30    2.90
   2  -6   2   -6.00    3.00
  -3   6  -2  137.59    9.50
  -3   6  -2  119.09    8.10
  -3   6  -2  119.99    9.60
  -3   6  -2  129.49   10.10
  -3   6  -2  110.99   17.30
  -3   6  -2  123.49   10.70
   3  -6   2  131.39   17.60
   3  -6   2  145.19   11.20
   3  -6   2  131.89   11.50
   3  -6   2  127.49    9.80
   3  -6   2  138.79    9.90
   3  -6   2  121.79    8.50
   3  -6   2  136.99    9.30
   3  -6   2  136.19   10.80
  -4   6  -2 3783.32  121.19
  -4   6  -2 3729.63  121.79
  -4   6  -2 3668.63  118.79
  -4   6  -2 3714.23  117.29
  -4   6  -2 3628.54  143.29
  -4   6  -2 3677.63  122.89
   4  -6   2 3728.83  116.49
   4  -6   2 3551.34  122.29
   4  -6   2 3605.94  139.89
   4  -6   2 3675.33  117.39
   4  -6   2 3691.13  125.49
   4  -6   2 3652.43  123.19
   4  -6   2 3785.02  123.59
   4  -6   2 3657.83  123.99
  -5   6  -2  863.61   36.50
  -5   6  -2  836.92   62.19
  -5   6  -2  931.71   34.50
  -5   6  -2  854.21   35.50
  -5   6  -2  869.81   29.70
  -5   6  -2  831.82   51.59
  -5   6  -2  846.92   36.80
   5  -6   2  886.11   37.40
   5  -6   2  832.82   48.90
   5  -6   2  891.31   35.60
   5  -6   2  852.61   28.30
   5  -6   2  834.52   35.90
   5  -6   2  914.01   38.20
   5  -6   2  856.81   60.59
  -6   6  -2  879.51   53.99
  -6   6  -2  865.81   42.00
  -6   6  -2  871.41   38.10
  -6   6  -2  858.01   35.70
   6  -6   2  912.11   40.20
   6  -6   2  842.82   37.40
   6  -6   2  860.11   39.20
  -7   6  -2 2188.78   82.09
  -7   6  -2 2184.08  103.09
  -7   6  -2 2269.67   80.19
  -7   6  -2 2251.37   82.19
   7  -6   2 2277.97   84.09
   7  -6   2 2238.28  133.29
   7  -6   2 2321.47   81.69
   7  -6   2 2166.38   80.59
  -8   6  -2   55.79    9.40
  -8   6  -2   64.79   17.10
  -8   6  -2   74.39   10.80
  -8   6  -2   66.29   11.30
   8  -6   2   57.59   11.70
   8  -6   2   65.19   10.70
   8  -6   2   70.09   11.00
  -9   6  -2  106.09   22.30
  -9   6  -2  124.79   14.10
  -9   6  -2  133.09   15.80
  -9   6  -2  115.79   14.00
   9  -6   2  133.19   14.50
   9  -6   2  124.79   13.10
   9  -6   2  135.19   16.10
 -10   6  -2   21.70   14.00
 -10   6  -2   17.80    8.20
 -10   6  -2   31.00    9.60
 -10   6  -2   26.80    9.50
  10  -6   2   15.90    7.80
  10  -6   2   28.80    9.60
  10  -6   2   19.70    7.20
 -11   6  -2   -1.50    7.00
 -11   6  -2   -2.00    5.40
 -11   6  -2    8.60   11.10
 -11   6  -2    0.60    7.50
  11  -6   2    0.10    6.10
  11  -6   2    2.30    7.50
 -12   6  -2   -4.00    6.80
 -12   6  -2   -1.50    6.80
 -12   6  -2   -0.90   12.10
  12  -6   2    5.40    7.40
  12  -6   2    1.30    7.50
 -13   6  -2   70.59   16.40
 -13   6  -2   41.00   21.80
  13  -6   2   51.89   19.90
  13  -6   2   77.59   17.40
  13  -6   2   77.39   16.40
   9   5  -2  157.88   18.80
   9   5  -2  163.58   20.40
   9   5  -2  171.58   19.60
  -9  -5   2  144.49   19.80
  -9  -5   2  164.38   20.20
   8   5  -2  326.37   26.40
   8   5  -2  316.67   25.00
   8   5  -2  366.06   26.00
  -8  -5   2  294.27   30.70
  -8  -5   2  313.77   25.70
  -8  -5   2  307.57   25.50
   7   5  -2    5.30    7.50
   7   5  -2   -1.40    5.00
   7   5  -2    2.90    6.30
  -7  -5   2    9.80   22.20
  -7  -5   2    0.80    5.50
  -7  -5   2   -2.70    5.90
  -7  -5   2  -11.00    5.60
   6   5  -2   26.60    8.80
   6   5  -2   16.80    6.70
   6   5  -2   28.10    8.40
  -6  -5   2   42.40   25.30
  -6  -5   2   34.00    9.40
  -6  -5   2   27.00    8.80
  -6  -5   2    8.10    6.60
   5   5  -2  322.17   21.70
   5   5  -2  374.26   23.80
   5   5  -2  398.36   22.90
  -5  -5   2  356.26   22.50
  -5  -5   2  336.37   47.30
  -5  -5   2  367.36   23.70
  -5  -5   2  378.76   24.70
   4   5  -2   33.60   16.70
   4   5  -2    4.90    4.70
   4   5  -2    4.20    2.30
   4   5  -2   -4.50    3.10
   4   5  -2    6.00    4.20
  -4  -5   2    9.90   16.10
  -4  -5   2    0.60    4.70
  -4  -5   2   -3.20    4.50
  -4  -5   2   -2.10    3.80
   3   5  -2  296.77   36.60
   3   5  -2  364.16   20.80
   3   5  -2  355.06   18.70
   3   5  -2  320.67   17.90
   3   5  -2  329.27   13.70
   3   5  -2  310.77   18.30
   3   5  -2  295.67   37.80
  -3  -5   2  302.37   39.00
  -3  -5   2  352.26   41.20
  -3  -5   2  343.47   20.80
  -3  -5   2  322.97   18.20
  -3  -5   2  333.97   20.40
   2   5  -2  214.88   12.90
   2   5  -2  183.08   13.60
   2   5  -2  204.38   12.50
   2   5  -2  198.18   13.00
   2   5  -2  179.68   14.20
   2   5  -2  191.08    9.60
  -2  -5   2  204.98   14.80
  -2  -5   2  209.88   12.60
  -2  -5   2  186.58   13.10
  -2  -5   2  193.08   12.60
  -2  -5   2  200.58   14.70
  -2  -5   2  205.78   11.30
  -2  -5   2  189.98    9.30
   1   5  -2 1088.39   42.10
   1   5  -2 1095.59   57.69
   1   5  -2 1068.69   37.00
   1   5  -2 1016.50   39.00
   1   5  -2 1212.78   68.79
   1   5  -2 1033.70   39.70
   1   5  -2 1048.90   39.00
   1   5  -2 1060.39   41.40
  -1  -5   2 1014.00   41.60
  -1  -5   2 1138.59   66.49
  -1  -5   2 1025.30   41.70
  -1  -5   2 1020.00   39.30
  -1  -5   2 1080.49   38.60
  -1  -5   2 1046.00   38.70
  -1  -5   2 1011.10   40.60
  -1  -5   2 1243.28   69.39
  -1  -5   2 1024.70   36.60
   0   5  -2   18.70    5.10
   0   5  -2   13.40    3.70
   0   5  -2   12.00    3.50
   0   5  -2    4.30    4.10
   0   5  -2   13.60    8.20
   0   5  -2   -2.40   12.60
   0  -5   2   23.30    3.90
   0  -5   2   11.10    4.10
   0  -5   2    7.40    4.10
   0  -5   2   19.10    4.90
   0  -5   2   22.00   13.80
   0  -5   2   12.40   10.40
   0  -5   2   13.10    4.90
   0  -5   2   12.00    3.60
   0  -5   2   17.20    3.50
   0  -5   2   12.00    3.50
  -1   5  -2 5466.15  171.18
  -1   5  -2 5353.86  169.88
  -1   5  -2 5252.67  166.28
   1  -5   2 5238.68  169.98
   1  -5   2 5554.84  169.88
   1  -5   2 5305.97  168.58
   1  -5   2 5416.46  170.08
   1  -5   2 5453.55  168.88
   1  -5   2 5204.48  170.18
   1  -5   2 5247.88  167.98
   1  -5   2 5246.77  168.28
  -2   5  -2   17.10    4.20
  -2   5  -2    0.40    2.30
  -2   5  -2   35.90   14.60
  -2   5  -2    1.90    4.30
  -2   5  -2    2.80    2.90
  -2   5  -2    0.50    1.70
  -2   5  -2   -0.20    2.90
   2  -5   2    8.30    3.30
   2  -5   2   -1.10    2.40
   2  -5   2   -1.30    2.40
   2  -5   2    0.60    2.50
   2  -5   2   -1.20    2.90
   2  -5   2   -1.20    2.10
   2  -5   2    0.90    2.20
   2  -5   2   -0.40    2.10
  -3   5  -2 2345.57   78.69
  -3   5  -2 2436.16   81.39
  -3   5  -2 2442.66   98.39
  -3   5  -2 2438.76   81.49
  -3   5  -2 2451.75   79.09
   3  -5   2 2407.16   81.29
   3  -5   2 2409.76   96.49
   3  -5   2 2441.16   82.89
   3  -5   2 2765.92  110.69
   3  -5   2 2356.46   82.39
   3  -5   2 2465.25   78.39
   3  -5   2 2392.96   80.99
   3  -5   2 2373.66   82.69
   3  -5   2 2423.46   79.09
  -4   5  -2  234.48   14.00
  -4   5  -2  249.97   15.00
  -4   5  -2  226.58   22.30
  -4   5  -2  239.88   14.40
  -4   5  -2  238.68   10.50
  -4   5  -2  296.97   31.70
  -4   5  -2  231.38   12.70
   4  -5   2  219.58   13.70
   4  -5   2  263.07   14.30
   4  -5   2  231.28    9.70
   4  -5   2  300.57   31.10
   4  -5   2  243.08   21.70
   4  -5   2  267.57   15.50
   4  -5   2  254.87   15.40
  -5   5  -2    7.60    7.80
  -5   5  -2    7.40    3.80
  -5   5  -2    2.70    5.80
  -5   5  -2   -1.40    2.90
  -5   5  -2   -1.80    3.00
   5  -5   2   12.50    5.30
   5  -5   2    6.80    4.10
   5  -5   2   -1.10    3.90
   5  -5   2    6.40    4.10
   5  -5   2    5.50    8.70
   5  -5   2    0.90    3.50
   5  -5   2    2.40    3.40
  -6   5  -2 2960.70  146.89
  -6   5  -2 3067.39  101.89
  -6   5  -2 3087.99  104.09
  -6   5  -2 2917.41  121.79
  -6   5  -2 2900.01  103.89
   6  -5   2 2983.20  102.39
   6  -5   2 3081.29  103.19
   6  -5   2 3104.99  105.39
  -7   5  -2  167.68   22.80
  -7   5  -2  164.48   13.70
  -7   5  -2  187.28   15.70
  -7   5  -2  168.78   14.50
   7  -5   2  180.18   14.10
   7  -5   2  195.68   16.30
   7  -5   2  192.38   15.20
  -8   5  -2   -3.80    3.40
  -8   5  -2    1.40    7.10
  -8   5  -2   13.20    6.10
  -8   5  -2    4.10    4.80
   8  -5   2   -2.30    5.00
   8  -5   2    7.60    6.10
   8  -5   2   -3.90    4.10
  -9   5  -2    9.20    6.10
  -9   5  -2    2.10    8.40
  -9   5  -2    6.40    5.80
  -9   5  -2    0.60    5.60
   9  -5   2    4.20    6.20
   9  -5   2    1.20    5.60
   9  -5   2    7.50    5.50
 -10   5  -2   51.19   20.50
 -10   5  -2   33.50   10.60
 -10   5  -2   45.10   10.60
 -10   5  -2   38.90   10.50
  10  -5   2   52.19   12.60
  10  -5   2   21.20    8.20
 -11   5  -2   88.29   15.00
 -11   5  -2   52.09   12.00
 -11   5  -2   85.59   22.60
  11  -5   2  112.09   15.80
  11  -5   2   74.39   15.50
 -12   5  -2   38.00   12.40
 -12   5  -2    9.70   13.50
 -12   5  -2   13.30    9.00
  12  -5   2    8.40    8.50
  12  -5   2    7.00    7.80
  12  -5   2   23.30   11.00
  10   4  -2    6.90    8.10
  10   4  -2    4.40    7.60
 -10  -4   2   10.30    9.10
 -10  -4   2    5.50   22.40
 -10  -4   2    9.10    8.60
   9   4  -2   -3.90    6.00
   9   4  -2    9.60    8.10
  -9  -4   2   10.70    8.20
  -9  -4   2    4.40    8.90
  -9  -4   2   31.80   25.60
  -8  -4   2  345.97   24.30
  -8  -4   2  329.57   25.30
  -8  -4   2  315.57   24.60
   7   4  -2   22.20    8.50
   7   4  -2    0.00    5.10
  -7  -4   2   12.10    8.00
  -7  -4   2   13.40    7.00
  -7  -4   2   -0.10   15.90
  -7  -4   2    4.70    6.30
   6   4  -2   64.09   11.40
   6   4  -2   52.09   10.50
  -6  -4   2   59.39   11.80
  -6  -4   2   55.19   11.50
  -6  -4   2   39.20    9.70
   5   4  -2    6.40    5.00
   5   4  -2   -3.50    8.80
   5   4  -2    7.30    3.30
   5   4  -2    3.80    4.90
  -5  -4   2    2.40    5.70
  -5  -4   2    1.20    4.70
  -5  -4   2    1.40   15.40
   4   4  -2  908.81   37.80
   4   4  -2  941.21   38.80
   4   4  -2  967.80   33.30
  -4  -4   2  931.21   38.70
  -4  -4   2  913.21   40.10
  -4  -4   2  951.90   40.50
   3   4  -2 1516.25   58.09
   3   4  -2 1654.13   57.39
   3   4  -2 1617.64   56.39
   3   4  -2 1612.44   52.39
   3   4  -2 1819.42   89.39
   3   4  -2 1623.94   58.19
   3   4  -2 1589.44   56.19
  -3  -4   2 1481.85   51.59
  -3  -4   2 1485.45   51.89
  -3  -4   2 1513.85   56.99
  -3  -4   2 1589.64   58.59
  -3  -4   2 1554.14   56.39
  -3  -4   2 1584.74   58.89
  -3  -4   2 1520.35   56.19
   2   4  -2   99.29    7.70
   2   4  -2   96.09   11.10
   2   4  -2   88.79    8.00
   2   4  -2   97.49    8.70
   2   4  -2  145.99   34.80
   2   4  -2   91.59    7.60
   2   4  -2   85.99    5.90
  -2  -4   2   88.09    7.70
  -2  -4   2  105.39    8.60
  -2  -4   2   96.69    6.80
  -2  -4   2   85.89    7.50
  -2  -4   2  106.19    9.70
  -2  -4   2   89.39    9.30
  -2  -4   2   89.09    5.80
   1   4  -2 1659.73   53.79
   1   4  -2 1630.04   56.09
   1   4  -2 1586.44   56.29
   1   4  -2 1517.65   54.59
   1   4  -2 1618.64   52.49
   1   4  -2 1595.04   53.69
  -1  -4   2 1594.74   56.39
  -1  -4   2 1560.14   52.19
  -1  -4   2 1593.54   53.29
  -1  -4   2 1552.84   56.39
  -1  -4   2 1640.94   55.99
  -1  -4   2 1590.14   55.39
  -1  -4   2 1499.35   54.09
   0   4  -2 2921.71   97.39
   0   4  -2 3097.19   97.89
   0   4  -2 3106.59   95.49
   0   4  -2 2983.50   95.39
   0   4  -2 2931.91  112.09
   0   4  -2 3026.10   96.39
   0  -4   2 3034.10   97.89
   0  -4   2 2969.50   96.29
   0  -4   2 2985.40   94.09
   0  -4   2 2830.22   94.89
   0  -4   2 2958.00   94.99
   0  -4   2 2903.61   97.19
   0  -4   2 2974.50   96.49
   0  -4   2 3037.00   97.59
  -1   4  -2 4856.11  157.18
  -1   4  -2 4717.63  154.08
   1  -4   2 4813.12  156.68
   1  -4   2 4991.50  158.18
   1  -4   2 5055.79  157.48
   1  -4   2 4962.70  157.98
   1  -4   2 4866.21  158.58
   1  -4   2 5701.73  182.48
  -2   4  -2  319.07   23.10
  -2   4  -2  262.67   13.90
  -2   4  -2  328.57   15.60
  -2   4  -2  329.67   14.40
  -2   4  -2  268.47   26.10
  -2   4  -2  304.97   12.40
  -2   4  -2  300.37   13.40
   2  -4   2  322.87   15.00
   2  -4   2  340.77   22.80
   2  -4   2  330.87   15.40
   2  -4   2  324.07   14.30
   2  -4   2  301.87   14.40
   2  -4   2  300.27   27.60
   2  -4   2  292.57   15.00
   2  -4   2  322.17   13.70
   2  -4   2  310.97   13.20
   2  -4   2  322.17   15.60
  -3   4  -2  418.96   16.10
  -3   4  -2  457.15   20.00
  -3   4  -2  409.06   18.90
  -3   4  -2  410.16   17.20
  -3   4  -2  425.86   28.00
  -3   4  -2  515.25   36.80
  -3   4  -2  425.76   18.90
   3  -4   2  450.95   19.10
   3  -4   2  432.16   19.80
   3  -4   2  437.26   27.00
   3  -4   2  417.86   15.60
   3  -4   2  410.06   16.20
   3  -4   2  407.76   19.50
   3  -4   2  514.45   35.70
   3  -4   2  404.46   18.70
  -4   4  -2   44.00    6.20
  -4   4  -2   35.10    9.30
  -4   4  -2   48.40    6.50
  -4   4  -2   45.40    3.00
  -4   4  -2   44.80    6.40
  -4   4  -2   45.50    5.60
   4  -4   2   46.30    9.30
   4  -4   2   62.89    7.30
   4  -4   2   34.20    5.50
   4  -4   2   45.10    6.00
   4  -4   2   42.10    6.20
   4  -4   2   44.00    3.10
   4  -4   2   44.50    6.70
   4  -4   2   37.90   11.40
  -5   4  -2  800.72   31.50
  -5   4  -2  833.52   44.90
  -5   4  -2  795.92   33.10
  -5   4  -2  707.53   32.10
   5  -4   2  807.62   32.70
   5  -4   2  737.23   32.30
   5  -4   2  735.73   31.40
   5  -4   2  852.11   36.90
   5  -4   2  768.82   32.00
   5  -4   2  780.32   40.80
  -6   4  -2  249.18   24.40
  -6   4  -2  229.08   14.90
  -6   4  -2  233.48   15.80
  -6   4  -2  233.38   16.00
   6  -4   2  239.58   16.50
   6  -4   2  242.28   15.80
   6  -4   2  238.08   14.80
  -7   4  -2 1422.76   73.39
  -7   4  -2 1452.95   58.29
  -7   4  -2 1500.25   57.99
  -7   4  -2 1622.74   60.09
   7  -4   2 1540.65   58.79
   7  -4   2 1535.95   55.59
   7  -4   2 1462.15   81.39
   7  -4   2 1618.54   60.19
  -8   4  -2   23.30    8.10
  -8   4  -2   23.60    8.50
  -8   4  -2   40.40   14.80
  -8   4  -2   24.80    7.70
   8  -4   2   24.00    6.40
   8  -4   2   16.20    7.00
   8  -4   2   17.20    6.70
  -9   4  -2   38.60   10.30
  -9   4  -2   29.10    9.20
  -9   4  -2   35.00    9.20
  -9   4  -2   32.30   13.90
   9  -4   2   17.70    8.00
   9  -4   2   23.70    8.50
   9  -4   2   26.20    6.50
 -10   4  -2   29.00   17.00
 -10   4  -2   27.60    9.40
 -10   4  -2   35.60   10.30
  10  -4   2   32.90   10.00
  10  -4   2   30.60    9.80
 -11   4  -2   99.89   23.90
 -11   4  -2   89.89   15.10
 -11   4  -2  107.69   16.00
  11  -4   2   77.39   15.10
  11  -4   2  103.39   17.90
  11  -4   2   91.29   15.10
 -12   4  -2   15.60   10.00
 -12   4  -2   14.40    8.40
 -12   4  -2   -3.90    9.40
  12  -4   2    5.80    8.80
  12  -4   2   11.30    8.60
  12  -4   2   17.00   10.60
  10   3  -2  283.07   24.90
  10   3  -2  330.37   26.90
 -10  -3   2  278.07   23.50
 -10  -3   2  256.57   23.90
 -10  -3   2  316.07   27.00
   9   3  -2   22.30    9.20
   9   3  -2   21.30    9.10
  -9  -3   2   23.40    9.80
  -9  -3   2   29.30   10.00
  -9  -3   2   27.50   26.80
   8   3  -2   99.99   13.90
   8   3  -2  106.99   14.50
  -8  -3   2   99.19   14.40
  -8  -3   2  101.99   12.90
  -8  -3   2  107.89   13.40
  -8  -3   2   96.99   13.80
   7   3  -2   23.50    8.20
   7   3  -2   47.60    6.70
   7   3  -2   51.99   10.70
  -7  -3   2   45.70   10.70
  -7  -3   2   47.90   10.50
  -7  -3   2   45.90    9.50
  -7  -3   2   48.00   10.20
  -7  -3   2    8.50   20.60
   6   3  -2  377.46   23.50
   6   3  -2  421.36   24.30
  -6  -3   2  418.26   23.80
  -6  -3   2  446.86   25.00
  -6  -3   2  418.16   23.70
  -6  -3   2  416.26   24.40
   5   3  -2  336.87   15.70
   5   3  -2  332.07   19.60
   5   3  -2  294.67   18.30
   5   3  -2  349.17   22.90
  -5  -3   2  336.27   19.80
  -5  -3   2  335.47   20.30
  -5  -3   2  331.67   19.40
  -5  -3   2  306.07   19.20
   4   3  -2 2578.74   91.49
   4   3  -2 2752.52   87.09
   4   3  -2 2973.20  113.89
   4   3  -2 2782.62   92.09
   4   3  -2 2666.43   90.69
   4   3  -2 2726.23   91.79
  -4  -3   2 2696.93   91.39
  -4  -3   2 2762.92   91.19
  -4  -3   2 2756.02   91.69
  -4  -3   2 2607.54   92.29
  -4  -3   2 2661.73   91.79
  -4  -3   2 2451.85   83.19
  -4  -3   2 2577.94   90.59
  -4  -3   2 2649.63   93.29
   3   3  -2  478.25   20.30
   3   3  -2  470.75   18.20
   3   3  -2  430.96   20.90
   3   3  -2  476.65   21.30
   3   3  -2  464.35   21.90
  -3  -3   2  442.36   20.40
  -3  -3   2  451.25   20.70
  -3  -3   2  457.75   22.10
  -3  -3   2  455.25   16.70
  -3  -3   2  438.76   17.80
  -3  -3   2  434.56   20.40
  -3  -3   2  480.75   22.10
  -3  -3   2  410.16   19.70
   2   3  -2 6501.65  202.68
  -2  -3   2 6564.24  200.68
  -2  -3   2 6598.14  203.28
  -2  -3   2 6135.29  198.38
  -2  -3   2 6282.17  198.38
   1   3  -2 3027.50   98.49
   1   3  -2 3114.79   98.79
   1   3  -2 3058.49   99.39
   1   3  -2 3173.18   96.79
  -1  -3   2 3062.39   98.49
  -1  -3   2 3055.99   96.69
  -1  -3   2 2987.00   97.99
  -1  -3   2 2957.00   99.29
  -1  -3   2 3105.89   97.19
  -1  -3   2 3044.90   96.49
  -1  -3   2 3038.90   99.39
   0   3  -2  730.83   24.70
   0   3  -2  752.22   25.90
   0   3  -2  723.13   26.20
   0   3  -2  701.53   26.60
   0   3  -2  735.13   26.90
   0  -3   2  674.93   25.30
   0  -3   2  726.63   26.20
   0  -3   2  731.53   26.50
   0  -3   2  728.73   26.30
   0  -3   2  675.23   26.70
   0  -3   2  729.03   26.90
   0  -3   2  706.73   23.80
   0  -3   2  707.03   24.50
  -2   3  -2 1187.28   45.60
  -2   3  -2 1235.28   46.20
  -2   3  -2 1378.26   45.60
  -2   3  -2 1365.26   44.10
  -2   3  -2 1337.37   43.80
   2  -3   2 1404.46   46.70
   2  -3   2 1393.06   46.90
   2  -3   2 1380.16   49.00
   2  -3   2 1334.27   43.70
   2  -3   2 1416.26   53.79
   2  -3   2 1345.57   45.40
   2  -3   2 1345.67   46.10
   2  -3   2 1411.36   44.30
   2  -3   2 1401.86   47.00
  -3   3  -2   42.40    5.20
  -3   3  -2   46.70    3.00
  -3   3  -2   39.60    8.00
  -3   3  -2   36.60    4.50
  -3   3  -2   42.40    5.10
  -3   3  -2   44.90    5.50
   3  -3   2   43.20    5.10
   3  -3   2   39.00    5.20
   3  -3   2   42.50    5.30
   3  -3   2   39.70    5.20
   3  -3   2   39.60    2.70
   3  -3   2   39.20    3.10
   3  -3   2   49.80    2.70
   3  -3   2   41.10    7.40
   3  -3   2   39.20    5.50
  -4   3  -2 3564.24  137.79
  -4   3  -2 3570.04  116.99
  -4   3  -2 3603.04  116.79
  -4   3  -2 3620.64  127.39
  -4   3  -2 3546.95  115.29
   4  -3   2 3566.64  116.79
   4  -3   2 3545.75  117.39
   4  -3   2 3564.24  124.09
   4  -3   2 3539.55  116.79
   4  -3   2 3681.23  115.79
   4  -3   2 3625.24  135.49
   4  -3   2 3575.44  116.49
  -5   3  -2  219.38   19.90
  -5   3  -2  199.08   13.50
  -5   3  -2  183.38   13.00
  -5   3  -2  217.98   13.20
   5  -3   2  255.37   21.10
   5  -3   2  212.98   13.60
   5  -3   2  228.48   13.70
   5  -3   2  235.28   14.50
   5  -3   2  226.98   14.00
   5  -3   2  213.78   17.90
   5  -3   2  215.28   12.40
  -6   3  -2  919.71   56.79
  -6   3  -2  831.32   35.70
  -6   3  -2  835.42   35.20
  -6   3  -2  846.92   46.70
  -6   3  -2  786.52   35.70
   6  -3   2  817.12   32.50
   6  -3   2  846.22   35.90
   6  -3   2  811.52   35.30
  -7   3  -2   42.00   10.20
  -7   3  -2   52.09    9.50
  -7   3  -2   43.70   14.00
  -7   3  -2   42.50    8.40
  -7   3  -2   57.99   19.30
   7  -3   2   63.19    9.30
   7  -3   2   34.50    8.40
   7  -3   2   63.19   16.60
   7  -3   2   43.10    6.80
  -8   3  -2   24.20    7.20
  -8   3  -2   21.30    7.50
  -8   3  -2   16.80   11.00
  -8   3  -2   16.70    6.40
   8  -3   2   23.70    5.60
   8  -3   2   32.20    8.50
   8  -3   2   12.30    6.40
  -9   3  -2    3.90    8.30
  -9   3  -2   -0.10    5.30
  -9   3  -2   11.90    7.50
   9  -3   2   10.50    6.90
   9  -3   2    1.30    5.80
 -10   3  -2    6.30    6.90
 -10   3  -2   14.30   11.00
 -10   3  -2    5.80    7.10
  10  -3   2    6.20    6.60
  10  -3   2    4.90    6.70
  10  -3   2   11.80    7.50
 -11   3  -2    3.10    8.80
 -11   3  -2    0.70   12.90
 -11   3  -2   12.20    7.90
  11  -3   2    6.10    7.40
  11  -3   2   -4.30    5.20
  11  -3   2    4.00    6.70
 -12   3  -2   68.99   16.40
 -12   3  -2   75.29   17.10
 -12   3  -2   23.90   25.80
  12  -3   2   57.19   14.70
  12  -3   2   71.39   14.70
  11   2  -2   31.20   11.60
  11   2  -2   18.90   10.90
 -11  -2   2   30.00   11.30
 -11  -2   2   33.40   32.50
 -11  -2   2   45.10   13.80
  10   2  -2   56.29   13.60
  10   2  -2   53.59   13.30
 -10  -2   2   55.19   14.50
 -10  -2   2   33.60   31.70
 -10  -2   2   87.59   14.80
   9   2  -2    4.20    5.90
  -9  -2   2   -3.10   20.40
  -9  -2   2    9.10    7.10
  -9  -2   2    5.00    7.40
  -9  -2   2    0.90    5.80
   8   2  -2  352.66   24.20
   8   2  -2  342.37   23.60
   8   2  -2  331.17   19.30
  -8  -2   2  368.16   25.10
  -8  -2   2  336.47   21.10
  -8  -2   2  369.46   24.00
  -8  -2   2  376.26   23.40
   7   2  -2   16.10    5.40
   7   2  -2   20.70    6.80
   7   2  -2   10.00    5.80
  -7  -2   2   -3.80   18.90
  -7  -2   2   14.70    6.90
  -7  -2   2   20.70    7.10
  -7  -2   2   16.10    6.40
  -7  -2   2   20.10    7.80
   6   2  -2 2847.92   96.29
   6   2  -2 2725.83   96.09
   6   2  -2 2701.23   91.19
   6   2  -2 2701.73  132.59
   6   2  -2 2739.13   94.59
  -6  -2   2 2826.62   94.89
  -6  -2   2 2778.22   95.69
  -6  -2   2 2521.35  112.39
  -6  -2   2 2722.53  135.49
   5   2  -2 4621.24  150.08
   5   2  -2 4773.32  151.18
   5   2  -2 4687.33  149.69
   5   2  -2 4782.22  150.78
   5   2  -2 4701.23  146.69
   5   2  -2 4512.15  170.68
  -5  -2   2 4666.03  149.59
  -5  -2   2 4191.08  145.99
  -5  -2   2 4561.64  150.98
  -5  -2   2 4576.94  149.88
  -5  -2   2 4502.25  150.08
   4   2  -2  376.46   18.00
   4   2  -2  338.47   17.80
   4   2  -2  353.46   15.50
   4   2  -2  348.07   27.90
   4   2  -2  329.57   16.80
   4   2  -2  318.07   17.20
  -4  -2   2  323.97   17.50
  -4  -2   2  301.07   16.40
  -4  -2   2  322.27   17.70
  -4  -2   2  300.37   14.70
  -4  -2   2  347.17   17.80
  -4  -2   2  323.67   12.30
  -4  -2   2  337.37   17.00
  -4  -2   2  360.36   17.70
   3   2  -2 2200.38   68.59
   3   2  -2 2205.58   72.99
   3   2  -2 2183.28   72.19
   3   2  -2 2231.68   70.89
   3   2  -2 2058.29   72.79
   3   2  -2 2154.58   73.19
  -3  -2   2 2207.58   72.19
  -3  -2   2 2230.08   73.39
  -3  -2   2 2162.68   72.79
  -3  -2   2 2134.59   72.39
  -3  -2   2 2107.59   70.49
  -3  -2   2 2183.98   72.79
  -3  -2   2 2208.78   73.79
   1   2  -2  610.24   20.10
   1   2  -2  553.54   20.70
   1   2  -2  557.44   22.10
   1   2  -2  594.04   21.60
   1   2  -2  608.64   20.80
  -1  -2   2  589.94   21.70
  -1  -2   2  590.54   20.40
  -1  -2   2  570.84   21.40
  -1  -2   2  545.75   22.20
  -1  -2   2  582.44   20.80
  -1  -2   2  587.14   22.40
   0   2  -2   12.50    2.90
   0   2  -2   11.60    3.10
   0   2  -2   18.60    3.10
   0   2  -2   18.50    1.50
   0   2  -2   14.60    2.80
   0   2  -2   11.40    1.80
   0   2  -2   16.10    3.00
   0  -2   2   14.00    1.40
   0  -2   2   12.80    1.70
   0  -2   2   20.70    3.70
   0  -2   2   14.60    2.80
   0  -2   2    9.60    2.90
   0  -2   2    9.20    2.40
  -3   2  -2   22.90    3.80
  -3   2  -2   22.50    4.20
  -3   2  -2   24.80    5.90
  -3   2  -2   32.10    9.70
  -3   2  -2   27.90    4.50
  -3   2  -2   22.00    2.30
   3  -2   2   19.70    4.00
   3  -2   2   27.30    4.50
   3  -2   2   21.10    5.00
   3  -2   2   21.30    2.30
   3  -2   2   31.40    8.20
   3  -2   2   14.50    3.90
   3  -2   2   31.30    4.00
   3  -2   2   31.30    4.60
   3  -2   2   24.10    2.40
  -4   2  -2 1023.00   44.60
  -4   2  -2  979.00   32.10
  -4   2  -2  950.20   37.30
  -4   2  -2 1118.09   53.49
  -4   2  -2  970.10   37.30
  -4   2  -2  990.40   36.60
  -4   2  -2  976.20   32.50
   4  -2   2  964.20   36.90
   4  -2   2 1000.20   41.50
   4  -2   2  998.20   37.50
   4  -2   2  958.40   37.00
   4  -2   2  978.70   37.10
   4  -2   2  960.80   32.20
   4  -2   2  892.91   34.80
   4  -2   2 1017.80   37.50
  -5   2  -2   70.29    8.00
  -5   2  -2   79.19    8.60
  -5   2  -2   84.59    8.50
  -5   2  -2  106.29   18.00
  -5   2  -2   80.89    5.40
  -5   2  -2   79.59    4.90
  -5   2  -2   71.89   11.40
   5  -2   2   79.59    6.70
   5  -2   2   74.19    5.10
   5  -2   2   77.79    8.30
   5  -2   2   79.89    8.30
   5  -2   2   94.39    9.10
   5  -2   2   77.19    8.10
   5  -2   2   91.99    8.60
   5  -2   2   78.39   10.40
   5  -2   2  102.49   14.80
  -6   2  -2   13.20    5.30
  -6   2  -2    5.20    2.10
  -6   2  -2   18.10   12.80
  -6   2  -2    1.20    3.50
  -6   2  -2    5.70    2.70
  -6   2  -2    6.20    4.40
  -6   2  -2   11.60    7.40
   6  -2   2    6.70    3.40
   6  -2   2   13.40    9.30
   6  -2   2    8.70    4.70
   6  -2   2   12.10    4.80
   6  -2   2   12.60    4.90
  -7   2  -2  381.46   31.80
  -7   2  -2  359.96   15.60
  -7   2  -2  407.16   20.30
  -7   2  -2  381.46   22.90
  -7   2  -2  403.46   23.50
   7  -2   2  381.06   17.30
   7  -2   2  360.26   16.10
   7  -2   2  410.66   22.10
   7  -2   2  409.26   23.00
   7  -2   2  427.06   34.90
  -8   2  -2  462.75   38.50
  -8   2  -2  424.66   26.50
  -8   2  -2  449.36   27.10
   8  -2   2  505.65   26.20
   8  -2   2  474.35   27.30
   8  -2   2  452.85   26.70
  -9   2  -2   43.90   16.50
  -9   2  -2   55.69   11.80
  -9   2  -2   45.40   10.80
   9  -2   2   50.99   10.70
   9  -2   2   62.49   11.80
   9  -2   2   49.80   10.70
 -10   2  -2  106.39   16.00
 -10   2  -2   86.59   14.60
  10  -2   2   99.49   16.30
 -11   2  -2  189.98   22.00
 -11   2  -2  211.38   21.70
  11  -2   2  211.18   21.70
  11  -2   2  197.58   21.20
 -12   2  -2  -12.60   24.40
 -12   2  -2   14.80   12.00
 -12   2  -2   -1.40    6.50
  12  -2   2    1.50    6.90
  12  -2   2    5.80    8.00
  11   1  -2   92.39   17.40
  11   1  -2   83.09   15.70
 -11  -1   2   78.39   15.70
 -11  -1   2  101.09   17.30
  10   1  -2    5.00    7.80
  10   1  -2   13.00    7.60
 -10  -1   2   20.50    9.40
 -10  -1   2   17.90    9.10
 -10  -1   2  -16.00   22.10
   9   1  -2   80.29   12.50
   9   1  -2   97.19   11.50
   9   1  -2   85.09   13.40
  -9  -1   2   73.09   12.20
  -9  -1   2   88.79   11.70
  -9  -1   2   73.09   12.20
   8   1  -2  860.91   41.20
   8   1  -2  895.31   37.90
   8   1  -2  820.02   40.10
  -8  -1   2  876.31   37.40
  -8  -1   2  891.71   42.60
  -8  -1   2  891.21   41.40
   7   1  -2  156.78   12.70
   7   1  -2  142.99   14.30
   7   1  -2  163.68   12.60
   7   1  -2  165.88   14.60
  -7  -1   2  153.98   14.40
  -7  -1   2  157.88   13.40
  -7  -1   2  177.28   15.60
  -7  -1   2  160.08   12.90
   6   1  -2   60.59   19.60
   6   1  -2   23.10    6.80
   6   1  -2   42.10    6.70
   6   1  -2   31.50    6.80
   6   1  -2   36.00    7.40
  -6  -1   2   27.60    6.80
  -6  -1   2   24.60    5.90
  -6  -1   2   74.09   21.90
  -6  -1   2   21.10    6.20
  -6  -1   2   20.30    6.70
   5   1  -2  206.58   13.70
   5   1  -2  200.58    8.30
   5   1  -2  213.08   25.80
   5   1  -2  214.28   12.80
   5   1  -2  206.68   13.30
   5   1  -2  188.28   26.90
   5   1  -2  205.28   18.50
   5   1  -2  196.88   15.30
  -5  -1   2  214.28   13.50
  -5  -1   2  159.28   28.40
  -5  -1   2  193.08   12.70
  -5  -1   2  223.28   34.70
  -5  -1   2  207.78   14.00
  -5  -1   2  199.88   13.20
  -5  -1   2  203.28   13.30
   4   1  -2 1176.58   55.39
   4   1  -2 1164.58   41.70
   4   1  -2 1094.99   40.60
   4   1  -2 1126.09   36.10
   4   1  -2 1120.59   40.50
   4   1  -2 1031.10   39.30
   4   1  -2 1083.69   40.10
  -4  -1   2 1083.79   41.20
  -4  -1   2 1119.99   40.80
  -4  -1   2 1111.49   40.90
  -4  -1   2 1091.59   40.10
  -4  -1   2 1092.49   40.60
  -4  -1   2 1059.49   39.20
  -1   1  -2   69.49    5.10
  -1   1  -2   82.19    4.70
  -1   1  -2   91.09    5.10
  -1   1  -2   78.29    4.40
  -1   1  -2   81.99    5.00
  -1   1  -2   76.19    5.10
  -1   1  -2   77.09    4.50
   1  -1   2   89.79    5.20
   1  -1   2   90.09    4.80
   1  -1   2   80.39    5.10
   1  -1   2   73.69    5.10
   1  -1   2   78.59    4.60
   1  -1   2   83.29    4.70
  -2   1  -2   46.20    3.60
  -2   1  -2   56.69    4.60
  -2   1  -2   53.29    4.80
  -2   1  -2   45.20    3.90
  -2   1  -2   51.09    3.70
  -2   1  -2   44.10    4.90
   2  -1   2   49.00    4.70
   2  -1   2   46.80    4.50
   2  -1   2   46.40    4.30
   2  -1   2   46.40    4.60
   2  -1   2   47.10    3.60
   2  -1   2   56.79    4.70
  -3   1  -2 1197.18   43.50
  -3   1  -2 1221.18   40.70
  -3   1  -2 1243.48   43.70
  -3   1  -2 1227.68   43.20
  -3   1  -2 1181.48   40.80
  -3   1  -2 1298.97   47.60
   3  -1   2 1228.68   43.10
   3  -1   2 1239.78   43.30
   3  -1   2 1182.28   42.70
   3  -1   2 1297.17   43.90
   3  -1   2 1226.48   43.50
   3  -1   2 1236.88   44.30
   3  -1   2 1273.47   42.80
   3  -1   2 1215.08   40.60
  -4   1  -2   40.90    4.20
  -4   1  -2   41.70    8.10
  -4   1  -2   37.20    6.00
  -4   1  -2   33.20    5.60
  -4   1  -2   47.50    4.60
  -4   1  -2   26.50   10.40
  -4   1  -2   49.99    6.50
   4  -1   2   32.80    4.00
   4  -1   2   42.40    4.20
   4  -1   2   39.20    6.60
   4  -1   2   38.70    5.80
   4  -1   2   37.30    6.00
   4  -1   2   36.70    5.40
   4  -1   2   32.00    9.10
   4  -1   2   39.00    5.80
  -5   1  -2 1489.85   51.49
  -5   1  -2 1541.65   55.89
  -5   1  -2 1686.33   78.09
  -5   1  -2 1476.85   50.69
  -5   1  -2 1434.86   64.19
  -5   1  -2 1506.65   55.99
   5  -1   2 1472.25   59.49
   5  -1   2 1533.15   55.19
   5  -1   2 1457.95   55.59
   5  -1   2 1528.45   50.99
   5  -1   2 1553.64   67.09
   5  -1   2 1485.95   49.99
   5  -1   2 1535.25   54.49
   5  -1   2 1478.95   55.29
  -6   1  -2 1393.26   57.39
  -6   1  -2 1358.96   53.99
  -6   1  -2 1418.96   78.79
  -6   1  -2 1443.66   48.50
  -6   1  -2 1431.76   74.39
  -6   1  -2 1446.56   49.50
   6  -1   2 1388.26   46.60
   6  -1   2 1446.96   52.09
   6  -1   2 1399.66   58.19
   6  -1   2 1256.27   65.79
   6  -1   2 1404.26   48.50
  -7   1  -2  267.07   15.00
  -7   1  -2  267.97   19.20
  -7   1  -2  298.47   20.00
  -7   1  -2  270.67   14.10
   7  -1   2  270.27   17.10
   7  -1   2  278.67   18.90
   7  -1   2  270.67   32.90
   7  -1   2  302.17   20.00
  -8   1  -2   20.40   16.20
  -8   1  -2   17.40    7.10
  -8   1  -2   19.90    7.80
   8  -1   2   16.00    6.70
   8  -1   2   14.80    7.10
   8  -1   2   31.40    8.40
  -9   1  -2  355.66   26.20
  -9   1  -2  402.56   27.20
   9  -1   2  407.86   23.70
   9  -1   2  356.46   25.20
   9  -1   2  416.36   27.30
 -10   1  -2  352.16   26.30
 -10   1  -2  284.57   24.60
  10  -1   2  308.77   24.70
  10  -1   2  317.67   25.90
 -11   1  -2  307.07   27.00
 -11   1  -2  248.08   25.10
  11  -1   2  275.27   25.20
  11  -1   2  269.97   24.70
  12  -1   2   43.10   13.60
  12  -1   2   53.59   17.30
  12   0  -2    0.60    5.80
  12   0  -2   -5.70    5.80
 -12   0   2  -10.30    6.70
 -12   0   2   -0.90    6.30
 -12   0   2   -6.90   28.20
  11   0  -2   66.49   14.70
  11   0  -2   47.00   11.80
 -11   0   2   34.20   12.20
 -11   0   2   40.00   11.50
  10   0  -2    4.00    6.20
  10   0  -2   10.90    7.10
  10   0  -2    5.40    6.10
 -10   0   2    9.80    7.40
 -10   0   2    4.30    6.90
 -10   0   2   20.30   26.30
   9   0  -2   69.69   12.90
   9   0  -2   51.19   11.10
   9   0  -2   63.39   11.20
  -9   0   2   77.69   14.50
  -9   0   2   59.89   10.10
  -9   0   2   78.19   11.80
   8   0  -2  255.47   18.50
   8   0  -2  246.48   19.00
   8   0  -2  250.77   17.50
  -8   0   2  271.27   19.50
  -8   0   2  258.37   16.70
  -8   0   2  241.58   19.70
  -8   0   2  240.28   15.30
   7   0  -2  288.57   19.10
   7   0  -2  274.47   37.10
   7   0  -2  323.17   18.70
   7   0  -2  288.87   16.10
   7   0  -2  291.77   19.50
  -7   0   2  315.67   17.60
  -7   0   2  306.07   16.50
  -7   0   2  358.16   21.30
  -7   0   2  299.97   19.40
   6   0  -2  187.78   12.80
   6   0  -2  187.18   13.60
   6   0  -2  193.48   13.30
   6   0  -2  177.68    8.90
   6   0  -2  159.38   26.60
   6   0  -2  189.58   21.80
   6   0  -2  190.68   13.00
   6   0  -2  188.18   13.50
   6   0  -2  171.48   11.10
  -6   0   2  187.08   11.60
  -6   0   2  178.78   11.90
  -6   0   2  180.58   13.70
  -6   0   2  142.39   27.60
  -6   0   2  176.18   13.30
   5   0  -2   29.70   14.30
   5   0  -2    5.00    5.30
   5   0  -2   11.40    4.30
   5   0  -2    9.60    3.20
   5   0  -2    1.40    2.90
   5   0  -2    5.10    3.40
   5   0  -2    7.40    2.40
   5   0  -2    8.30    3.30
   5   0  -2   13.60    4.60
  -5   0   2    6.20    3.60
  -5   0   2    4.20    3.40
  -5   0   2   10.20    4.30
  -5   0   2    7.90    3.50
  -5   0   2    5.20    4.70
  -5   0   2   12.50    4.20
  -5   0   2   26.60   13.10
   2   0  -2   98.59    5.60
   2   0  -2   96.29    5.10
   2   0  -2   99.49    6.40
   2   0  -2   95.49    5.10
   2   0  -2   94.29    5.80
   2   0  -2  106.39   11.00
   2   0  -2  113.49    6.20
   2   0  -2   93.79    5.90
  -2   0   2   97.39    6.80
  -2   0   2   79.99   10.00
  -2   0   2  103.69    6.00
  -2   0   2  100.29    6.10
  -2   0   2  105.39    6.40
  -2   0   2   96.69    6.50
  -1   0  -2  538.85   20.00
  -1   0  -2  559.14   19.50
  -1   0  -2  566.94   20.20
  -1   0  -2  544.15   20.20
  -1   0  -2  557.24   19.40
   1   0   2  571.94   20.10
   1   0   2  581.54   20.40
   1   0   2  548.65   19.60
   1   0   2  537.05   19.30
   1   0   2  562.34   20.10
  -3   0  -2 1103.39   44.10
  -3   0  -2 1108.69   39.80
  -3   0  -2 1094.39   39.70
  -3   0  -2 1035.00   38.30
  -3   0  -2 1085.99   37.60
  -3   0  -2 1012.30   39.10
  -3   0  -2 1032.10   35.30
   3   0   2 1068.09   39.20
   3   0   2 1094.79   37.60
   3   0   2 1083.39   40.50
   3   0   2 1060.89   37.00
   3   0   2 1111.39   37.40
   3   0   2 1132.69   38.90
   3   0   2 1081.79   39.40
   3   0   2 1068.29   39.50
  -4   0  -2 4760.52  154.78
  -4   0  -2 4954.20  154.88
  -4   0  -2 4718.03  152.98
  -4   0  -2 4675.73  151.68
  -4   0  -2 4848.92  151.48
   4   0   2 4878.71  153.68
   4   0   2 4738.93  151.38
   4   0   2 4693.13  153.98
   4   0   2 5014.30  164.28
   4   0   2 4728.83  151.28
   4   0   2 4611.84  154.28
   4   0   2 4792.02  157.98
   4   0   2 4736.03  148.19
   4   0   2 4929.31  151.58
   4   0   2 4712.43  154.58
  -5   0  -2  377.36   19.50
  -5   0  -2  413.96   21.40
  -5   0  -2  386.26   18.00
  -5   0  -2  408.96   22.60
  -5   0  -2  425.76   21.70
   5   0   2  392.56   18.20
   5   0   2  399.46   20.90
   5   0   2  380.56   18.10
   5   0   2  410.26   20.60
   5   0   2  407.06   28.50
   5   0   2  389.46   21.00
   5   0   2  346.47   20.30
   5   0   2  391.66   24.00
   5   0   2  377.26   14.30
  -6   0  -2  268.27   17.60
  -6   0  -2  229.88   19.30
  -6   0  -2  225.18   13.50
  -6   0  -2  233.88   30.40
  -6   0  -2  248.88   14.50
   6   0   2  227.28   13.80
   6   0   2  216.08   15.80
   6   0   2  245.08   17.30
   6   0   2  251.87   14.30
   6   0   2  203.18   22.70
  -7   0  -2    3.10    4.10
  -7   0  -2   -1.30    4.00
  -7   0  -2    0.40    3.40
  -7   0  -2    1.70    5.50
  -7   0  -2  -20.40   15.40
   7   0   2   -2.50    3.90
   7   0   2   -0.20    3.30
   7   0   2   -0.70    3.70
  -8   0  -2  432.26   27.20
  -8   0  -2  395.66   22.50
  -8   0  -2  400.06   26.70
   8   0   2  440.06   26.70
   8   0   2  464.75   23.30
   8   0   2  449.26   27.90
  -9   0  -2  192.88   19.80
  -9   0  -2  182.58   18.90
   9   0   2  231.88   20.70
   9   0   2  191.18   18.70
 -10   0  -2   41.90   27.80
 -10   0  -2   19.20    9.70
  10   0   2    8.90    7.30
  10   0   2   -3.60    6.90
 -11   0  -2   48.50   14.20
 -11   0  -2   19.60   27.60
 -11   0  -2   41.80   13.20
  11   0   2   35.70   12.50
  11   0   2   34.60   11.30
  12  -1  -2   10.40    7.60
  12  -1  -2   -3.30    6.30
 -12   1   2    0.40    7.30
 -12   1   2   20.40   33.20
 -12   1   2   16.00    9.60
  11  -1  -2    6.30    7.20
  11  -1  -2   12.20    9.30
  11  -1  -2   -3.00    5.40
 -11   1   2   21.20   33.50
 -11   1   2    7.90    8.70
  10  -1  -2  178.28   22.30
  10  -1  -2  179.68   17.90
  10  -1  -2  201.58   19.20
 -10   1   2  212.58   19.50
 -10   1   2  175.58   19.00
   9  -1  -2    6.10    5.40
   9  -1  -2   -1.10    4.50
   9  -1  -2    7.10    5.60
  -9   1   2   -3.40    4.10
  -9   1   2   -4.10    4.90
  -9   1   2   -1.60   13.30
   8  -1  -2   56.29   10.30
   8  -1  -2   44.60    9.10
   8  -1  -2   66.99   10.40
  -8   1   2   60.19   17.30
  -8   1   2   70.29   11.20
  -8   1   2   52.49    6.90
  -8   1   2   55.99   10.20
  -8   1   2   60.99    8.00
   7  -1  -2   80.49   21.60
   7  -1  -2   45.50    5.60
   7  -1  -2   37.60    7.80
   7  -1  -2   38.40    8.50
   7  -1  -2   40.00    5.10
   7  -1  -2   33.00    7.00
  -7   1   2   25.30    5.20
  -7   1   2   37.50    8.90
  -7   1   2   37.70    8.20
  -7   1   2   39.80   15.20
  -7   1   2   39.60    6.50
   6  -1  -2   62.69    8.10
   6  -1  -2   76.99   14.50
   6  -1  -2   62.09    7.60
   6  -1  -2   64.99    8.30
   6  -1  -2   62.79    8.30
   6  -1  -2   73.69    6.30
   6  -1  -2   61.59    5.90
  -6   1   2   69.09    8.50
  -6   1   2   62.69   14.10
  -6   1   2   59.09    7.90
  -6   1   2   61.59    6.30
  -6   1   2   67.79    9.00
   5  -1  -2   99.39    6.60
   5  -1  -2   87.89    7.70
   5  -1  -2   99.09    8.70
   5  -1  -2   95.19    8.80
   5  -1  -2   91.69    7.60
   5  -1  -2  102.79    9.00
   5  -1  -2   85.79   14.00
  -5   1   2   88.19    8.70
  -5   1   2   91.49    9.00
  -5   1   2   93.59    7.40
  -5   1   2   81.19    6.80
  -5   1   2   93.19   14.90
   4  -1  -2 3428.86  109.19
   4  -1  -2 3358.46  107.39
   4  -1  -2 3506.65  106.99
   4  -1  -2 3372.86  124.09
   4  -1  -2 3468.65  110.19
   4  -1  -2 3471.95  108.19
   4  -1  -2 3273.77  109.59
  -4   1   2 3244.68  108.59
  -4   1   2 3170.08  109.29
  -4   1   2 3442.96  108.19
  -4   1   2 3341.47  109.79
  -4   1   2 3368.36  124.89
  -4   1   2 3351.26  110.19
  -4   1   2 3441.46  106.99
  -4   1   2 3432.86  107.39
   3  -1  -2   26.10    3.40
   3  -1  -2   24.10    3.80
   3  -1  -2   21.00    3.90
   3  -1  -2   32.30    3.50
   3  -1  -2   23.00    4.50
   3  -1  -2   24.40    3.60
  -3   1   2   28.60    4.30
  -3   1   2   26.20    3.40
  -3   1   2   36.20    4.10
  -3   1   2   34.90    4.70
  -3   1   2   39.60   10.70
  -3   1   2   20.20    4.40
  -3   1   2   23.20    3.40
  -1  -1  -2 2005.20   68.49
  -1  -1  -2 1975.70   62.89
  -1  -1  -2 1949.70   62.79
  -1  -1  -2 2012.90   64.99
  -1  -1  -2 1993.00   62.09
  -1  -1  -2 2000.80   64.29
  -1  -1  -2 1977.90   64.69
   1   1   2 2006.90   66.79
   1   1   2 1996.10   64.39
   1   1   2 1988.30   64.69
   1   1   2 2044.70   65.19
   1   1   2 1816.32   62.69
   1   1   2 1966.10   61.99
  -2  -1  -2  588.84   23.20
  -2  -1  -2  542.25   22.20
  -2  -1  -2  531.35   19.30
  -2  -1  -2  563.64   21.20
  -2  -1  -2  523.65   22.50
  -2  -1  -2  536.05   22.00
   2   1   2  548.25   22.10
   2   1   2  566.54   22.70
   2   1   2  551.14   19.30
   2   1   2  579.04   24.70
   2   1   2  583.14   24.90
   2   1   2  566.64   19.50
   2   1   2  540.05   22.70
   2   1   2  577.94   21.40
  -3  -1  -2 7151.68  231.88
   3   1   2 7592.54  233.88
   3   1   2 7346.17  229.28
   3   1   2 7516.25  234.28
   3   1   2 7544.15  237.98
   3   1   2 7443.96  232.68
  -4  -1  -2 2783.72   94.89
  -4  -1  -2 2925.01   97.59
  -4  -1  -2 2801.22  114.79
  -4  -1  -2 2899.71   97.29
  -4  -1  -2 2874.41   94.79
  -4  -1  -2 2900.31   95.49
  -4  -1  -2 3035.30  119.39
   4   1   2 2716.53   95.09
   4   1   2 2882.71   91.69
   4   1   2 2756.62   96.39
   4   1   2 2918.91  102.19
   4   1   2 2945.21   97.39
   4   1   2 2790.22   89.79
   4   1   2 2859.21   94.79
   4   1   2 2862.11   97.09
   4   1   2 2889.71   91.89
  -5  -1  -2 1581.44   57.79
  -5  -1  -2 1654.73   58.89
  -5  -1  -2 1598.74   60.99
  -5  -1  -2 1847.02   75.89
  -5  -1  -2 1452.95   57.99
   5   1   2 1677.93   59.09
   5   1   2 1644.84   73.39
   5   1   2 1553.74   54.79
   5   1   2 1607.24   55.19
   5   1   2 1681.73   59.89
  -6  -1  -2   43.80    9.00
  -6  -1  -2   35.40    7.60
  -6  -1  -2   20.00   16.80
  -6  -1  -2   51.09   10.20
  -6  -1  -2   38.40    7.20
   6   1   2   42.50    8.00
   6   1   2   54.29    8.50
   6   1   2   24.20    7.00
   6   1   2   36.90    5.70
   6   1   2   33.90   13.70
  -7  -1  -2   35.50    8.40
  -7  -1  -2   30.60    9.10
  -7  -1  -2   23.90   19.40
  -7  -1  -2   34.60    7.60
  -7  -1  -2   25.70    8.90
   7   1   2   24.40    8.10
   7   1   2   20.80    7.20
   7   1   2   34.80    6.70
  -8  -1  -2  199.68   19.30
  -8  -1  -2  248.48   17.70
  -8  -1  -2  224.08   16.70
  -8  -1  -2  221.48   20.10
  -8  -1  -2  218.88   39.80
   8   1   2  223.98   19.70
   8   1   2  236.08   19.20
  -9  -1  -2   16.10   22.20
  -9  -1  -2   15.10    8.20
  -9  -1  -2   -6.00    5.30
   9   1   2   -3.30    5.40
 -10  -1  -2   10.80    9.10
 -10  -1  -2    1.40   22.70
 -10  -1  -2    8.50    8.10
  10   1   2   19.70    9.20
  10   1   2    3.20    6.80
 -11  -1  -2  201.98   23.60
 -11  -1  -2  243.08   25.50
  11   1   2  236.58   25.00
  11   1   2  263.47   24.60
  12  -2  -2    0.90    6.50
  12  -2  -2    8.10    8.50
  12  -2  -2   -1.50    5.80
 -12   2   2  -10.80   22.20
 -12   2   2   11.40    8.70
 -12   2   2   -1.70    7.80
  11  -2  -2  203.58   20.40
  11  -2  -2  193.88   19.10
  11  -2  -2  206.58   19.60
 -11   2   2  177.08   20.60
 -11   2   2  195.28   20.30
  10  -2  -2   10.50    6.30
  10  -2  -2   10.50    6.50
  10  -2  -2    7.80    6.50
 -10   2   2    7.80    7.20
 -10   2   2    0.10   10.00
 -10   2   2    7.30    6.60
   9  -2  -2    0.20    4.20
   9  -2  -2    5.30    5.70
   9  -2  -2   -5.60    3.40
  -9   2   2    8.00    9.60
  -9   2   2    2.20    4.70
  -9   2   2    2.90    5.60
   8  -2  -2   38.70   22.00
   8  -2  -2   25.10    7.80
   8  -2  -2   21.70    6.80
   8  -2  -2   36.40    6.30
   8  -2  -2   20.80    6.70
  -8   2   2   25.70    4.90
  -8   2   2   24.90   11.20
  -8   2   2   22.60    7.20
  -8   2   2   20.90    7.80
   7  -2  -2 1187.88   41.50
   7  -2  -2 1144.79   46.00
   7  -2  -2 1121.19   38.80
   7  -2  -2 1070.29   43.70
   7  -2  -2 1022.00   74.29
   7  -2  -2 1202.28   45.90
  -7   2   2 1104.29   64.19
  -7   2   2  922.31   81.69
  -7   2   2 1118.99   40.20
  -7   2   2 1185.68   39.30
  -7   2   2 1127.29   46.20
   6  -2  -2 1312.97   48.80
   6  -2  -2 1249.88   46.30
   6  -2  -2 1249.77   42.00
   6  -2  -2 1189.28   48.00
   6  -2  -2 1238.18   63.79
   6  -2  -2 1315.07   45.00
   6  -2  -2 1139.49   75.79
   6  -2  -2 1243.48   47.20
  -6   2   2 1180.18   46.30
  -6   2   2 1188.58   49.30
  -6   2   2 1171.28   47.90
  -6   2   2 1264.07   42.30
  -6   2   2 1318.67   49.20
  -6   2   2 1271.47   46.40
  -6   2   2 1307.77   66.29
   5  -2  -2 2848.81   93.39
   5  -2  -2 2917.61  112.79
   5  -2  -2 2859.81   95.89
   5  -2  -2 2816.12   95.49
   5  -2  -2 2879.21   94.29
   5  -2  -2 2840.92   93.09
  -5   2   2 2798.22   93.79
  -5   2   2 2597.94  111.29
  -5   2   2 2964.30   90.59
  -5   2   2 2983.20   96.29
  -5   2   2 2934.11   96.09
  -5   2   2 2704.33   92.99
  -5   2   2 2842.12   90.99
   4  -2  -2    1.90    2.10
   4  -2  -2    7.80    8.10
   4  -2  -2    2.70    2.50
   4  -2  -2    0.70    2.50
   4  -2  -2    2.50    2.20
   4  -2  -2    0.30    4.20
  -4   2   2    2.40    2.10
  -4   2   2    2.80    3.40
  -4   2   2    5.80    3.30
  -4   2   2    2.30    6.00
  -4   2   2    3.60    4.80
  -4   2   2    1.70    2.00
  -4   2   2    2.30    1.80
  -4   2   2    0.30    2.20
  -4   2   2   -0.70    1.70
   2  -2  -2 2260.07   73.39
   2  -2  -2 2087.99   71.89
   2  -2  -2 2268.27   70.29
   2  -2  -2 2306.87   73.19
   2  -2  -2 2311.67   73.49
   2  -2  -2 2281.97   71.29
   2  -2  -2 2272.67   72.19
   2  -2  -2 2273.07   83.59
  -2   2   2 2232.68   73.69
  -2   2   2 2272.37   72.99
  -2   2   2 2261.67   70.29
  -2   2   2 2111.69   71.19
  -1  -2  -2  120.69    8.40
  -1  -2  -2  104.69    7.90
  -1  -2  -2  102.19    6.30
  -1  -2  -2  113.89    7.70
  -1  -2  -2  109.89    4.70
  -1  -2  -2  104.29    8.00
  -1  -2  -2  113.19    6.20
  -1  -2  -2   99.39   10.80
   1   2   2  113.19    8.10
   1   2   2  126.69    8.50
   1   2   2  117.59   11.00
   1   2   2  118.69    8.30
   1   2   2  111.79    4.70
   1   2   2  105.79    7.50
  -2  -2  -2 6158.28  206.08
  -2  -2  -2 6664.33  203.78
   2   2   2 6627.64  213.38
   2   2   2 6702.83  206.38
  -3  -2  -2  310.47   15.20
  -3  -2  -2  314.17   17.30
  -3  -2  -2  315.07   16.50
  -3  -2  -2  303.67   11.70
  -3  -2  -2  309.87   16.90
   3   2   2  332.57   17.40
   3   2   2  307.67   15.40
   3   2   2  307.47   16.50
   3   2   2  311.17   21.60
   3   2   2  292.17   20.60
   3   2   2  312.77   11.60
   3   2   2  316.17   11.70
   3   2   2  325.97   18.70
  -4  -2  -2 2618.34  116.99
  -4  -2  -2 2620.74   90.19
  -4  -2  -2 2646.04   93.09
  -4  -2  -2 2721.73   91.29
  -4  -2  -2 2731.73   93.29
  -4  -2  -2 2703.93   91.89
  -4  -2  -2 2631.34  116.49
   4   2   2 2679.93  100.59
   4   2   2 2719.83   92.99
   4   2   2 2712.83   90.59
   4   2   2 2715.33   91.39
   4   2   2 2607.14   84.59
   4   2   2 2739.93   84.89
  -5  -2  -2   69.59    9.00
  -5  -2  -2   91.09   20.30
  -5  -2  -2   66.69   21.60
  -5  -2  -2   58.59    8.90
  -5  -2  -2   52.59    8.20
  -5  -2  -2   68.59    9.70
   5   2   2   65.19   11.80
   5   2   2   65.99    5.50
   5   2   2   52.69    8.70
   5   2   2   53.79    9.10
   5   2   2   61.09    8.60
  -6  -2  -2  306.67   21.30
  -6  -2  -2  235.38   36.70
  -6  -2  -2  293.67   20.90
  -6  -2  -2  291.87   18.80
  -6  -2  -2  323.97   22.70
   6   2   2  324.27   14.50
   6   2   2  324.87   21.50
   6   2   2  325.97   20.10
  -7  -2  -2  370.26   22.80
  -7  -2  -2  351.06   24.40
  -7  -2  -2  308.87   23.20
  -7  -2  -2  356.16   21.50
   7   2   2  351.26   24.40
   7   2   2  369.96   23.20
  -8  -2  -2   39.00   11.30
  -8  -2  -2   24.50    7.50
  -8  -2  -2   86.49   31.30
  -8  -2  -2   39.40    9.80
  -8  -2  -2   28.90    9.80
   8   2   2   56.19   12.20
   8   2   2   31.50    8.90
  -9  -2  -2   35.90   27.80
  -9  -2  -2   53.49   13.40
  -9  -2  -2   71.49   13.30
   9   2   2   67.89   14.30
   9   2   2   68.79   14.00
 -10  -2  -2  130.69   19.30
  10   2   2  140.79   18.00
  10   2   2  116.79   21.00
  13  -3  -2  282.87   26.70
  13  -3  -2  278.17   25.10
  13  -3  -2  268.27   25.00
 -13   3   2  257.67   26.60
 -13   3   2  255.37   27.10
  12  -3  -2   11.90    8.00
  12  -3  -2   22.30   10.70
  12  -3  -2   20.00    9.50
 -12   3   2   11.30   22.50
 -12   3   2   33.60   12.30
 -12   3   2   13.80   10.20
  11  -3  -2    5.40    6.30
  11  -3  -2   11.20    8.40
  11  -3  -2    2.20    6.50
 -11   3   2   10.40   15.40
 -11   3   2    5.00    7.40
 -11   3   2   12.70    8.90
  10  -3  -2   92.99   12.60
  10  -3  -2  107.59   14.30
  10  -3  -2   77.59   12.70
 -10   3   2   95.49   13.80
 -10   3   2   66.29   13.80
 -10   3   2  120.49   26.00
   9  -3  -2    0.70    5.40
   9  -3  -2    0.80    3.70
   9  -3  -2   -2.50    5.10
  -9   3   2   -0.10    8.00
  -9   3   2   11.50    7.30
  -9   3   2    0.60    5.20
   8  -3  -2    5.00    4.90
   8  -3  -2   16.10    5.20
   8  -3  -2   14.30    6.00
   8  -3  -2   30.20   15.40
  -8   3   2   19.50    5.90
  -8   3   2   18.20    7.60
  -8   3   2    4.30    4.70
  -8   3   2    5.70   10.10
   7  -3  -2  495.05   49.50
   7  -3  -2  434.96   24.00
   7  -3  -2  470.35   21.60
   7  -3  -2  433.16   23.00
   7  -3  -2  418.96   21.80
  -7   3   2  408.86   21.70
  -7   3   2  397.36   23.40
  -7   3   2  459.85   38.10
  -7   3   2  435.76   16.50
  -7   3   2  402.16   23.90
  -7   3   2  388.76   17.40
  -7   3   2  450.85   17.20
  -7   3   2  453.05   46.40
   6  -3  -2    1.40    9.20
   6  -3  -2    1.90    2.90
   6  -3  -2    2.00    8.30
   6  -3  -2   -0.20    2.80
   6  -3  -2    2.90    3.80
   6  -3  -2    1.10    3.20
   6  -3  -2    3.80    3.10
  -6   3   2    0.70    1.60
  -6   3   2    0.90    3.10
  -6   3   2    5.30    5.50
  -6   3   2    8.10    9.70
  -6   3   2   -2.50    2.50
  -6   3   2   -1.00    2.30
  -6   3   2   -3.70    1.60
  -6   3   2   -2.00    2.40
  -6   3   2   -1.00    4.10
   5  -3  -2 1477.55   56.69
   5  -3  -2 1622.84   54.79
   5  -3  -2 1594.64   55.29
   5  -3  -2 1517.55   71.69
   5  -3  -2 1598.54   54.59
   5  -3  -2 1465.95   65.09
  -5   3   2 1623.64   73.79
  -5   3   2 1598.24   51.09
  -5   3   2 1635.44   57.69
  -5   3   2 1538.55   51.29
  -5   3   2 1568.94   56.99
  -5   3   2 1444.76   53.99
  -5   3   2 1544.45   54.39
  -5   3   2 1611.74   51.09
   4  -3  -2   62.19    6.90
   4  -3  -2   69.29    5.20
   4  -3  -2   69.39    5.90
   4  -3  -2   59.29    7.10
   4  -3  -2   58.49   11.70
   4  -3  -2   58.89    6.80
   4  -3  -2   56.69    5.70
  -4   3   2   51.59    6.50
  -4   3   2   65.99    7.30
  -4   3   2   52.69    5.70
  -4   3   2   77.39   15.40
   3  -3  -2  242.48   26.80
   3  -3  -2  206.18   11.90
   3  -3  -2  190.38   11.60
   3  -3  -2  206.68    9.50
   3  -3  -2  195.58   11.80
   3  -3  -2  215.58   10.70
   3  -3  -2  219.88   10.50
   3  -3  -2  203.48   12.40
   3  -3  -2  209.58   10.30
  -3   3   2  236.98   12.40
  -3   3   2  204.48   11.60
  -3   3   2  197.18   22.90
  -3   3   2  197.58   12.00
  -3   3   2  212.18   10.70
  -3   3   2  212.88   10.30
   2  -3  -2   30.80    4.00
   2  -3  -2   25.80    4.10
   2  -3  -2   33.20    4.40
   2  -3  -2   27.30    2.50
   2  -3  -2   33.00    2.70
   2  -3  -2   24.80    4.70
   2  -3  -2   33.80    4.50
   2  -3  -2   23.60    4.70
   2  -3  -2   15.80    6.00
  -2   3   2   38.70    8.70
  -2   3   2   32.00    4.10
  -2   3   2   27.20    4.50
  -2   3   2   27.60    4.20
  -2   3   2   20.20    4.30
  -2   3   2   27.70    5.20
   0  -3  -2 3029.60   95.29
   0  -3  -2 2984.80   96.79
   0  -3  -2 3007.00   95.49
   0  -3  -2 2839.52  112.99
   0  -3  -2 2910.81   91.89
   0  -3  -2 2895.71   96.19
   0  -3  -2 3011.00  117.79
   0  -3  -2 2992.50   96.79
   0  -3  -2 2914.01   91.69
   0  -3  -2 3027.30   96.39
   0   3   2 2984.30  107.09
   0   3   2 2980.50   96.59
   0   3   2 2805.52  111.19
   0   3   2 3026.10   96.89
   0   3   2 2895.21   95.39
   0   3   2 2854.41   91.79
   0   3   2 2940.31   91.99
  -1  -3  -2  177.98   10.80
  -1  -3  -2  181.78   11.60
  -1  -3  -2  168.68    8.70
  -1  -3  -2  188.88   12.00
  -1  -3  -2  178.18   11.60
  -1  -3  -2  184.18   21.90
  -1  -3  -2  170.98    9.30
   1   3   2  188.28   11.50
   1   3   2  188.38   11.90
   1   3   2  170.98   20.00
   1   3   2  176.98    8.90
   1   3   2  175.18   16.10
   1   3   2  188.18   11.70
   1   3   2  190.18   11.90
  -2  -3  -2  797.82   32.10
  -2  -3  -2  721.13   33.30
  -2  -3  -2  733.63   31.70
  -2  -3  -2  750.92   27.20
  -2  -3  -2  736.63   28.50
  -2  -3  -2  760.42   32.10
   2   3   2  770.52   35.00
   2   3   2  806.52   32.60
   2   3   2  793.82   29.10
   2   3   2  793.62   39.90
   2   3   2  804.62   32.10
  -3  -3  -2   45.20    7.20
  -3  -3  -2   58.69    7.80
  -3  -3  -2   52.39    4.10
  -3  -3  -2   50.69    6.20
  -3  -3  -2   48.10    7.60
  -3  -3  -2   48.00    7.00
   3   3   2   42.30    7.60
   3   3   2   50.59    7.30
   3   3   2   45.10   10.20
   3   3   2   56.29    7.90
   3   3   2   48.10    6.30
   3   3   2   59.79    7.80
  -4  -3  -2  845.32   61.59
  -4  -3  -2 1108.59   43.00
  -4  -3  -2 1049.89   43.20
  -4  -3  -2 1145.79   45.30
  -4  -3  -2 1004.50   39.90
   4   3   2  948.81   42.80
   4   3   2 1119.19   41.40
   4   3   2 1060.39   52.19
  -5  -3  -2  165.78   14.70
  -5  -3  -2  159.78   14.60
  -5  -3  -2  179.88   14.60
   5   3   2  156.18   13.20
   5   3   2  143.39   14.40
  -6  -3  -2  124.59   14.10
  -6  -3  -2  116.59   14.00
  -6  -3  -2   78.39   26.60
  -6  -3  -2  109.39   12.50
   6   3   2  133.49   14.70
   6   3   2  109.59   12.30
  -7  -3  -2    2.60    5.60
  -7  -3  -2   -2.00   13.40
  -7  -3  -2   17.80    8.10
  -7  -3  -2    4.40    5.90
   7   3   2    1.60    5.20
   7   3   2    4.70    6.00
  -8  -3  -2   86.89   13.80
  -8  -3  -2   89.79   15.10
  -8  -3  -2   82.49   12.40
   8   3   2   83.49   13.40
   8   3   2   76.59   14.60
  -9  -3  -2   37.20   11.60
  -9  -3  -2   52.79   30.30
  -9  -3  -2   31.20   12.70
   9   3   2   38.90   11.40
   9   3   2   35.70   11.20
 -10  -3  -2    5.00   20.00
 -10  -3  -2    1.30    9.30
  10   3   2    3.20    9.50
  10   3   2    6.60    7.70
  13  -4  -2   18.00   10.60
  13  -4  -2    9.40    9.30
  13  -4  -2   23.90   10.20
 -13   4   2    2.80   10.00
 -13   4   2    5.40   16.20
 -13   4   2   26.90   11.80
  12  -4  -2  142.69   18.70
  12  -4  -2  113.39   16.80
  12  -4  -2  117.29   16.30
 -12   4   2  113.99   29.40
 -12   4   2  172.18   20.80
 -12   4   2  130.99   18.20
  11  -4  -2  282.87   25.80
  11  -4  -2  269.37   22.00
  11  -4  -2  300.77   24.60
 -11   4   2  328.47   25.70
 -11   4   2  317.97   41.90
 -11   4   2  303.47   25.40
  10  -4  -2 1342.47   52.49
  10  -4  -2 1374.66   58.19
  10  -4  -2 1371.36   59.99
 -10   4   2 1311.57   84.39
 -10   4   2 1387.26   60.09
 -10   4   2 1356.96   59.99
   9  -4  -2   35.70    9.00
   9  -4  -2   34.70   11.90
   9  -4  -2   51.89    9.70
  -9   4   2   41.60   18.50
  -9   4   2   41.30   10.40
  -9   4   2   48.10   10.50
  -9   4   2   53.69   10.20
   8  -4  -2  221.98   18.00
   8  -4  -2  237.88   16.90
   8  -4  -2  249.78   16.30
  -8   4   2  250.87   19.10
  -8   4   2  265.47   33.30
  -8   4   2  235.18   18.30
  -8   4   2  252.87   16.90
   7  -4  -2  296.47   17.40
   7  -4  -2  298.87   17.60
   7  -4  -2  281.67   39.60
   7  -4  -2  313.97   17.70
   7  -4  -2  301.17   19.60
  -7   4   2  291.37   17.20
  -7   4   2  315.17   27.80
  -7   4   2  286.17   30.70
  -7   4   2  259.97   40.70
  -7   4   2  296.57   19.60
  -7   4   2  283.97   11.60
   6  -4  -2  124.59   22.60
   6  -4  -2  102.59   10.80
   6  -4  -2  110.39    9.50
   6  -4  -2  119.19   26.30
   6  -4  -2  110.09    9.50
   6  -4  -2   93.59    9.70
  -6   4   2   94.59    6.40
  -6   4   2  108.69   11.10
  -6   4   2  116.69   18.90
  -6   4   2  118.69    6.50
  -6   4   2  136.59   26.80
  -6   4   2   96.89   10.70
  -6   4   2  105.89    6.30
  -6   4   2  108.59    9.50
   5  -4  -2 2345.27   80.79
   5  -4  -2 2358.76   79.69
   5  -4  -2 2351.26   77.19
   5  -4  -2 2382.86  114.99
   5  -4  -2 2312.27   77.19
   5  -4  -2 2307.17   77.99
   5  -4  -2 2278.47   98.59
   5  -4  -2 2310.67   74.59
   5  -4  -2 2267.87   80.39
  -5   4   2 2180.58   98.19
  -5   4   2 2297.27   74.29
  -5   4   2 2303.07   74.39
  -5   4   2 2382.76  113.69
  -5   4   2 2255.97   77.89
  -5   4   2 2305.87   80.79
  -5   4   2 2332.87   80.39
   4  -4  -2   16.20    4.10
   4  -4  -2   11.10    3.90
   4  -4  -2   15.40    8.90
   4  -4  -2   20.40    3.70
   4  -4  -2   17.00    3.50
   4  -4  -2    6.50    9.90
   4  -4  -2   17.90    3.70
   4  -4  -2   12.20    4.60
   4  -4  -2   18.60    3.70
   4  -4  -2   16.00    5.10
  -4   4   2   33.50   11.40
  -4   4   2   21.20    5.00
  -4   4   2    6.80    9.10
  -4   4   2   21.90    3.70
  -4   4   2   14.70    4.80
  -4   4   2   13.00    3.70
   3  -4  -2 2130.39   69.79
   3  -4  -2 2162.68   88.89
   3  -4  -2 2234.68   68.19
   3  -4  -2 2019.50   71.69
   3  -4  -2 2146.29   69.69
   3  -4  -2 2081.99   71.79
   3  -4  -2 2084.89   67.19
   3  -4  -2 2130.19   71.69
   3  -4  -2 2094.69   69.89
  -3   4   2 2046.00   71.49
  -3   4   2 2117.89   72.49
  -3   4   2 2074.89   69.39
  -3   4   2 2005.30   69.99
  -3   4   2 2025.50   87.59
   0  -4  -2 7781.22  259.47
   0  -4  -2 7648.03  241.38
   0  -4  -2 7536.45  242.18
   0   4   2 8045.60  266.57
   0   4   2 7519.15  236.38
   0   4   2 7827.92  242.88
   0   4   2 7496.45  256.97
  -1  -4  -2 1818.92   61.09
  -1  -4  -2 1917.01   62.59
  -1  -4  -2 1751.42   89.89
  -1  -4  -2 2003.20   66.69
  -1  -4  -2 1921.51   66.99
  -1  -4  -2 1914.71   66.69
   1   4   2 1613.54   82.79
   1   4   2 1949.41   66.79
   1   4   2 1896.01   61.49
   1   4   2 1827.92   66.09
   1   4   2 1837.32   65.79
   1   4   2 1924.91   66.09
   1   4   2 1833.52   77.89
  -2  -4  -2  256.47   13.20
  -2  -4  -2  290.67   17.60
  -2  -4  -2  241.58   16.20
  -2  -4  -2  253.37   12.40
  -2  -4  -2  254.97   15.80
  -2  -4  -2  284.77   16.90
   2   4   2  287.47   17.00
   2   4   2  251.47   16.00
   2   4   2  256.17   23.00
   2   4   2  284.67   17.10
   2   4   2  264.17   13.60
   2   4   2  240.18   15.80
  -3  -4  -2  242.38   12.10
  -3  -4  -2  245.08   17.10
  -3  -4  -2  266.77   17.70
  -3  -4  -2  218.08   16.70
  -3  -4  -2  283.97   16.80
   3   4   2  265.27   15.00
   3   4   2  269.47   24.40
   3   4   2  234.28   16.80
   3   4   2  260.47   17.40
  -4  -4  -2  545.75   28.30
  -4  -4  -2  548.05   28.90
  -4  -4  -2  493.75   28.00
  -4  -4  -2  638.14   52.99
   4   4   2  535.05   25.70
   4   4   2  535.05   28.90
   4   4   2  490.55   27.90
  -5  -4  -2    1.20   14.50
  -5  -4  -2    2.40    5.70
  -5  -4  -2   -4.70    4.00
  -5  -4  -2   -4.70    4.70
   5   4   2    2.60    5.50
   5   4   2    5.10    5.10
   5   4   2    1.60    4.30
  -6  -4  -2   -3.40   15.50
  -6  -4  -2    1.90    4.90
  -6  -4  -2    0.70    6.00
  -6  -4  -2    0.50    5.70
   6   4   2    6.60    6.40
   6   4   2    0.80    5.60
   6   4   2    7.20    6.10
  -7  -4  -2  119.79   14.70
  -7  -4  -2  117.79   16.40
  -7  -4  -2  109.69   15.00
   7   4   2  153.38   30.50
   7   4   2  130.09   15.00
   7   4   2  136.99   16.70
  -8  -4  -2   13.50    8.90
  -8  -4  -2    9.60   19.60
  -8  -4  -2   12.40    8.50
   8   4   2   14.00    8.40
   8   4   2    8.40    7.60
   8   4   2   -4.50    5.10
  -9  -4  -2   -9.80    5.60
  -9  -4  -2    3.80   21.40
  -9  -4  -2  -10.20    5.10
   9   4   2    0.00    7.90
   9   4   2   -7.70    4.90
   9   4   2    1.20    6.90
  13  -5  -2   24.40   10.70
  13  -5  -2   48.20   22.90
  13  -5  -2   20.70   11.40
 -13   5   2   10.10   11.20
 -13   5   2   29.00   20.20
 -13   5   2   14.10   10.10
  12  -5  -2  950.10   47.80
  12  -5  -2  972.20   49.30
  12  -5  -2  982.00   51.59
 -12   5   2 1034.40   52.99
 -12   5   2 1006.30   79.29
 -12   5   2  918.71   50.69
  11  -5  -2  740.83   42.30
  11  -5  -2  738.83   48.80
 -11   5   2  765.32   42.10
 -11   5   2  736.63   63.89
 -11   5   2  788.22   42.80
  10  -5  -2   -1.30    5.80
  10  -5  -2    0.40    5.50
  10  -5  -2    0.20    4.80
 -10   5   2    3.00    6.50
 -10   5   2   -8.70    5.10
 -10   5   2    3.40    5.80
 -10   5   2    2.70    9.10
   9  -5  -2  166.38   17.10
   9  -5  -2  187.38   15.50
   9  -5  -2  180.88   16.00
  -9   5   2  176.38   17.70
  -9   5   2  192.78   30.00
  -9   5   2  198.88   18.20
  -9   5   2  197.78   16.30
   8  -5  -2  121.89   12.40
   8  -5  -2  103.89   13.10
   8  -5  -2  113.59   11.80
  -8   5   2  109.89   25.90
  -8   5   2  107.19   11.40
  -8   5   2  121.99   13.30
  -8   5   2  107.69   13.20
   7  -5  -2  151.88   12.90
   7  -5  -2  166.58   12.90
   7  -5  -2  155.38   14.50
   7  -5  -2  156.08   12.40
   7  -5  -2  153.08   32.30
   7  -5  -2  155.38   13.50
  -7   5   2  152.98   12.70
  -7   5   2  164.08   24.40
  -7   5   2  189.68   16.00
  -7   5   2  177.98   15.00
   6  -5  -2 1002.90   38.00
   6  -5  -2  964.50   40.10
   6  -5  -2  977.00   37.60
   6  -5  -2  954.80   57.89
   6  -5  -2  969.00   38.50
   6  -5  -2  962.10   41.20
   6  -5  -2  897.81   70.09
  -6   5   2  967.30   38.70
  -6   5   2  959.30   58.89
  -6   5   2  985.00   48.60
  -6   5   2  966.90   33.80
  -6   5   2  871.31   66.49
  -6   5   2 1019.70   41.30
  -6   5   2  990.30   33.80
   5  -5  -2  489.85   40.80
   5  -5  -2  392.56   21.50
   5  -5  -2  375.76   21.10
   5  -5  -2  417.26   18.60
   5  -5  -2  429.16   20.30
   5  -5  -2  403.26   17.60
   5  -5  -2  411.86   18.50
   5  -5  -2  371.46   21.30
  -5   5   2  404.86   17.50
  -5   5   2  410.26   22.10
  -5   5   2  421.46   20.20
  -5   5   2  412.66   34.60
  -5   5   2  403.46   21.60
   4  -5  -2 2146.89   69.39
   4  -5  -2 2040.40   67.59
   4  -5  -2 2134.09   67.79
   4  -5  -2 2135.49   72.29
   4  -5  -2 2106.59  109.29
   4  -5  -2 2063.29   68.89
   4  -5  -2 1967.70   72.29
   4  -5  -2 2047.70   72.59
   4  -5  -2 2079.99   92.09
   4  -5  -2 2028.90   70.29
  -4   5   2 1844.92   69.99
  -4   5   2 2053.69  106.69
  -4   5   2 2033.90   73.19
  -4   5   2 2119.09   72.49
  -4   5   2 2041.40   68.79
   3  -5  -2    5.40    8.70
   2  -5  -2   41.70   14.50
   2  -5  -2   33.50    6.50
   2  -5  -2   36.90    5.40
   2  -5  -2   38.00    5.30
   2  -5  -2   34.20    6.50
   2  -5  -2   70.79   18.70
   2  -5  -2   32.00    6.30
   2  -5  -2   39.50    3.50
   2  -5  -2   37.60    6.20
  -2   5   2   38.90    6.00
  -2   5   2   47.40    7.30
  -2   5   2   45.40    6.50
  -2   5   2   65.49   17.60
  -2   5   2   31.30    4.90
  -2   5   2   33.80    3.50
  -2   5   2   34.50    5.90
  -2   5   2   40.60   11.20
   1  -5  -2 5649.93  186.98
   1  -5  -2 5758.42  214.38
   1  -5  -2 5750.02  182.38
   1  -5  -2 6478.15  230.08
   1  -5  -2 5722.93  186.08
   1  -5  -2 5587.94  185.68
   1  -5  -2 5863.81  187.58
   1  -5  -2 6070.19  187.88
   1  -5  -2 5640.84  180.38
  -1   5   2 5885.11  184.88
  -1   5   2 6117.09  217.88
  -1   5   2 5673.43  182.38
  -1   5   2 5863.11  188.08
  -1   5   2 5761.12  187.48
  -1   5   2 6006.20  207.28
  -1   5   2 5740.53  186.68
   0  -5  -2 2813.32   95.59
   0  -5  -2 2722.43   95.79
   0  -5  -2 2782.32   90.29
   0  -5  -2 2812.32   88.99
   0  -5  -2 2843.42   96.39
   0  -5  -2 2816.32   94.19
   0  -5  -2 2791.82   97.09
   0  -5  -2 2864.81  114.99
   0  -5  -2 2922.41   97.39
   0   5   2 2846.92   90.59
   0   5   2 2744.53   96.69
   0   5   2 2871.81  113.79
   0   5   2 2991.40   96.79
   0   5   2 2933.31   97.59
  -1  -5  -2   19.20    6.20
  -1  -5  -2   16.70    5.60
  -1  -5  -2   16.80    4.40
  -1  -5  -2   27.20    4.50
  -1  -5  -2    8.70    4.90
   1   5   2   17.40    8.40
   1   5   2   18.10    4.00
   1   5   2   24.80    6.50
   1   5   2   13.00    5.10
  -2  -5  -2  421.56   23.20
  -2  -5  -2  393.86   18.90
  -2  -5  -2  479.55   28.30
  -2  -5  -2  415.56   23.60
  -2  -5  -2  420.56   18.50
   2   5   2  392.56   22.90
   2   5   2  414.36   32.60
   2   5   2  438.56   24.00
   2   5   2  446.06   19.80
  -3  -5  -2   33.50    8.80
  -3  -5  -2   31.90    8.70
  -3  -5  -2   27.30    8.10
  -3  -5  -2   77.09   22.30
   3   5   2   14.70    6.70
   3   5   2   28.70    8.00
   3   5   2   33.80    6.40
  -4  -5  -2  486.15   28.20
  -4  -5  -2  464.95   26.90
  -4  -5  -2  385.66   46.60
  -4  -5  -2  430.96   26.30
   4   5   2  461.85   23.50
   4   5   2  451.15   26.90
   4   5   2  444.56   26.80
  -5  -5  -2   58.09   12.80
  -5  -5  -2   63.19   12.60
  -5  -5  -2   19.00   17.00
  -5  -5  -2   44.40   10.10
   5   5   2   87.59   12.90
   5   5   2   49.20   11.50
   5   5   2   54.69    9.80
  -6  -5  -2   14.50   20.10
  -6  -5  -2   -6.40    4.50
  -6  -5  -2    3.00    7.00
  -6  -5  -2    9.40    8.00
   6   5   2   -5.30    6.40
   6   5   2   -2.30    4.60
   6   5   2   11.00    7.70
  -7  -5  -2    8.50   23.30
  -7  -5  -2    0.00    5.90
  -7  -5  -2   -2.20    7.40
  -7  -5  -2    0.50   13.00
   7   5   2    8.50    8.30
   7   5   2    6.80    7.70
   7   5   2    8.10    6.80
  -8  -5  -2   57.59   15.20
  -8  -5  -2   70.19   14.60
  -8  -5  -2   59.39   13.20
   8   5   2   51.49   12.50
   8   5   2   54.89   14.20
   8   5   2   67.49   15.20
  13  -6  -2   22.80   11.00
  13  -6  -2   24.10   12.00
 -13   6   2   14.40    9.60
 -13   6   2   28.90   20.50
 -13   6   2   35.70   13.20
  12  -6  -2   39.20   11.40
  12  -6  -2   32.90   12.40
 -12   6   2   32.20   11.10
 -12   6   2   28.40   21.00
 -12   6   2   35.80   13.20
  11  -6  -2   -3.70    6.00
  11  -6  -2   -7.20    4.20
  11  -6  -2   -0.50    5.40
 -11   6   2   -2.50    5.80
 -11   6   2   -3.60    5.50
 -11   6   2   -1.00   11.10
 -11   6   2    7.70    8.10
  10  -6  -2    2.60    5.40
  10  -6  -2   -1.70    5.90
  10  -6  -2    8.40    5.90
 -10   6   2   -6.00    7.50
 -10   6   2   -3.90    6.00
 -10   6   2    0.80    4.70
 -10   6   2    4.80    5.70
   9  -6  -2  168.78   15.90
   9  -6  -2  166.78   17.70
   9  -6  -2  167.28   15.30
  -9   6   2  174.88   15.40
  -9   6   2  166.38   28.50
  -9   6   2  178.08   17.80
  -9   6   2  209.58   18.80
   8  -6  -2  357.86   22.10
   8  -6  -2  308.17   19.40
   8  -6  -2  367.06   24.20
  -8   6   2  316.07   22.40
  -8   6   2  339.47   23.10
  -8   6   2  300.77   36.50
  -8   6   2  307.47   19.90
   7  -6  -2 1131.39   46.10
   7  -6  -2 1218.58   51.59
   7  -6  -2 1279.97   47.10
   7  -6  -2 1045.10   84.69
   7  -6  -2 1199.28   50.09
  -7   6   2 1239.38   59.69
  -7   6   2 1246.58   50.89
  -7   6   2 1221.08   41.30
  -7   6   2 1282.57   52.39
   6  -6  -2  194.78   11.10
   6  -6  -2  197.58   12.70
   6  -6  -2  216.78   14.70
   6  -6  -2  215.58   16.20
   6  -6  -2  216.98   13.10
   6  -6  -2  190.88   25.70
   6  -6  -2  209.18   11.10
   6  -6  -2  185.58   17.10
  -6   6   2  180.98   15.00
  -6   6   2  210.88   14.60
  -6   6   2  162.78   24.50
  -6   6   2  191.48   15.80
   5  -6  -2  981.00   36.10
   5  -6  -2  925.51   38.30
   5  -6  -2  950.90   35.70
   5  -6  -2  995.60   35.90
   5  -6  -2  980.70   36.40
   5  -6  -2 1005.60   59.39
   5  -6  -2  940.11   40.60
   5  -6  -2 1133.69   88.99
   5  -6  -2  952.30   40.30
  -5   6   2  942.81   35.90
  -5   6   2  859.01   69.09
  -5   6   2  943.81   58.99
  -5   6   2  904.81   44.70
  -5   6   2  996.20   40.30
  -5   6   2  977.30   39.00
   4  -6  -2   30.70   13.10
   4  -6  -2   17.30    3.80
   4  -6  -2   19.90    6.10
   4  -6  -2    9.70    3.90
   4  -6  -2   14.20    5.70
   4  -6  -2   17.00    5.10
   4  -6  -2   11.90    3.40
   4  -6  -2   57.09   22.40
   4  -6  -2   13.80    4.70
  -4   6   2   24.50    6.50
  -4   6   2   16.30    4.80
  -4   6   2   53.29   21.40
  -4   6   2   21.20    5.40
  -4   6   2   14.80    8.90
  -4   6   2    7.80    4.50
   3  -6  -2  983.40   37.80
   3  -6  -2  986.90   38.20
   3  -6  -2 1031.50   38.70
   3  -6  -2  982.90   33.30
   3  -6  -2 1002.30   42.30
   3  -6  -2  896.91   42.30
   3  -6  -2  911.11   55.79
   3  -6  -2  969.90   38.10
  -3   6   2  981.30   39.30
  -3   6   2  970.50   40.60
  -3   6   2 1015.00   57.69
  -3   6   2  940.91   38.30
  -3   6   2  929.11   33.30
  -3   6   2  884.21   64.59
   2  -6  -2   -1.30    2.40
   2  -6  -2    8.50    4.80
   2  -6  -2    2.00    3.40
   2  -6  -2   -2.90    2.70
   2  -6  -2    1.00    7.80
   2  -6  -2    9.60    4.20
   2  -6  -2   -4.30    2.50
  -2   6   2    0.20    2.00
  -2   6   2    1.80    2.50
  -2   6   2   -5.60    2.60
  -2   6   2   -1.50    2.70
  -2   6   2   38.40   19.40
  -2   6   2   -2.20    5.30
  -2   6   2   -2.20    3.50
  -2   6   2    0.30    2.50
   1  -6  -2 1197.28   40.40
   1  -6  -2 1169.68   47.40
   1  -6  -2 1219.28   46.10
   1  -6  -2 1208.18   74.49
   1  -6  -2 1132.59   45.80
   1  -6  -2 1177.68   47.40
   1  -6  -2 1196.48   41.60
  -1   6   2 1204.88   64.59
  -1   6   2 1202.68   40.60
  -1   6   2 1239.88   48.30
  -1   6   2 1195.48   46.70
  -1   6   2 1247.48   47.40
   0  -6  -2 5350.96  185.78
   0  -6  -2 5617.14  178.28
   0  -6  -2 5579.04  185.08
   0  -6  -2 5830.32  232.28
   0  -6  -2 5838.42  183.08
   0  -6  -2 5749.73  186.88
   0  -6  -2 5617.94  175.88
   0   6   2 5992.00  187.78
   0   6   2 5488.55  194.08
   0   6   2 5810.22  178.58
   0   6   2 5845.62  208.98
  -1  -6  -2  189.68   14.80
  -1  -6  -2  202.28   16.20
  -1  -6  -2  142.39   28.90
  -1  -6  -2  192.48   12.50
  -1  -6  -2  194.88   16.00
   1   6   2  208.18   15.90
   1   6   2  182.08   15.00
   1   6   2  183.38   11.20
   1   6   2  201.38   24.20
  -2  -6  -2  504.35   30.30
  -2  -6  -2  587.94   31.10
  -2  -6  -2  623.34   25.30
  -2  -6  -2  641.04   31.40
   2   6   2  590.34   31.00
   2   6   2  596.14   25.90
   2   6   2  605.54   31.20
  -3  -6  -2  371.06   24.60
  -3  -6  -2  396.76   24.70
  -3  -6  -2  349.96   24.40
  -3  -6  -2  375.16   48.00
   3   6   2  366.26   24.20
   3   6   2  426.46   25.70
   3   6   2  376.56   20.20
  -4  -6  -2   29.80    9.70
  -4  -6  -2   23.00    8.40
  -4  -6  -2   11.90    8.20
  -4  -6  -2   17.70   17.20
   4   6   2   24.30    8.10
   4   6   2    8.30    7.10
   4   6   2   32.60    8.10
  -5  -6  -2   23.80   20.50
  -5  -6  -2   32.70   10.50
  -5  -6  -2   46.10   11.90
  -5  -6  -2   48.30   12.20
   5   6   2   28.00    9.80
   5   6   2   35.50    8.80
  -6  -6  -2  298.47   25.20
  -6  -6  -2  327.27   26.40
  -6  -6  -2  314.07   25.10
   6   6   2  336.37   26.20
   6   6   2  290.57   21.50
   6   6   2  261.87   24.50
  -7  -6  -2  112.29   17.80
  -7  -6  -2   41.50   29.80
  -7  -6  -2  112.79   16.50
  -7  -6  -2  122.69   18.50
   7   6   2  105.49   17.60
   7   6   2  110.29   17.50
  13  -7  -2   20.30   10.70
  13  -7  -2   16.20    9.40
 -13   7   2   25.10   11.70
 -13   7   2   11.90   13.40
 -13   7   2   10.60    9.80
  12  -7  -2   37.90   11.70
  12  -7  -2   32.20   10.40
  12  -7  -2   29.20   13.00
 -12   7   2   33.40   13.30
 -12   7   2   31.90   10.50
 -12   7   2   46.10   11.70
 -12   7   2   14.60   14.50
  11  -7  -2  127.69   15.60
  11  -7  -2  152.48   19.00
  11  -7  -2  147.69   16.10
 -11   7   2  147.59   16.10
 -11   7   2  106.19   16.60
 -11   7   2   91.49   16.10
 -11   7   2  100.79   26.60
  10  -7  -2 1159.18   51.29
  10  -7  -2 1108.39   54.29
  10  -7  -2 1126.29   49.60
 -10   7   2 1105.49   49.70
 -10   7   2 1179.48   54.99
 -10   7   2 1148.09   53.49
 -10   7   2 1077.49   78.29
   9  -7  -2  794.82   37.60
   9  -7  -2  870.41   43.50
   9  -7  -2  834.52   40.70
  -9   7   2  807.02   38.70
  -9   7   2  837.62   41.80
  -9   7   2  852.51   64.89
  -9   7   2  819.62   42.40
   8  -7  -2  123.89   12.30
   8  -7  -2  147.89   15.80
   8  -7  -2  113.29   13.90
  -8   7   2  131.49   25.30
  -8   7   2  123.19   13.10
  -8   7   2  132.19   15.10
  -8   7   2  118.69   14.70
   7  -7  -2  297.37   17.00
   7  -7  -2  280.57   20.30
   7  -7  -2  271.07   20.50
  -7   7   2  267.67   20.50
  -7   7   2  290.77   18.90
  -7   7   2  274.27   33.70
  -7   7   2  272.27   19.80
   6  -7  -2  628.04   30.80
   6  -7  -2  579.14   24.40
   6  -7  -2  568.34   25.20
   6  -7  -2  573.44   30.20
   6  -7  -2  573.94   24.70
   6  -7  -2  542.65   45.90
  -6   7   2  590.34   48.10
  -6   7   2  587.44   32.10
  -6   7   2  605.04   30.20
  -6   7   2  563.04   30.60
   5  -7  -2 1148.79   43.50
   5  -7  -2 1084.09   41.00
   5  -7  -2 1128.99   46.60
   5  -7  -2 1145.19   43.00
   5  -7  -2 1170.08   48.30
   5  -7  -2 1312.47   90.89
  -5   7   2 1153.78   48.70
  -5   7   2 1153.88   46.10
  -5   7   2 1089.59   42.80
  -5   7   2 1102.69   82.09
  -5   7   2 1123.79   46.70
  -5   7   2 1153.68   69.19
   4  -7  -2  418.56   22.00
   4  -7  -2  437.16   24.40
   4  -7  -2  394.96   17.50
   4  -7  -2  408.56   20.80
   4  -7  -2  397.06   21.00
   4  -7  -2  389.76   37.00
  -4   7   2  415.06   22.60
  -4   7   2  461.75   39.30
  -4   7   2  413.06   23.90
  -4   7   2  384.06   21.80
  -4   7   2  376.56   20.30
   3  -7  -2    7.00    4.50
   3  -7  -2    9.50   10.60
   3  -7  -2    5.80    4.80
   3  -7  -2    0.70   11.20
   3  -7  -2    9.70    5.00
   3  -7  -2    7.90    4.50
  -3   7   2   11.70   10.60
  -3   7   2   10.90    5.00
  -3   7   2    9.30    5.30
  -3   7   2    6.70    2.90
  -3   7   2    7.40    5.10
  -3   7   2    4.70    3.80
  -3   7   2    6.40   13.30
   2  -7  -2   -2.20    3.80
   2  -7  -2    3.40   12.30
   2  -7  -2    4.30    5.40
   2  -7  -2   -0.80    4.30
   2  -7  -2   -3.10    2.70
  -2   7   2   -1.20    4.40
  -2   7   2    3.30    4.20
  -2   7   2   -1.20    2.00
   1  -7  -2 1416.86   49.50
   1  -7  -2 1392.36   57.79
   1  -7  -2 1521.15   58.09
   1  -7  -2 1456.55   55.49
  -1   7   2 1389.56   76.29
  -1   7   2 1494.05   58.29
  -1   7   2 1501.75   49.60
  -1   7   2 1464.95   56.69
  -1   7   2 1463.75   56.99
   0  -7  -2   64.79   10.60
   0  -7  -2   80.89    9.70
   0  -7  -2   96.49   12.30
   0   7   2   78.79   10.80
   0   7   2   95.19   11.80
   0   7   2   79.59    7.20
  -1  -7  -2  271.67   20.90
  -1  -7  -2  307.27   17.50
  -1  -7  -2  323.27   20.80
  -1  -7  -2  319.07   21.80
   1   7   2  289.47   20.90
   1   7   2  276.37   15.30
   1   7   2  296.47   20.80
  -2  -7  -2   -7.80    4.50
  -2  -7  -2    5.50   11.50
  -2  -7  -2    0.30    5.50
  -2  -7  -2   -5.00    4.60
   2   7   2   -3.60    4.40
   2   7   2   -0.90    3.00
   2   7   2    6.80    5.60
  -3  -7  -2  281.57   22.20
  -3  -7  -2  354.66   24.90
  -3  -7  -2  314.07   24.30
   3   7   2  319.17   19.10
   3   7   2  319.47   23.80
   3   7   2  353.66   24.90
  -4  -7  -2  400.56   29.30
  -4  -7  -2  384.56   28.20
  -4  -7  -2  381.66   26.90
   4   7   2  363.76   22.40
   4   7   2  407.46   28.10
  -5  -7  -2  166.38   19.70
  -5  -7  -2  232.58   23.30
  -5  -7  -2  206.68   21.40
   5   7   2  250.77   23.00
   5   7   2  233.98   22.00
  -6  -7  -2   -3.80   15.40
  -6  -7  -2   -7.70    6.40
  -6  -7  -2    4.40    7.70
  -6  -7  -2    1.40    8.70
   6   7   2   20.20   10.40
   6   7   2    1.60    7.30
  -7  -7  -2   48.10   34.40
  13  -8  -2   49.40   12.40
  13  -8  -2   50.09   15.30
 -13   8   2   62.09   15.40
  12  -8  -2   13.50    9.70
  12  -8  -2    8.80    7.60
  12  -8  -2    2.50    5.80
 -12   8   2    5.40    8.10
 -12   8   2    0.10   11.70
 -12   8   2   22.40   10.90
 -12   8   2   17.60    8.50
  11  -8  -2  217.18   20.80
  11  -8  -2  251.27   20.30
  11  -8  -2  261.57   24.60
 -11   8   2  237.08   22.90
 -11   8   2  222.18   37.30
 -11   8   2  181.28   20.80
 -11   8   2  219.98   19.80
  10  -8  -2  103.99   16.00
  10  -8  -2  102.99   13.20
  10  -8  -2   91.99   14.30
 -10   8   2   98.09   25.70
 -10   8   2   99.59   13.70
 -10   8   2  107.59   15.90
 -10   8   2  102.89   15.60
   9  -8  -2  101.19   14.90
   9  -8  -2   68.79   13.30
   9  -8  -2   62.39   10.20
  -9   8   2   94.29   24.30
  -9   8   2  118.49   15.40
  -9   8   2  113.09   13.60
  -9   8   2   85.79   14.60
   8  -8  -2    6.00    6.40
   8  -8  -2   -2.40    4.00
   8  -8  -2    1.20    6.60
  -8   8   2   -1.50    4.20
  -8   8   2   -1.80    6.00
  -8   8   2    0.70    7.80
  -8   8   2    2.70    6.60
   7  -8  -2   52.59   25.40
   7  -8  -2   38.50    9.90
   7  -8  -2   21.70    8.30
   7  -8  -2   30.80    6.80
   7  -8  -2   41.30    6.50
  -7   8   2   38.00    8.50
  -7   8   2   38.50   10.30
  -7   8   2   33.30   17.00
  -7   8   2   34.70    9.30
   6  -8  -2 1238.28   46.00
   6  -8  -2 1041.30   89.09
   6  -8  -2 1243.88   47.20
   6  -8  -2 1278.37   53.99
   6  -8  -2 1312.97   53.19
   6  -8  -2 1302.17   47.10
  -6   8   2 1277.07   52.29
  -6   8   2 1283.07   51.29
  -6   8   2 1212.58   53.59
  -6   8   2 1248.18   77.79
   5  -8  -2  287.57   15.00
   5  -8  -2  300.47   21.10
   5  -8  -2  309.27   20.00
   5  -8  -2  301.27   18.00
   5  -8  -2  309.57   18.00
  -5   8   2  297.17   19.60
  -5   8   2  279.87   20.80
  -5   8   2  310.87   35.20
  -5   8   2  290.37   19.80
   4  -8  -2  250.57   41.40
   4  -8  -2  291.87   18.20
   4  -8  -2  309.57   18.70
   4  -8  -2  317.77   21.10
  -4   8   2  283.57   33.30
  -4   8   2  279.97   19.00
  -4   8   2  273.07   19.10
  -4   8   2  328.77   21.80
   3  -8  -2  141.49   11.60
   3  -8  -2  137.59   13.10
   3  -8  -2  160.08   33.10
   3  -8  -2  159.78   14.80
   3  -8  -2  146.99   13.50
  -3   8   2  137.69   13.40
  -3   8   2  165.28   15.40
  -3   8   2  133.49    8.70
  -3   8   2  123.79   12.70
  -3   8   2  152.78   24.80
   2  -8  -2  381.36   18.60
   2  -8  -2  359.26   22.80
   2  -8  -2  415.36   23.40
   2  -8  -2  397.46   23.70
  -2   8   2  393.16   24.30
  -2   8   2  335.77   22.10
  -2   8   2  363.56   16.30
  -2   8   2  409.36   23.20
  -2   8   2  384.06   38.40
   1  -8  -2   29.10    7.80
   1  -8  -2   51.69   24.80
   1  -8  -2   44.90   10.10
   1  -8  -2   19.10    7.30
  -1   8   2   17.80    7.00
  -1   8   2   24.60    4.70
  -1   8   2   18.30    7.10
  -1   8   2   35.30    8.90
   0  -8  -2   44.40   23.00
   0  -8  -2   22.00    8.80
   0  -8  -2   10.10    6.80
   0   8   2   34.80    9.60
   0   8   2   16.60    4.70
   0   8   2   16.50    6.60
  -1  -8  -2  344.97   23.10
  -1  -8  -2  346.07   25.00
  -1  -8  -2  324.77   19.40
  -1  -8  -2  356.66   24.80
   1   8   2  338.27   23.90
   1   8   2  327.57   23.40
  -2  -8  -2  423.66   28.10
  -2  -8  -2  372.06   27.40
  -2  -8  -2  372.66   25.50
  -2  -8  -2  308.97   49.90
   2   8   2  415.06   27.50
   2   8   2  398.46   26.90
  -3  -8  -2    0.70    6.70
  -3  -8  -2   -1.20    6.10
  -3  -8  -2   -0.90    7.00
  -3  -8  -2   63.89   33.10
   3   8   2   10.30    7.40
   3   8   2    3.50    7.10
  -4  -8  -2  287.07   29.30
  -4  -8  -2  286.87   25.20
  -4  -8  -2  304.17   24.80
   4   8   2  297.47   25.00
   4   8   2  254.57   24.00
  -5  -8  -2  151.28   19.20
  -5  -8  -2  140.59   20.60
  -5  -8  -2  162.08   19.80
   5   8   2  107.69   18.30
   5   8   2  141.29   18.90
  -6  -8  -2   -2.50   18.80
  -6  -8  -2    5.10    9.70
  12  -9  -2   -5.60    8.10
  12  -9  -2    1.90    7.60
 -12   9   2  -11.50    6.50
 -12   9   2    4.70    8.20
 -12   9   2    0.00    6.40
  11  -9  -2   -3.50    5.80
  11  -9  -2   -1.40    7.10
 -11   9   2    1.30    5.80
 -11   9   2   10.20    8.30
 -11   9   2   -0.90   16.20
  10  -9  -2   15.70    9.10
  10  -9  -2   15.90    9.20
 -10   9   2    0.50   11.00
 -10   9   2    9.20    7.80
 -10   9   2   15.50    8.00
 -10   9   2   11.90    9.70
   9  -9  -2   57.39   12.20
   9  -9  -2   51.69   13.00
  -9   9   2   65.59   12.70
  -9   9   2   50.99   12.50
  -9   9   2   52.39   21.30
   8  -9  -2   53.79   12.30
   8  -9  -2   37.50   11.40
  -8   9   2   36.90   10.30
  -8   9   2   43.90   19.50
  -8   9   2   42.90   10.00
  -8   9   2   36.50   10.70
   7  -9  -2   58.29   12.50
   7  -9  -2   61.59   12.70
  -7   9   2   48.20   11.30
  -7   9   2   50.69   10.70
  -7   9   2   51.49   20.10
  -7   9   2   68.79   11.40
   6  -9  -2  112.49   11.10
   6  -9  -2  134.89   14.60
   6  -9  -2  124.99   11.80
   6  -9  -2   57.79   28.70
   6  -9  -2  112.39   14.50
  -6   9   2  151.68   14.70
  -6   9   2  107.79   13.00
  -6   9   2  136.29   26.40
  -6   9   2  131.39   15.00
   5  -9  -2   51.99    8.60
   5  -9  -2   61.59    9.30
   5  -9  -2   39.00    9.50
   5  -9  -2   50.39   10.00
  -5   9   2   60.69   21.10
  -5   9   2   52.49   10.30
  -5   9   2   45.00    9.80
  -5   9   2   51.89   11.00
   4  -9  -2  724.03   36.40
   4  -9  -2  708.63   33.80
   4  -9  -2  674.53   33.10
   4  -9  -2  598.94   75.59
   4  -9  -2  675.93   31.90
  -4   9   2  700.53   34.90
  -4   9   2  707.23   34.50
  -4   9   2  681.93   35.90
   3  -9  -2   37.90    7.80
   3  -9  -2   25.10    7.90
   3  -9  -2   31.80    8.80
   3  -9  -2   36.10    9.60
  -3   9   2   40.90    9.50
  -3   9   2   33.50    8.70
  -3   9   2   29.80    8.80
   2  -9  -2   -4.90   11.40
   2  -9  -2    3.30    5.70
   2  -9  -2   15.60    7.60
   2  -9  -2    2.50    5.20
  -2   9   2   12.50    7.00
  -2   9   2   14.00    7.10
  -2   9   2   13.50    6.70
   1  -9  -2    0.20    5.50
   1  -9  -2   12.10    7.30
   1  -9  -2   60.19   29.30
   1  -9  -2    8.60    5.80
  -1   9   2   13.70    7.10
  -1   9   2   23.60    7.90
  -1   9   2   29.50    8.90
   0  -9  -2   97.49   11.80
   0  -9  -2   88.89   13.70
   0  -9  -2   80.09   32.90
   0  -9  -2   78.09   13.10
   0   9   2  103.19   13.70
   0   9   2   83.39   12.20
   0   9   2  118.79   14.70
  -1  -9  -2  114.99   35.60
  -1  -9  -2   32.30   11.50
   1   9   2   58.99   12.70
   1   9   2   75.19   14.30
  -2  -9  -2  671.23   37.80
  -2  -9  -2  653.83   39.20
  -2  -9  -2  629.64   39.50
   2   9   2  718.23   39.80
   2   9   2  687.63   39.00
  -3  -9  -2  369.66   27.90
  -3  -9  -2  331.87   28.40
  -3  -9  -2  355.76   28.20
   3   9   2  327.67   27.30
   3   9   2  310.37   26.50
  -4  -9  -2  242.68   24.00
  -4  -9  -2  210.78   23.60
  -4  -9  -2  279.37   26.90
   4   9   2  275.57   26.00
   4   9   2  201.18   22.70
  12 -10  -2   94.19   18.60
  12 -10  -2   97.49   19.30
 -12  10   2  111.79   18.40
 -12  10   2   75.69   16.70
 -12  10   2   68.49   15.90
  11 -10  -2   70.19   16.00
  11 -10  -2   75.29   16.90
 -11  10   2   68.89   16.00
 -11  10   2   58.99   13.40
 -11  10   2   59.59   14.90
  10 -10  -2  623.24   39.50
 -10  10   2  609.54   37.40
 -10  10   2  604.84   38.70
 -10  10   2  630.64   37.60
   9 -10  -2  475.75   31.80
   9 -10  -2  366.16   28.70
  -9  10   2  416.56   30.40
  -9  10   2  402.26   27.20
  -9  10   2  413.06   28.60
   8 -10  -2   28.70   11.00
   8 -10  -2   20.60    9.50
  -8  10   2    9.60    9.40
  -8  10   2   27.50   10.20
  -8  10   2   47.00   11.00
   7 -10  -2  184.48   18.20
   7 -10  -2  136.89   17.60
  -7  10   2  169.98   18.80
  -7  10   2  168.98   16.90
  -7  10   2  184.38   17.70
   6 -10  -2   30.80   10.40
   6 -10  -2   31.10   10.20
   6 -10  -2   54.89   10.30
  -6  10   2   26.50    9.50
  -6  10   2   53.49   11.20
  -6  10   2   47.00   10.50
   5 -10  -2  850.71   39.30
   5 -10  -2  833.42   43.30
   5 -10  -2  863.41   38.90
   5 -10  -2  847.12   39.50
  -5  10   2  881.31   41.30
  -5  10   2  816.42   41.10
  -5  10   2  844.92   43.50
   4 -10  -2  169.48   40.10
   4 -10  -2  205.18   19.00
   4 -10  -2  207.58   17.90
   4 -10  -2  198.58   16.40
   4 -10  -2  228.28   18.20
  -4  10   2  212.88   18.90
  -4  10   2  241.08   20.60
  -4  10   2  189.88   17.40
   3 -10  -2   13.00   21.20
   3 -10  -2    9.70    7.20
   3 -10  -2   25.90    8.10
   3 -10  -2    0.10    6.00
  -3  10   2   -1.70    5.10
  -3  10   2    4.00    5.80
  -3  10   2    8.00    7.10
   2 -10  -2  432.26   28.60
   2 -10  -2  453.45   28.00
   2 -10  -2  452.35   28.70
  -2  10   2  430.36   28.70
  -2  10   2  442.06   27.70
  -2  10   2  476.35   30.10
   1 -10  -2    7.10    6.10
   1 -10  -2   16.30    7.70
   1 -10  -2    2.20    6.40
   1 -10  -2   12.20   20.50
  -1  10   2   -4.70    4.60
  -1  10   2    0.60    6.80
  -1  10   2    4.00    6.30
   0 -10  -2   -2.10    5.50
   0 -10  -2   -1.30    6.80
   0 -10  -2   43.30   31.40
   0  10   2    7.90    6.60
   0  10   2    3.20    5.70
   0  10   2    2.20    7.40
  -1 -10  -2  125.09   18.10
   1  10   2  151.48   18.60
   1  10   2  149.88   18.70
  -2 -10  -2    9.90    8.60
  -2 -10  -2   -2.40   17.10
  -2 -10  -2    8.00    9.00
   2  10   2    2.80    7.30
   2  10   2   -7.00    5.10
  -3 -10  -2  -10.60    5.70
  -3 -10  -2   -4.20    7.10
  -3 -10  -2   -1.90    8.20
  -3 -10  -2  -12.80   13.60
   3  10   2    9.60    7.60
   3  10   2    7.20    7.00
  11 -11  -2  288.87   27.80
  11 -11  -2  311.67   28.90
 -11  11   2  272.47   24.50
 -11  11   2  335.57   29.70
 -11  11   2  342.27   27.80
  10 -11  -2   55.09   14.70
  10 -11  -2   60.89   15.60
 -10  11   2   36.60   12.50
 -10  11   2   54.99   12.90
 -10  11   2   30.80   20.60
   9 -11  -2   32.00   12.10
   9 -11  -2   31.00   12.40
  -9  11   2   16.20   10.80
  -9  11   2   26.10    9.50
  -9  11   2   19.50   10.10
   8 -11  -2  453.35   31.10
  -8  11   2  503.55   31.60
  -8  11   2  444.96   32.20
   7 -11  -2  545.05   35.80
   7 -11  -2  581.14   34.20
  -7  11   2  608.34   34.40
  -7  11   2  588.14   36.60
  -7  11   2  594.54   34.10
   6 -11  -2    4.80    8.60
   6 -11  -2    6.70    6.50
   6 -11  -2    9.20   10.40
   6 -11  -2    2.10    5.80
  -6  11   2   13.20    8.40
  -6  11   2    9.60    7.00
  -6  11   2    5.50    7.00
   5 -11  -2   22.30    8.20
   5 -11  -2    7.80    6.60
   5 -11  -2   34.00   11.20
  -5  11   2   17.70   12.60
  -5  11   2   10.30    7.70
  -5  11   2   18.50    8.40
   4 -11  -2    8.20    6.90
   4 -11  -2    4.50   23.00
   4 -11  -2   17.30    8.20
   4 -11  -2   -0.90    6.40
  -4  11   2   15.60    7.40
  -4  11   2   21.00    8.40
  -4  11   2   -3.50    9.10
   3 -11  -2  693.23   37.80
   3 -11  -2  709.93   38.20
   3 -11  -2  639.54   37.10
  -3  11   2  650.63   38.60
  -3  11   2  655.33   36.30
   2 -11  -2  100.09   38.60
   2 -11  -2  147.19   17.40
   2 -11  -2  127.79   16.90
   2 -11  -2  141.09   16.30
  -2  11   2  157.38   18.40
  -2  11   2  128.29   15.90
  -2  11   2  139.19   17.60
   1 -11  -2   81.59   13.00
   1 -11  -2   66.19   15.00
   1 -11  -2   53.39   31.50
   1 -11  -2   90.79   16.40
  -1  11   2   75.19   14.20
  -1  11   2   86.29   15.60
  -1  11   2   74.29   15.30
   0 -11  -2   -6.70    6.00
   0 -11  -2    1.40    7.60
   0 -11  -2    3.00   22.50
   0  11   2    3.40    6.50
   0  11   2    7.10    7.30
   0  11   2    8.90    8.20
  -1 -11  -2   12.70   23.20
  -1 -11  -2   17.50   10.10
  -1 -11  -2   21.90   11.50
   1  11   2   35.70   12.80
   1  11   2   36.90   11.90
   1  11   2    9.20    8.30
  -2 -11  -2   30.10   13.00
  -2 -11  -2    1.20   19.00
  -2 -11  -2   70.99   25.70
   2  11   2   38.30   11.90
   2  11   2   20.80   10.80
  10 -12  -2   16.40   10.70
  10 -12  -2   -2.80    7.50
 -10  12   2    9.60    7.90
 -10  12   2   14.90   10.40
 -10  12   2   -3.20    7.20
   9 -12  -2   12.20    8.70
   9 -12  -2   12.30    8.90
  -9  12   2    6.60    7.30
  -9  12   2   13.30   10.20
   8 -12  -2  297.17   24.90
   8 -12  -2  283.57   26.40
  -8  12   2  315.77   24.90
  -8  12   2  237.78   24.50
  -8  12   2  270.67   23.80
   7 -12  -2  511.65   36.10
   7 -12  -2  528.95   32.90
  -7  12   2  527.85   33.00
  -7  12   2  533.35   33.70
  -7  12   2  531.15   35.70
   6 -12  -2   19.20   10.50
  -6  12   2    8.60    7.90
  -6  12   2    5.50    7.00
  -6  12   2    2.10    6.70
   5 -12  -2   22.40   11.70
   5 -12  -2   26.40   10.00
   5 -12  -2   18.40    8.70
  -5  12   2   16.70    9.10
  -5  12   2   20.70    9.40
  -5  12   2   11.70    8.10
   4 -12  -2  361.26   26.60
   4 -12  -2  371.06   27.30
  -4  12   2  395.06   28.70
  -4  12   2  351.96   26.10
  -4  12   2  355.36   28.40
   3 -12  -2  167.08   19.30
   3 -12  -2  158.68   18.40
   3 -12  -2  153.18   18.70
  -3  12   2  151.08   18.90
  -3  12   2  150.48   17.60
  -3  12   2  153.08   19.40
   2 -12  -2  223.88   20.90
   2 -12  -2  196.18   21.90
   2 -12  -2  196.18   21.30
  -2  12   2  181.08   19.00
  -2  12   2  175.58   21.00
  -2  12   2  200.88   21.90
   1 -12  -2   22.60    9.70
   1 -12  -2    8.40    9.10
  -1  12   2   15.80    9.60
  -1  12   2    9.60   10.20
  -1  12   2    7.20    8.20
   0 -12  -2   27.80   12.20
   0 -12  -2   31.70   11.80
   0  12   2   53.69   14.80
   0  12   2   16.20    9.20
   0  12   2   48.50   14.20
  -8  13   2  914.41   49.00
  -8  13   2  935.71   52.49
   7 -13  -2   -2.70    8.00
  -7  13   2    4.10    8.40
  -7  13   2    4.80    8.40
  -6  13   2  578.74   39.40
  -6  13   2  657.93   39.40
   5 -13  -2  116.59   15.90
   5 -13  -2   75.09   17.00
  -5  13   2   64.59   15.70
  -5  13   2   86.99   16.60
   4 -13  -2  199.38   22.00
   4 -13  -2  198.78   21.10
   4 -13  -2  164.08   19.80
  -4  13   2  177.88   22.10
  -4  13   2  189.38   22.00
   3 -13  -2    6.40    8.30
   3 -13  -2   -0.20    6.40
   3 -13  -2   -6.70    6.50
  -3  13   2   10.60    8.80
  -3  13   2   17.00   10.00
  -3  14  -3    6.50    9.00
   3 -14   3   27.90   10.80
   3 -14   3   13.60    9.30
   3 -14   3   46.00   13.50
  -4  14  -3   47.90   13.40
   4 -14   3   21.50   12.00
   4 -14   3   24.20   11.30
  -5  14  -3   11.60    9.20
   5 -14   3    4.50    9.10
  -6  14  -3   34.80   12.10
   6 -14   3   89.49   18.30
  -7  14  -3   14.80    9.10
   7 -14   3    7.60    8.00
   7 -14   3    1.10    7.70
   8 -14   3  -10.20    6.00
   0  13  -3  189.48   22.70
   0 -13   3  185.58   21.80
   0 -13   3  154.38   21.10
  -1  13  -3   -6.00    6.30
   1 -13   3    4.00    7.40
   1 -13   3   -3.00    7.30
   1 -13   3   -3.80    7.30
  -2  13  -3   45.60   12.90
   2 -13   3   73.19   16.00
   2 -13   3   74.99   15.30
   2 -13   3   71.19   20.20
  -3  13  -3   69.69   15.70
   3 -13   3   71.69   14.40
   3 -13   3   66.79   13.90
  -4  13  -3    5.20    7.80
   4 -13   3   20.50   11.40
   4 -13   3    6.90    6.90
  -5  13  -3   59.19   14.30
   5 -13   3   58.89   14.50
  -6  13  -3  409.16   30.50
  -6  13  -3  397.56   31.30
   6 -13   3  383.76   31.10
   6 -13   3  389.66   28.00
  -7  13  -3  284.37   24.50
  -7  13  -3  286.77   25.80
   7 -13   3  323.67   26.30
   7 -13   3  277.77   27.70
  -8  13  -3    4.20    6.70
  -8  13  -3    0.50    6.90
   8 -13   3    7.00    8.80
   8 -13   3    9.00    8.80
  -9  13  -3   82.59   16.30
  -9  13  -3   70.89   15.80
   9 -13   3   90.69   18.80
   2  12  -3  125.99   19.00
  -2 -12   3   95.59   18.70
  -2 -12   3  124.49   20.00
   1  12  -3   78.89   15.90
  -1 -12   3   52.49   14.80
  -1 -12   3  105.49   19.80
   0  12  -3    9.70    8.20
   0 -12   3   12.70    9.70
   0 -12   3   20.90    9.90
  -1  12  -3 1281.37   60.39
   1 -12   3 1250.97   58.89
   1 -12   3 1236.68   58.89
   1 -12   3 1221.98   55.69
  -2  12  -3   62.99   14.70
   2 -12   3   54.69   12.60
   2 -12   3   97.89   14.50
   2 -12   3   76.39   20.40
  -3  12  -3   51.79   10.90
  -3  12  -3   63.79   13.10
  -3  12  -3   55.39   11.70
   3 -12   3   75.09   13.90
   3 -12   3   87.99   13.50
   3 -12   3   80.29   14.80
  -4  12  -3    4.50    5.30
  -4  12  -3   -2.60    4.80
  -4  12  -3    3.80    6.30
   4 -12   3    8.10    6.90
   4 -12   3   -1.00    6.70
   4 -12   3   -3.50    4.60
   4 -12   3   -0.10    5.90
  -5  12  -3   42.10   23.30
  -5  12  -3   48.90   11.40
  -5  12  -3   32.00   10.00
  -5  12  -3   32.30    8.90
   5 -12   3   59.39   11.40
   5 -12   3   48.90   12.50
   5 -12   3   46.50   11.30
  -6  12  -3  300.17   21.70
  -6  12  -3  284.67   42.10
  -6  12  -3  317.27   25.60
  -6  12  -3  299.87   23.30
   6 -12   3  332.57   27.00
   6 -12   3  319.07   24.50
  -7  12  -3   -4.60    5.50
  -7  12  -3    3.50    6.00
  -7  12  -3    2.90   11.60
   7 -12   3   -2.50    7.30
   7 -12   3    1.20    7.30
  -8  12  -3   35.20   10.90
  -8  12  -3   50.49   24.10
  -8  12  -3   64.89   14.50
   8 -12   3   57.49   12.20
   8 -12   3   37.90   12.20
   8 -12   3   35.10   11.90
  -9  12  -3   14.90    9.40
  -9  12  -3    3.10    6.60
  -9  12  -3    5.10   14.10
   9 -12   3   -0.40    7.50
   9 -12   3   -1.00    7.40
   9 -12   3   -1.80    5.60
 -10  12  -3  105.19   16.90
 -10  12  -3   79.69   16.40
 -10  12  -3   74.39   28.00
  10 -12   3   81.89   18.30
  10 -12   3  110.49   18.20
 -11  12  -3   -3.10    7.10
 -11  12  -3   -3.50   10.40
  11 -12   3    8.60   10.10
  11 -12   3    6.00    9.10
   3  11  -3    3.00    7.00
  -3 -11   3    5.60    9.50
  -3 -11   3   10.40   11.00
   2  11  -3   30.10   10.30
  -2 -11   3   20.60   10.30
  -2 -11   3    7.20    9.40
   1  11  -3   19.60    8.00
   1  11  -3    3.60    6.70
  -1 -11   3   22.50    9.00
  -1 -11   3   17.60    9.80
   0  11  -3    2.80    6.30
   0  11  -3    3.10    5.80
   0 -11   3   10.80    8.70
   0 -11   3   14.60    8.50
   0 -11   3   -0.10    6.10
  -1  11  -3  558.44   29.90
  -1  11  -3  600.94   31.40
   1 -11   3  562.04   32.10
   1 -11   3  551.04   33.90
   1 -11   3  560.84   33.90
  -2  11  -3   47.90    9.90
  -2  11  -3   41.60   10.20
  -2  11  -3   39.10   10.90
   2 -11   3   36.60   10.70
   2 -11   3   44.10   11.20
   2 -11   3   26.30    9.30
  -3  11  -3  148.69   17.10
  -3  11  -3  124.59   28.40
  -3  11  -3  145.79   13.90
  -3  11  -3  160.58   15.20
   3 -11   3  154.18   15.50
   3 -11   3  126.19   13.70
   3 -11   3  166.28   16.10
   3 -11   3  137.49   16.50
  -4  11  -3   -3.30    4.20
  -4  11  -3    6.50    5.40
  -4  11  -3   -0.30    7.40
  -4  11  -3   -1.00    5.50
   4 -11   3    4.70    5.60
   4 -11   3    0.80    5.00
   4 -11   3    3.20    7.40
   4 -11   3   -3.00    4.20
  -5  11  -3  395.76   25.60
  -5  11  -3  369.46   26.80
  -5  11  -3  448.46   48.60
  -5  11  -3  409.96   24.40
   5 -11   3  447.06   27.70
   5 -11   3  400.96   28.60
   5 -11   3  403.16   23.50
   5 -11   3  381.16   25.70
  -6  11  -3  164.68   15.80
  -6  11  -3  180.18   17.40
  -6  11  -3  164.88   17.60
  -6  11  -3  156.58   30.80
   6 -11   3  161.18   18.80
   6 -11   3  176.68   18.10
  -7  11  -3   97.69   25.60
  -7  11  -3   65.09   13.10
   7 -11   3   91.79   16.90
   7 -11   3   84.89   16.50
  -8  11  -3  421.56   28.80
  -8  11  -3  425.56   29.70
  -8  11  -3  406.16   47.70
   8 -11   3  445.36   27.90
   8 -11   3  514.65   33.30
   8 -11   3  400.36   30.10
  -9  11  -3  366.16   27.30
  -9  11  -3  331.97   26.90
  -9  11  -3  399.06   60.99
   9 -11   3  387.96   29.80
   9 -11   3  367.56   29.10
 -10  11  -3  205.78   21.90
 -10  11  -3  179.68   19.80
 -10  11  -3  146.19   32.60
  10 -11   3  152.48   18.10
  10 -11   3  208.28   22.10
  10 -11   3  227.88   23.80
 -11  11  -3   13.60   15.90
 -11  11  -3    7.30    7.50
 -11  11  -3    6.70    7.90
  11 -11   3   18.80   10.30
  11 -11   3   14.40   11.40
  11 -11   3    9.10    7.90
   5  10  -3  180.78   22.50
  -5 -10   3  174.28   22.70
  -5 -10   3  248.38   26.40
   4  10  -3  416.76   27.80
   4  10  -3  396.66   31.20
  -4 -10   3  388.56   32.70
  -4 -10   3  447.86   33.20
   3  10  -3  133.99   15.70
   3  10  -3  157.28   19.10
  -3 -10   3  159.38   22.40
  -3 -10   3  163.28   19.90
  -3 -10   3  143.99   19.80
   2  10  -3   58.89   12.80
   2  10  -3   82.89   11.80
  -2 -10   3   79.79   15.40
  -2 -10   3   32.90   29.30
  -2 -10   3   79.39   15.90
  -2 -10   3   64.69   13.70
   1  10  -3  119.79   13.30
   1  10  -3  130.09   14.20
   1  10  -3   84.89   13.80
  -1 -10   3   72.49   29.30
  -1 -10   3  159.88   19.10
  -1 -10   3  133.89   16.60
  -1 -10   3  146.09   17.70
   0  10  -3  128.99   13.50
   0  10  -3  118.19   15.50
   0  10  -3  131.59   13.40
   0 -10   3  124.39   15.70
   0 -10   3  123.19   15.70
   0 -10   3  142.09   14.70
  -1  10  -3  276.77   37.40
  -1  10  -3  264.97   21.90
  -1  10  -3  314.97   20.40
  -1  10  -3  289.77   19.30
   1 -10   3  335.37   22.30
   1 -10   3  282.77   21.80
   1 -10   3  276.17   21.40
  -2  10  -3    2.10    4.70
  -2  10  -3    4.30   10.50
  -2  10  -3    3.90    6.00
  -2  10  -3    2.30    4.90
   2 -10   3    2.90    5.40
   2 -10   3   19.90   23.00
   2 -10   3    5.20    5.30
   2 -10   3    9.10    7.90
   2 -10   3    3.20    5.20
  -3  10  -3    4.20    5.00
  -3  10  -3   20.50    8.10
  -3  10  -3    3.70    4.90
   3 -10   3    4.20    7.40
   3 -10   3    6.60    5.70
   3 -10   3   12.00    6.60
   3 -10   3   10.30    6.40
  -4  10  -3   91.69   23.60
  -4  10  -3   83.29   12.60
  -4  10  -3  102.99   11.90
  -4  10  -3   98.09   11.90
   4 -10   3  104.99   12.70
   4 -10   3   96.89   14.00
   4 -10   3   81.29   11.20
   4 -10   3   79.39   10.60
  -5  10  -3   58.99   11.10
  -5  10  -3   73.49   10.50
  -5  10  -3   61.89   23.90
  -5  10  -3   71.99   11.80
   5 -10   3   69.79   13.80
   5 -10   3   61.19    9.50
   5 -10   3   79.29   12.60
   5 -10   3   75.29    9.10
  -6  10  -3   35.60   10.30
  -6  10  -3   47.40   10.50
  -6  10  -3   61.39   21.20
  -6  10  -3   60.49   11.00
   6 -10   3   52.49   12.40
   6 -10   3   42.70   11.10
  -7  10  -3  229.18   34.10
  -7  10  -3  256.57   20.30
  -7  10  -3  252.77   21.00
   7 -10   3  230.18   21.20
   7 -10   3  266.17   22.80
  -8  10  -3    5.40   11.40
  -8  10  -3    4.10    6.40
  -8  10  -3   14.50    7.70
   8 -10   3   17.70    7.20
   8 -10   3   16.90    9.10
   8 -10   3   15.50    8.30
  -9  10  -3   -1.60    4.90
  -9  10  -3   13.10   13.40
  -9  10  -3   23.00    9.50
   9 -10   3   19.20    9.50
   9 -10   3   22.90   10.50
   9 -10   3    1.30    5.70
 -10  10  -3  144.99   17.80
 -10  10  -3  153.28   18.30
 -10  10  -3  133.59   29.70
  10 -10   3  164.18   18.30
  10 -10   3  163.58   19.30
  10 -10   3  119.49   18.20
 -11  10  -3    7.90   12.50
 -11  10  -3   14.90    9.00
 -11  10  -3    3.50    7.40
  11 -10   3   13.50    8.10
  11 -10   3    2.00    7.60
 -12  10  -3   78.99   16.50
 -12  10  -3   82.69   28.30
 -12  10  -3   56.19   14.20
  12 -10   3   82.49   19.10
  12 -10   3   71.79   15.10
  12 -10   3   55.39   15.10
   6   9  -3   65.59   14.30
   6   9  -3   32.90   12.40
  -6  -9   3   39.30   13.10
  -6  -9   3   54.09   15.40
  -6  -9   3   59.79   13.70
   5   9  -3   22.80   11.50
   5   9  -3   33.70   11.20
  -5  -9   3   22.30   28.90
  -5  -9   3   29.10   11.90
  -5  -9   3   43.20   13.00
  -5  -9   3   10.40    7.70
   4   9  -3   75.89   14.10
   4   9  -3   93.89   17.50
  -4  -9   3   64.79   14.10
  -4  -9   3   53.49   14.20
  -4  -9   3   38.40   28.10
  -4  -9   3   76.39   12.00
   3   9  -3   13.10    6.60
   3   9  -3    0.70    5.30
  -3  -9   3   13.50   16.30
  -3  -9   3   10.00    8.00
  -3  -9   3    5.00    5.50
  -3  -9   3    6.80    9.20
   2   9  -3   96.99   13.80
   2   9  -3   90.59   11.70
   2   9  -3   84.59   11.50
  -2  -9   3   56.59   29.50
  -2  -9   3   87.49   14.50
  -2  -9   3   82.09   15.00
  -2  -9   3   76.49   10.40
   1   9  -3   27.90    8.50
   1   9  -3   32.50    8.10
   1   9  -3   23.20    7.50
  -1  -9   3   37.90   10.00
  -1  -9   3   44.20   23.50
  -1  -9   3   35.20    7.40
  -1  -9   3   38.50   10.40
  -1  -9   3   31.70    9.80
   0   9  -3  561.04   31.30
   0   9  -3  559.54   28.10
   0   9  -3  570.24   50.59
   0   9  -3  579.84   28.40
   0  -9   3  493.65   30.10
   0  -9   3  516.05   74.69
   0  -9   3  544.25   31.20
   0  -9   3  577.84   29.10
  -1   9  -3    9.60   12.40
  -1   9  -3   10.30    6.60
  -1   9  -3   18.90    7.00
  -1   9  -3    2.00    4.40
   1  -9   3    1.30    5.40
   1  -9   3   21.80    7.90
   1  -9   3    1.10    5.70
   1  -9   3    2.70    4.40
  -2   9  -3 4521.25  147.59
  -2   9  -3 4403.76  147.19
  -2   9  -3 4220.58  150.58
   2  -9   3 4541.25  150.48
   2  -9   3 4360.96  146.69
   2  -9   3 4423.86  149.59
   2  -9   3 4640.44  209.08
  -3   9  -3 6806.02  253.97
  -3   9  -3 6781.92  215.28
  -3   9  -3 6347.17  218.98
  -3   9  -3 6584.34  221.08
   3  -9   3 6621.64  218.88
   3  -9   3 6772.22  215.28
   3  -9   3 6619.34  215.78
   3  -9   3 6833.02  216.78
  -4   9  -3 1307.57   55.69
  -4   9  -3 1271.87   52.59
  -4   9  -3 1351.26   52.69
   4  -9   3 1377.26   51.79
   4  -9   3 1377.06   56.49
   4  -9   3 1358.66   54.79
   4  -9   3 1343.77   50.69
  -5   9  -3   58.89   10.00
  -5   9  -3   65.29   19.30
  -5   9  -3   58.29    8.50
  -5   9  -3   51.29   11.30
  -5   9  -3   51.69    9.40
   5  -9   3   55.29    8.10
   5  -9   3   81.69    8.20
   5  -9   3   48.40   10.70
   5  -9   3   41.60   10.30
  -6   9  -3    4.80    5.20
  -6   9  -3   17.60    7.30
  -6   9  -3   10.80    5.20
  -6   9  -3   -2.80    4.40
  -6   9  -3   11.70   13.00
   6  -9   3   12.80    7.50
   6  -9   3    4.40    6.70
   6  -9   3   11.00    4.10
  -7   9  -3  242.18   15.90
  -7   9  -3  205.68   30.40
  -7   9  -3  152.28   15.80
  -7   9  -3  185.58   17.40
   7  -9   3  199.48   19.30
   7  -9   3  178.38   18.10
  -8   9  -3  851.81   41.30
  -8   9  -3  842.92   41.80
  -8   9  -3  839.72   37.50
  -8   9  -3  835.62   63.69
   8  -9   3  833.62   43.40
   8  -9   3  801.72   39.60
   8  -9   3  735.23   40.70
  -9   9  -3    3.60    9.60
  -9   9  -3   -2.70    4.50
  -9   9  -3   -4.80    4.70
  -9   9  -3   -3.80    4.00
   9  -9   3   -0.80    6.10
   9  -9   3   11.80    6.90
   9  -9   3    5.60    6.80
 -10   9  -3   68.09   12.70
 -10   9  -3   58.19   12.90
 -10   9  -3   47.00   22.30
 -10   9  -3   53.59   12.80
  10  -9   3   65.49   13.10
  10  -9   3   82.79   17.20
  10  -9   3   67.19   13.00
 -11   9  -3  186.48   34.00
 -11   9  -3  185.48   20.30
 -11   9  -3  206.38   21.60
 -11   9  -3  193.38   18.90
  11  -9   3  213.48   23.20
  11  -9   3  201.08   20.10
  11  -9   3  157.68   19.20
 -12   9  -3   -4.30    6.30
 -12   9  -3   -0.80    6.80
 -12   9  -3    6.90   15.10
 -12   9  -3    0.40    7.30
  12  -9   3    1.00    6.90
  12  -9   3    6.40    8.50
  12  -9   3   17.00   10.30
   7   8  -3  399.26   31.20
   7   8  -3  367.46   29.10
  -7  -8   3  343.87   31.20
  -7  -8   3  363.66   28.20
  -7  -8   3  339.87   29.20
   6   8  -3  613.14   36.10
   6   8  -3  547.25   36.90
  -6  -8   3  602.34   38.20
  -6  -8   3  649.83   40.50
  -6  -8   3  616.84   35.60
   5   8  -3  194.18   20.10
   5   8  -3  167.58   17.10
   5   8  -3  196.58   17.90
  -5  -8   3  160.98   19.20
  -5  -8   3  132.09   39.00
  -5  -8   3  177.38   17.20
  -5  -8   3  145.09   19.40
   4   8  -3   68.09   13.40
   4   8  -3   66.49   11.10
   4   8  -3   95.89   13.00
  -4  -8   3   47.70   12.00
  -4  -8   3   74.69   11.30
  -4  -8   3   27.70   21.00
  -4  -8   3   90.89   14.60
   3   8  -3    8.70    5.20
   3   8  -3   -2.10    5.10
   3   8  -3    4.30    5.60
  -3  -8   3    9.00    5.20
  -3  -8   3   11.90    7.20
  -3  -8   3    4.90    6.90
  -3  -8   3   24.00   21.30
   2   8  -3 1483.05   56.89
   2   8  -3 1427.76   55.59
   2   8  -3 1450.35   60.09
  -2  -8   3 1379.46   60.59
  -2  -8   3 1448.46   53.69
  -2  -8   3 1433.56   54.69
  -2  -8   3 1380.16   60.19
   1   8  -3  430.46   22.80
   1   8  -3  419.46   25.70
   1   8  -3  431.86   42.40
   1   8  -3  428.26   23.20
  -1  -8   3  434.36   21.40
  -1  -8   3  403.36   25.90
  -1  -8   3  433.46   22.60
  -1  -8   3  454.25   26.70
   0   8  -3   69.69    9.00
   0   8  -3   50.99   18.60
   0   8  -3   64.49   10.50
   0   8  -3   66.49   10.40
   0  -8   3   73.69   11.10
   0  -8   3   87.79   31.20
   0  -8   3   61.39   11.10
   0  -8   3   65.99    7.80
   0  -8   3   61.29   10.30
  -1   8  -3  630.14   31.80
  -1   8  -3  636.14   28.70
  -1   8  -3  662.43   50.19
  -1   8  -3  774.72   85.79
  -1   8  -3  612.64   28.80
  -1   8  -3  610.34   25.40
   1  -8   3  622.74   30.90
   1  -8   3  643.14   57.29
   1  -8   3  616.84   31.00
   1  -8   3  633.04   27.90
   1  -8   3  593.24   30.00
   1  -8   3  612.44   27.50
  -2   8  -3  898.91   36.00
  -2   8  -3  840.92   38.40
  -2   8  -3  862.31   36.10
  -2   8  -3  785.02   89.89
  -2   8  -3  840.42   31.90
   2  -8   3  865.61   37.40
   2  -8   3  831.82   34.80
   2  -8   3  862.01   36.20
   2  -8   3  916.01   37.40
   2  -8   3  879.51   42.50
   2  -8   3  838.12   69.09
   2  -8   3  792.22   37.70
  -3   8  -3    7.90    6.80
  -3   8  -3    6.10    5.10
  -3   8  -3    7.10    5.00
  -3   8  -3   14.60    3.90
  -3   8  -3    1.80    3.60
  -3   8  -3   15.20    5.10
   3  -8   3   28.50   18.50
   3  -8   3   10.60    6.40
   3  -8   3    2.30    3.90
   3  -8   3   12.20    5.20
   3  -8   3    4.10    4.80
   3  -8   3    7.30    4.40
  -4   8  -3  127.99   10.80
  -4   8  -3  166.78   24.90
  -4   8  -3  151.58   13.90
  -4   8  -3  112.59   11.60
  -4   8  -3  155.28   12.70
  -4   8  -3  129.59    9.60
   4  -8   3  146.69   14.50
   4  -8   3  131.39   10.90
   4  -8   3  146.19   10.60
   4  -8   3  138.09   12.00
   4  -8   3  152.28   13.80
  -5   8  -3  470.75   21.60
  -5   8  -3  493.05   26.70
  -5   8  -3  422.36   23.80
  -5   8  -3  469.25   41.40
   5  -8   3  513.65   27.40
   5  -8   3  494.75   21.30
   5  -8   3  398.76   25.60
   5  -8   3  453.45   19.80
  -6   8  -3 2710.03   96.59
  -6   8  -3 2752.02  125.29
  -6   8  -3 2700.83   93.09
  -6   8  -3 2717.33   98.99
  -6   8  -3 2772.42   97.49
   6  -8   3 2784.02   88.89
   6  -8   3 2725.33   99.39
   6  -8   3 2798.02  100.39
  -7   8  -3   64.29   11.90
  -7   8  -3   52.99   18.70
  -7   8  -3   45.40    9.60
  -7   8  -3   52.99    8.90
   7  -8   3   39.80   11.00
  -8   8  -3   -3.60    6.00
  -8   8  -3    1.10    5.00
  -8   8  -3   -1.10    5.10
  -8   8  -3   -1.10    4.30
   8  -8   3   -2.40    5.60
   8  -8   3    9.10    5.90
   8  -8   3   -1.70    5.60
  -9   8  -3   -0.10    5.50
  -9   8  -3    7.00    6.40
  -9   8  -3   14.70   13.20
  -9   8  -3   -5.60    3.80
   9  -8   3    1.70    6.10
   9  -8   3    3.10    5.70
   9  -8   3    8.10    7.20
 -10   8  -3   10.60    7.60
 -10   8  -3    5.20    6.40
  10  -8   3   24.20   10.10
  10  -8   3    8.70    7.70
 -11   8  -3  400.26   45.70
 -11   8  -3  426.86   30.10
 -11   8  -3  407.36   30.10
 -11   8  -3  422.56   28.70
  11  -8   3  449.66   33.00
  11  -8   3  399.16   27.40
  11  -8   3  387.46   29.00
 -12   8  -3   25.60   10.80
 -12   8  -3   39.70   12.70
 -12   8  -3   20.70   15.60
 -12   8  -3   10.20    8.20
  12  -8   3   24.30   13.20
  12  -8   3   33.50   11.20
   8   7  -3   27.70   10.70
   8   7  -3   41.80   13.50
  -8  -7   3   44.30   13.40
  -8  -7   3   20.20   10.00
  -8  -7   3   37.10   34.50
  -8  -7   3   36.60   13.70
   7   7  -3   10.20    8.10
   7   7  -3    7.90    7.30
  -7  -7   3   -2.30    6.60
  -7  -7   3    0.30    6.60
  -7  -7   3   10.40   27.60
  -7  -7   3    8.90    9.40
   6   7  -3   -4.80    6.00
   6   7  -3   10.60    6.80
  -6  -7   3    8.30    7.40
  -6  -7   3   10.20   26.10
  -6  -7   3   -3.50    7.10
  -6  -7   3   13.50    7.60
   5   7  -3  527.85   28.80
   5   7  -3  498.05   29.70
   5   7  -3  503.75   31.20
  -5  -7   3  479.25   31.90
  -5  -7   3  504.65   28.70
  -5  -7   3  485.35   31.00
   4   7  -3   31.40    8.30
   4   7  -3   23.00    7.90
   4   7  -3   34.20   10.00
  -4  -7   3   39.80    8.80
  -4  -7   3   12.90   21.90
  -4  -7   3   31.70    9.30
  -4  -7   3   26.30    9.10
   3   7  -3   69.09   12.40
   3   7  -3   52.39    8.90
   3   7  -3   45.40    9.40
  -3  -7   3   52.49    8.70
  -3  -7   3   29.80   20.60
  -3  -7   3   46.70   11.50
  -3  -7   3   50.49   11.10
   2   7  -3    8.00    4.90
   2   7  -3    7.00    9.70
   2   7  -3    4.80    4.30
   2   7  -3    6.00    5.40
  -2  -7   3    3.50    4.70
  -2  -7   3    3.60    4.70
  -2  -7   3   50.59   25.50
  -2  -7   3   11.50    4.80
  -2  -7   3    4.10    5.90
   1   7  -3   46.60    8.80
   1   7  -3   38.10    7.00
   1   7  -3   27.90    7.00
   1   7  -3   11.10   15.80
   1   7  -3   35.60   15.10
   1   7  -3   36.70    7.20
  -1  -7   3   36.40   21.00
  -1  -7   3   40.50    9.30
  -1  -7   3   12.30   13.30
  -1  -7   3   36.90    9.00
  -1  -7   3   41.80    6.80
  -1  -7   3   45.00    8.00
   0   7  -3   20.80   11.20
   0   7  -3   27.60    6.20
   0   7  -3   28.40    5.80
   0   7  -3   24.20    6.70
   0  -7   3   18.00    5.10
   0  -7   3   35.00    7.40
   0  -7   3   34.90    8.10
   0  -7   3   26.70    5.00
   0  -7   3   16.20    8.00
   0  -7   3   32.70    6.10
  -1   7  -3  265.37   20.50
  -1   7  -3  288.37   15.90
  -1   7  -3  269.07   17.30
  -1   7  -3  286.97   29.90
  -1   7  -3  267.17   16.10
  -1   7  -3  270.17   13.20
   1  -7   3  298.17   17.70
   1  -7   3  278.27   15.10
   1  -7   3  270.77   15.90
   1  -7   3  287.67   17.60
   1  -7   3  326.47   16.60
   1  -7   3  289.67   17.50
  -2   7  -3  275.07   28.80
  -2   7  -3  215.38   30.40
  -2   7  -3  251.77   16.90
  -2   7  -3  249.88   15.60
  -2   7  -3  309.67   16.70
  -2   7  -3  263.07   15.00
   2  -7   3  237.08   14.10
   2  -7   3  281.57   36.30
   2  -7   3  255.07   15.10
   2  -7   3  248.08   31.60
   2  -7   3  288.97   16.50
   2  -7   3  276.27   15.90
   2  -7   3  257.07   17.00
   2  -7   3  260.67   15.50
  -3   7  -3 1303.97   47.60
  -3   7  -3 1192.68   46.30
  -3   7  -3 1305.17   68.99
  -3   7  -3 1267.77   48.00
  -3   7  -3 1236.48   43.80
  -3   7  -3 1247.38   49.99
   3  -7   3 1200.98   47.00
   3  -7   3 1226.78   46.70
   3  -7   3 1340.17   50.69
   3  -7   3 1311.77   49.60
   3  -7   3 1285.17   47.00
   3  -7   3 1275.97   46.20
  -4   7  -3 1876.51   74.99
  -4   7  -3 1848.52   68.39
  -4   7  -3 1873.11   65.09
  -4   7  -3 1884.21   90.79
  -4   7  -3 1937.11   68.49
  -4   7  -3 2207.58  107.79
  -4   7  -3 1875.81   64.59
   4  -7   3 1929.51   65.59
   4  -7   3 1843.52   70.59
   4  -7   3 1875.01   64.39
   4  -7   3 1806.62   67.59
   4  -7   3 2005.30   71.19
   4  -7   3 2174.38  105.89
   4  -7   3 1823.02   67.89
  -5   7  -3  123.29   20.30
  -5   7  -3  149.99   12.50
  -5   7  -3  150.18   12.80
  -5   7  -3  142.39    9.10
  -5   7  -3  146.29   10.30
   5  -7   3  132.59    7.80
   5  -7   3  132.59   13.40
   5  -7   3  125.49   11.70
   5  -7   3  148.99    9.10
   5  -7   3  127.69   15.40
  -6   7  -3  633.84   46.60
  -6   7  -3  614.34   30.10
  -6   7  -3  598.14   27.10
  -6   7  -3  633.34   31.30
   6  -7   3  657.93   32.60
   6  -7   3  632.04   31.60
   6  -7   3  511.05   47.90
   6  -7   3  625.34   21.70
  -7   7  -3    9.70    5.40
  -7   7  -3   -3.70    6.80
  -7   7  -3    0.60    4.50
  -7   7  -3    4.60    5.20
   7  -7   3   -0.30    6.00
   7  -7   3    6.50    7.50
   7  -7   3   14.40    6.00
  -8   7  -3  117.39   22.50
  -8   7  -3  139.59   14.80
  -8   7  -3  152.78   14.00
  -8   7  -3  139.19   15.00
   8  -7   3  161.78   15.70
   8  -7   3  132.59   15.80
   8  -7   3  144.19   15.20
  -9   7  -3  398.86   40.60
  -9   7  -3  417.56   24.90
  -9   7  -3  401.86   26.60
  -9   7  -3  397.26   26.70
   9  -7   3  343.77   26.40
   9  -7   3  365.66   24.60
   9  -7   3  474.05   27.90
 -10   7  -3  174.28   17.70
 -10   7  -3  147.69   17.60
 -10   7  -3  175.68   28.70
  10  -7   3  185.08   21.00
  10  -7   3  155.28   15.80
  10  -7   3  143.99   18.60
 -11   7  -3  400.06   29.00
 -11   7  -3  387.16   28.80
 -11   7  -3  379.06   43.80
 -11   7  -3  390.16   27.30
  11  -7   3  322.67   23.60
  11  -7   3  388.06   28.50
  11  -7   3  354.86   28.60
 -12   7  -3    3.70   12.70
 -12   7  -3    0.70    7.40
 -12   7  -3    1.00    6.90
 -12   7  -3    1.00    7.90
  12  -7   3   -2.00    7.20
  12  -7   3    2.70    7.50
   9   6  -3   20.20   10.20
  -9  -6   3   20.90   29.10
  -9  -6   3   22.90   11.50
   8   6  -3   -2.40    7.00
   8   6  -3    6.20    7.80
   8   6  -3   13.80    7.60
  -8  -6   3    4.90    6.80
  -8  -6   3    6.00    9.00
  -8  -6   3  -12.60   19.80
   7   6  -3  115.29   14.90
   7   6  -3   90.29   14.20
   7   6  -3  124.49   16.80
  -7  -6   3  106.49   16.60
  -7  -6   3  104.89   14.80
  -7  -6   3  129.29   17.40
   6   6  -3  517.75   30.90
   6   6  -3  525.45   31.90
   6   6  -3  591.74   31.00
  -6  -6   3  554.14   33.90
  -6  -6   3  569.14   32.70
  -6  -6   3  482.65   29.90
   5   6  -3  379.16   22.60
   5   6  -3  378.26   24.80
   5   6  -3  384.66   24.00
  -5  -6   3  322.67   22.00
  -5  -6   3  397.86   26.70
  -5  -6   3  346.47   24.50
   4   6  -3  282.97   20.30
   4   6  -3  288.97   19.70
   4   6  -3  318.97   64.89
   4   6  -3  254.17   17.70
  -4  -6   3  285.37   18.80
  -4  -6   3  274.17   21.30
  -4  -6   3  315.87   21.80
  -4  -6   3  304.47   47.30
   3   6  -3  167.48   12.70
   3   6  -3  141.19   13.10
   3   6  -3  132.89   27.70
   3   6  -3  169.08   12.60
   3   6  -3  166.28    9.70
   3   6  -3  165.78   14.60
  -3  -6   3  144.99   15.00
  -3  -6   3  143.29   32.60
  -3  -6   3  168.28   15.40
  -3  -6   3  198.68   13.60
  -3  -6   3  156.68   10.60
   2   6  -3  877.61   31.30
   2   6  -3  830.92   35.40
   2   6  -3  818.02   33.40
   2   6  -3  886.61   37.30
   2   6  -3  832.72   33.80
  -2  -6   3  829.32   32.70
  -2  -6   3  758.72   36.70
  -2  -6   3  917.31   49.60
  -2  -6   3  798.12   33.00
   1   6  -3  157.28   10.60
   1   6  -3  156.18    9.90
   1   6  -3  153.98   10.60
   1   6  -3  157.88   12.80
   1   6  -3  168.28   22.60
   1   6  -3  151.18   11.50
  -1  -6   3  169.68   13.40
  -1  -6   3  145.99   11.10
  -1  -6   3  138.79   12.40
  -1  -6   3  165.48   11.60
  -1  -6   3  159.28   10.00
  -1  -6   3  149.29    9.40
   0   6  -3  236.58   12.90
   0   6  -3  234.28   25.60
   0   6  -3  232.48   30.50
   0   6  -3  224.38   15.00
   0   6  -3  231.98   14.00
   0   6  -3  229.28   15.20
   0  -6   3  229.68   15.00
   0  -6   3  241.08   14.40
   0  -6   3  244.08   30.40
   0  -6   3  219.98   12.30
   0  -6   3  251.87   13.20
   0  -6   3  236.88   15.70
   0  -6   3  232.08   15.30
   0  -6   3  227.88   14.50
   0  -6   3  207.68   12.20
   0  -6   3  234.28   31.10
  -1   6  -3   46.90    7.70
  -1   6  -3   40.10    5.50
  -1   6  -3   57.89    4.70
  -1   6  -3   72.29   14.70
  -1   6  -3   52.39    6.60
  -1   6  -3   41.20    7.00
   1  -6   3   41.70    6.00
   1  -6   3   59.99    7.60
   1  -6   3   57.09    5.80
   1  -6   3   43.30    6.00
   1  -6   3   41.30    7.40
   1  -6   3   49.99    7.00
   1  -6   3   75.79   23.00
   1  -6   3   42.80    7.10
   1  -6   3   81.09   22.30
  -2   6  -3 1349.56   49.30
  -2   6  -3 1297.57   44.60
  -2   6  -3 1390.66   50.99
  -2   6  -3 1391.76   48.10
  -2   6  -3 1311.77   48.30
  -2   6  -3 1313.87   75.09
  -2   6  -3 1344.87   67.29
   2  -6   3 1320.57   47.30
   2  -6   3 1371.06   48.70
   2  -6   3 1400.86   49.90
   2  -6   3 1305.57   48.70
   2  -6   3 1370.06   78.09
   2  -6   3 1136.29   69.19
   2  -6   3 1410.06   50.99
   2  -6   3 1448.66   48.70
   2  -6   3 1326.67   50.19
  -3   6  -3 1098.39   66.59
  -3   6  -3 1081.69   39.80
  -3   6  -3 1000.50   55.69
  -3   6  -3 1018.70   36.20
  -3   6  -3 1037.80   40.30
  -3   6  -3 1068.19   42.00
  -3   6  -3 1077.49   38.50
   3  -6   3  961.00   69.09
   3  -6   3 1078.29   38.80
   3  -6   3 1014.80   39.10
   3  -6   3 1046.40   37.80
   3  -6   3 1128.59   42.10
   3  -6   3 1059.79   64.49
   3  -6   3 1047.40   41.90
   3  -6   3  992.30   40.90
  -4   6  -3    2.50    3.50
  -4   6  -3    1.50    4.90
  -4   6  -3    0.40    3.10
  -4   6  -3   34.80   17.20
  -4   6  -3   11.40    3.50
  -4   6  -3    7.80    2.90
  -4   6  -3   10.10    4.30
   4  -6   3    2.60    3.20
   4  -6   3   10.70    2.90
   4  -6   3    6.90    4.80
   4  -6   3   37.30   16.40
   4  -6   3    4.50    2.80
   4  -6   3   10.30    5.10
   4  -6   3    1.60    3.00
   4  -6   3    0.90    3.20
   4  -6   3   11.40    7.60
  -5   6  -3  465.45   17.20
  -5   6  -3  480.15   20.80
  -5   6  -3  457.35   22.90
  -5   6  -3  442.36   22.90
  -5   6  -3  438.16   34.90
  -5   6  -3  413.56   23.30
   5  -6   3  483.15   20.00
   5  -6   3  458.95   24.60
   5  -6   3  437.26   15.80
   5  -6   3  430.36   22.40
   5  -6   3  453.25   25.30
   5  -6   3  450.25   23.80
  -6   6  -3 3528.85  113.89
  -6   6  -3 3404.86  117.29
  -6   6  -3 3464.45  137.79
  -6   6  -3 3429.86  121.49
   6  -6   3 3461.65  118.89
   6  -6   3 3656.03  117.69
   6  -6   3 2996.10  144.19
  -7   6  -3  496.65   27.40
  -7   6  -3  493.25   25.40
  -7   6  -3  532.75   41.30
  -7   6  -3  486.95   27.40
   7  -6   3  530.25   27.80
   7  -6   3  512.45   29.10
   7  -6   3  513.05   27.60
  -8   6  -3   69.89   11.00
  -8   6  -3   77.39   18.20
  -8   6  -3   75.49   11.40
  -8   6  -3   72.49   10.00
   8  -6   3   87.89   11.90
   8  -6   3   80.89   11.30
   8  -6   3   79.59   14.00
  -9   6  -3    9.20    6.50
  -9   6  -3    1.50    5.70
  -9   6  -3    6.70    6.70
  -9   6  -3   -2.10    8.10
   9  -6   3    4.30    6.70
   9  -6   3    5.60    6.40
   9  -6   3    6.50    6.50
 -10   6  -3  245.78   21.60
 -10   6  -3  273.37   21.70
 -10   6  -3  247.18   33.10
 -10   6  -3  284.77   23.10
  10  -6   3  269.37   23.30
  10  -6   3  284.57   23.30
  10  -6   3  264.17   19.10
 -11   6  -3    7.00    6.70
 -11   6  -3    6.50    7.00
 -11   6  -3   10.30    8.40
 -11   6  -3   -7.60    7.70
  11  -6   3    6.70    7.50
  11  -6   3   -1.90    5.70
 -12   6  -3  405.76   30.80
 -12   6  -3  338.47   42.40
 -12   6  -3  304.37   26.60
  12  -6   3  387.76   30.00
  12  -6   3  332.97   28.30
   9   5  -3    4.60    7.20
   9   5  -3   -0.50    6.70
   9   5  -3    8.40    7.40
  -9  -5   3   12.70   10.00
  -9  -5   3    1.00   18.30
  -9  -5   3    0.40    6.50
   8   5  -3   29.20   10.10
   8   5  -3   46.80   11.00
   8   5  -3   19.70    9.00
  -8  -5   3    1.70   16.70
  -8  -5   3   13.80    9.80
  -8  -5   3   40.20   11.70
   7   5  -3  255.67   21.50
   7   5  -3  295.67   22.40
  -7  -5   3  257.57   21.30
  -7  -5   3  225.28   20.30
  -7  -5   3  282.37   22.90
   6   5  -3  189.08   16.10
   6   5  -3  184.88   17.00
   6   5  -3  182.08   17.00
  -6  -5   3  178.48   39.10
  -6  -5   3  194.58   17.50
  -6  -5   3  147.89   17.10
  -6  -5   3  200.68   17.00
   5   5  -3   81.59   10.40
   5   5  -3   86.69   11.30
   5   5  -3   90.09    7.50
   5   5  -3   80.89   11.60
  -5  -5   3   73.59   12.00
  -5  -5   3   67.39   11.40
  -5  -5   3   93.49   11.50
   4   5  -3   69.99    6.40
   4   5  -3   82.79    9.30
   4   5  -3   53.49    8.30
   4   5  -3   55.59    8.80
   4   5  -3   50.69   20.00
   4   5  -3   81.99   10.40
  -4  -5   3   77.49   11.50
  -4  -5   3   33.40   22.80
  -4  -5   3   67.59    8.70
  -4  -5   3   63.89   11.30
   3   5  -3    3.60    4.30
   3   5  -3   27.50   16.20
   3   5  -3    6.70    3.90
   3   5  -3    6.00    3.80
   3   5  -3    6.20    3.00
   3   5  -3    2.00    4.20
   3   5  -3   30.10   20.50
  -3  -5   3   39.90   20.70
  -3  -5   3    5.60    6.00
  -3  -5   3   37.10   26.20
  -3  -5   3    5.00    3.70
  -3  -5   3    6.90    5.10
  -3  -5   3    7.10    3.70
   2   5  -3 1371.76   48.30
   2   5  -3 1273.17   51.39
   2   5  -3 1384.56   51.39
   2   5  -3 1374.96   48.40
   2   5  -3 1355.26   50.49
   2   5  -3 1409.16   47.00
  -2  -5   3 1375.96   48.30
  -2  -5   3 1366.36   52.49
  -2  -5   3 1368.76   48.40
  -2  -5   3 1329.77   50.59
  -2  -5   3 1330.27   49.80
  -2  -5   3 1291.97   51.99
   1   5  -3  467.45   18.80
   1   5  -3  416.76   39.90
   1   5  -3  437.16   21.10
   1   5  -3  447.66   18.60
   1   5  -3  451.55   18.70
   1   5  -3  443.66   20.50
   1   5  -3  366.36   36.90
   1   5  -3  445.56   21.80
  -1  -5   3  351.36   36.40
  -1  -5   3  432.96   19.50
  -1  -5   3  428.86   21.80
  -1  -5   3  438.06   18.30
  -1  -5   3  439.86   20.10
  -1  -5   3  428.66   21.90
  -1  -5   3  423.76   22.80
  -1  -5   3  381.46   38.70
   0   5  -3  146.49   10.20
   0   5  -3  156.08    8.80
   0   5  -3  138.19   10.50
   0   5  -3  147.09   10.90
   0   5  -3  128.99    9.00
   0  -5   3  155.28   10.30
   0  -5   3  135.39    9.00
   0  -5   3  143.39   10.30
   0  -5   3  147.99    8.50
   0  -5   3  138.59   10.80
   0  -5   3  143.39    9.90
   0  -5   3  138.49   11.00
   0  -5   3  143.39    7.50
  -1   5  -3    1.20    2.60
  -1   5  -3    2.80    2.40
  -1   5  -3   28.30   15.30
  -1   5  -3    0.30    3.70
  -1   5  -3    6.00    3.40
  -1   5  -3   -1.40    1.20
  -1   5  -3    4.00    3.50
   1  -5   3   24.10   11.00
   1  -5   3   -0.40    3.40
   1  -5   3   22.50   11.20
   1  -5   3    7.70    3.90
   1  -5   3    4.00    2.20
   1  -5   3    4.80    2.90
   1  -5   3    2.70    3.10
   1  -5   3   -1.40    2.90
   1  -5   3   -0.80    2.30
  -2   5  -3  489.45   22.60
  -2   5  -3  519.85   20.70
  -2   5  -3  506.15   22.00
  -2   5  -3  508.05   33.20
  -2   5  -3  528.55   21.30
  -2   5  -3  475.25   17.80
   2  -5   3  491.75   20.30
   2  -5   3  502.75   20.70
   2  -5   3  530.55   23.20
   2  -5   3  493.15   21.60
   2  -5   3  479.35   22.00
   2  -5   3  487.25   21.00
   2  -5   3  447.56   21.80
  -3   5  -3  821.12   33.30
  -3   5  -3  807.72   28.80
  -3   5  -3  852.41   45.30
  -3   5  -3  896.31   54.39
  -3   5  -3  852.41   32.70
  -3   5  -3  815.62   31.50
  -3   5  -3  759.62   29.40
   3  -5   3  874.61   51.69
   3  -5   3  797.42   32.10
   3  -5   3  815.72   29.80
   3  -5   3  796.02   32.70
   3  -5   3  774.32   29.10
   3  -5   3  820.42   33.50
   3  -5   3  806.42   31.20
   3  -5   3  806.02   33.50
  -4   5  -3  806.32   30.70
  -4   5  -3  831.72   46.20
  -4   5  -3  873.41   34.80
  -4   5  -3  852.31   33.40
  -4   5  -3  873.81   34.10
  -4   5  -3  828.22   29.10
   4  -5   3  818.62   42.90
   4  -5   3  820.62   36.00
   4  -5   3  869.51   29.30
   4  -5   3  834.52   34.30
   4  -5   3  819.12   33.10
   4  -5   3  811.12   28.00
   4  -5   3  760.22   34.50
  -5   5  -3  543.75   25.20
  -5   5  -3  496.75   35.00
   5  -5   3  605.14   43.00
   5  -5   3  535.95   32.90
   5  -5   3  523.05   25.20
   5  -5   3  517.25   25.40
   5  -5   3  540.25   18.20
   5  -5   3  499.55   24.70
   5  -5   3  530.95   26.50
   5  -5   3  536.65   18.10
   5  -5   3  495.35   24.50
  -6   5  -3  174.08   12.70
  -6   5  -3  177.98   14.20
  -6   5  -3  183.78   14.20
  -6   5  -3  136.99   23.60
  -6   5  -3  180.78   25.00
   6  -5   3  189.38   14.50
   6  -5   3  183.68   14.00
   6  -5   3  164.98   24.80
   6  -5   3  175.38   14.70
  -7   5  -3  757.62   34.00
  -7   5  -3  769.02   49.30
  -7   5  -3  791.52   36.20
  -7   5  -3  757.32   35.80
   7  -5   3  785.42   35.90
   7  -5   3  764.72   34.10
   7  -5   3  731.33   36.40
  -8   5  -3  226.68   17.50
  -8   5  -3  248.48   19.30
  -8   5  -3  259.87   19.30
  -8   5  -3  242.58   28.10
   8  -5   3  262.67   17.40
   8  -5   3  258.47   19.20
   8  -5   3  239.98   19.40
  -9   5  -3 1015.90   64.59
  -9   5  -3 1007.90   48.00
  -9   5  -3  972.50   47.30
  -9   5  -3 1031.60   46.90
   9  -5   3 1070.59   43.90
   9  -5   3 1068.99   48.20
   9  -5   3 1128.19   49.70
 -10   5  -3 1115.69   71.59
 -10   5  -3 1083.59   52.39
 -10   5  -3 1140.69   52.49
 -10   5  -3 1142.09   53.59
  10  -5   3 1132.09   56.69
  10  -5   3 1211.88   54.39
 -11   5  -3   23.30   10.10
 -11   5  -3   24.60   13.70
 -11   5  -3   35.60   11.50
  11  -5   3   33.90   11.20
  11  -5   3   49.10   12.30
 -12   5  -3  102.79   17.10
 -12   5  -3  133.29   28.30
 -12   5  -3  108.69   17.30
  12  -5   3  109.79   16.80
  12  -5   3  109.39   17.70
  12  -5   3  116.19   17.60
  10   4  -3   64.69   15.20
  10   4  -3   41.50   12.30
 -10  -4   3   71.19   15.50
 -10  -4   3   33.10   27.30
 -10  -4   3   70.09   15.90
   9   4  -3   -3.90    5.70
   9   4  -3    5.90    7.40
  -9  -4   3    2.70   20.60
  -9  -4   3    5.90    7.70
  -9  -4   3   -2.90    5.90
   8   4  -3  102.89   14.70
  -8  -4   3   88.09   12.90
  -8  -4   3   92.59   14.70
  -8  -4   3   96.09   14.50
  -8  -4   3   97.09   13.80
   7   4  -3  337.17   23.30
   7   4  -3  285.37   21.80
  -7  -4   3  287.87   22.70
  -7  -4   3  325.77   22.60
  -7  -4   3  282.37   20.80
  -7  -4   3  292.67   22.00
   6   4  -3 3942.51  138.89
   6   4  -3 4007.20  131.49
   6   4  -3 4098.79  139.39
  -6  -4   3 4200.58  139.49
  -6  -4   3 4047.50  139.39
  -6  -4   3 4070.79  140.19
  -6  -4   3 4100.99  137.79
   5   4  -3  189.88   15.40
   5   4  -3  207.18   15.70
   5   4  -3  169.98   37.10
   5   4  -3  197.58   11.70
  -5  -4   3  212.68   16.40
  -5  -4   3  188.58   14.30
  -5  -4   3  191.08   14.80
  -5  -4   3  114.49   33.60
  -5  -4   3  167.18   15.60
   4   4  -3  119.09   11.40
   4   4  -3  135.59    9.20
  -4  -4   3  145.89   13.50
  -4  -4   3  127.19    7.70
  -4  -4   3  128.29   12.80
  -4  -4   3  149.19   11.80
   3   4  -3   91.09    9.00
   3   4  -3   86.69    9.00
   3   4  -3  103.29    7.40
   3   4  -3   88.89    9.80
   3   4  -3  115.39    8.60
   3   4  -3   65.69   25.20
  -3  -4   3   94.59    9.00
  -3  -4   3  100.19    9.00
  -3  -4   3   59.19   22.00
  -3  -4   3   98.39    7.10
  -3  -4   3   88.99   10.30
  -3  -4   3   61.39   19.00
  -3  -4   3   85.89   10.10
  -3  -4   3  104.69    8.60
  -3  -4   3   88.69    6.70
   2   4  -3  184.48   10.30
   2   4  -3  195.28   10.50
   2   4  -3  198.48   12.30
   2   4  -3  186.68   12.10
   2   4  -3  187.68   10.10
  -2  -4   3  183.98   10.20
  -2  -4   3  165.18   11.40
  -2  -4   3  197.38   13.20
  -2  -4   3  173.08   12.60
  -2  -4   3  177.58   11.70
  -2  -4   3  180.38   10.40
   0   4  -3 1637.94   55.79
   0   4  -3 1843.22   80.19
   0   4  -3 1655.53   56.49
   0   4  -3 1584.74   55.89
   0   4  -3 1535.85   55.09
   0   4  -3 1613.94   56.59
   0   4  -3 1771.92   79.09
   0  -4   3 1539.65   56.49
   0  -4   3 1775.22   78.99
   0  -4   3 1624.54   52.99
   0  -4   3 1572.24   55.19
   0  -4   3 1654.73   56.09
   0  -4   3 1611.54   55.99
   0  -4   3 1699.03   56.99
   0  -4   3 1575.54   51.89
   0  -4   3 1545.75   55.79
  -1   4  -3  137.29    9.30
  -1   4  -3  133.69    9.00
  -1   4  -3  129.49    5.30
  -1   4  -3  172.78   19.70
  -1   4  -3  138.69   15.10
  -1   4  -3  127.69    7.40
  -1   4  -3  144.79    9.00
  -1   4  -3  130.89    8.90
  -1   4  -3  135.89    5.40
   1  -4   3  178.18   19.50
   1  -4   3  134.49    7.20
   1  -4   3  141.39    9.40
   1  -4   3  143.59    9.00
   1  -4   3  141.99    8.90
   1  -4   3  137.49    9.00
   1  -4   3  136.29    9.40
   1  -4   3  117.79    8.70
  -2   4  -3  707.33   27.70
  -2   4  -3  709.83   36.70
  -2   4  -3  703.43   25.50
  -2   4  -3  678.03   25.30
  -2   4  -3  661.23   23.00
  -2   4  -3  692.53   27.10
   2  -4   3  695.23   26.90
   2  -4   3  679.93   27.10
   2  -4   3  665.43   27.10
   2  -4   3  575.44   39.60
   2  -4   3  703.03   25.30
   2  -4   3  719.73   25.90
   2  -4   3  669.33   27.40
   2  -4   3  677.63   25.20
  -3   4  -3  156.18   15.70
  -3   4  -3  153.58   10.60
  -3   4  -3  162.78   10.50
  -3   4  -3  145.59    8.00
  -3   4  -3  145.99    7.80
  -3   4  -3  152.98    9.70
   3  -4   3  159.08   10.30
   3  -4   3  156.08    7.90
   3  -4   3  145.79    9.40
   3  -4   3  142.69   10.20
   3  -4   3  151.88    8.30
   3  -4   3  146.69   10.40
   3  -4   3  140.49   10.60
  -4   4  -3  674.63   37.80
  -4   4  -3  715.73   30.00
  -4   4  -3  700.73   29.60
  -4   4  -3  725.23   27.50
  -4   4  -3  748.93   29.40
   4  -4   3  657.73   30.00
   4  -4   3  737.93   24.50
   4  -4   3  751.72   30.30
   4  -4   3  697.23   23.70
   4  -4   3  711.23   35.60
   4  -4   3  676.53   29.00
   4  -4   3  723.13   29.20
   4  -4   3  718.33   29.50
   4  -4   3  714.43   24.20
  -5   4  -3  894.51   35.10
  -5   4  -3  846.12   44.20
  -5   4  -3  798.92   33.60
  -5   4  -3  811.62   32.20
   5  -4   3  813.62   33.70
   5  -4   3  837.22   39.80
   5  -4   3  710.73   46.30
   5  -4   3  826.12   33.70
   5  -4   3  733.53   32.30
   5  -4   3  793.42   33.80
   5  -4   3  839.82   35.10
  -6   4  -3 1032.20   42.50
  -6   4  -3 1015.20   40.90
   6  -4   3 1080.89   43.80
   6  -4   3 1029.50   40.50
  -7   4  -3 1144.59   47.80
  -7   4  -3 1150.08   48.10
  -7   4  -3 1152.68   46.80
  -7   4  -3 1112.49   60.39
   7  -4   3 1137.69   48.20
   7  -4   3 1143.69   44.50
   7  -4   3 1180.18   48.00
  -8   4  -3  142.89   14.70
  -8   4  -3  145.89   14.60
  -8   4  -3  135.09   14.60
  -8   4  -3  126.79   20.30
   8  -4   3  126.89   14.00
   8  -4   3  165.18   15.70
   8  -4   3  131.79   11.60
  -9   4  -3    5.10    6.00
  -9   4  -3   11.90    6.70
  -9   4  -3   20.90   12.30
  -9   4  -3    4.40    5.50
   9  -4   3    6.90    4.70
   9  -4   3   19.30    8.30
   9  -4   3    9.70    7.70
 -10   4  -3  322.87   41.20
 -10   4  -3  369.96   26.20
 -10   4  -3  360.76   33.80
  10  -4   3  385.16   26.30
 -11   4  -3    7.40    7.60
 -11   4  -3   -4.30    6.40
 -11   4  -3   -0.20    8.40
  11  -4   3    5.00    6.70
  11  -4   3    6.30    7.40
  11  -4   3    9.80    7.70
 -12   4  -3    5.90   17.70
 -12   4  -3   -4.40    7.30
 -12   4  -3    4.40    7.90
  12  -4   3   12.70    9.30
  12  -4   3   16.60    9.90
  12  -4   3    4.90    7.70
 -11  -3   3    4.40   23.70
  10   3  -3  118.29   16.90
  10   3  -3   80.69   16.10
 -10  -3   3   66.39   15.40
 -10  -3   3   87.49   14.70
 -10  -3   3   91.29   14.80
 -10  -3   3  112.49   46.10
   9   3  -3    0.80    6.00
  -9  -3   3   16.60   25.00
  -9  -3   3    7.00    7.10
  -9  -3   3    7.00    7.40
  -9  -3   3    4.50    7.00
   8   3  -3  126.99   15.10
   8   3  -3  112.89   14.70
  -8  -3   3  105.59   14.60
  -8  -3   3  134.49   15.20
  -8  -3   3   94.39   12.70
  -8  -3   3   84.49   32.50
  -8  -3   3  123.19   14.30
   7   3  -3  382.96   24.60
   7   3  -3  412.56   20.90
   7   3  -3  418.66   25.70
  -7  -3   3  397.66   25.30
  -7  -3   3  445.66   25.90
  -7  -3   3  397.86   24.20
  -7  -3   3  400.46   24.20
   6   3  -3 1193.58   48.10
   6   3  -3 1179.98   48.60
   6   3  -3 1167.08   43.50
  -6  -3   3 1150.38   48.50
  -6  -3   3 1057.19   47.30
  -6  -3   3 1185.58   47.30
  -6  -3   3 1128.19   47.30
   5   3  -3   20.10   13.00
   5   3  -3    9.60    5.60
   5   3  -3   24.20    6.40
   5   3  -3   30.60    6.70
   5   3  -3   22.60    6.10
  -5  -3   3   30.50    8.80
  -5  -3   3   32.20    7.50
  -5  -3   3   26.90    7.80
  -5  -3   3   19.90    6.20
   4   3  -3  546.85   26.30
   4   3  -3  578.24   25.80
   4   3  -3  576.24   23.10
   4   3  -3  543.15   25.70
   4   3  -3  553.94   24.30
   4   3  -3  634.24   41.80
  -4  -3   3  541.45   22.70
  -4  -3   3  539.35   25.10
  -4  -3   3  528.95   25.10
  -4  -3   3  566.64   25.10
  -4  -3   3  544.65   26.30
  -4  -3   3  548.35   24.40
  -4  -3   3  539.25   26.80
   3   3  -3 2250.17   76.19
   3   3  -3 2321.27   77.09
   3   3  -3 2180.18   77.19
   3   3  -3 2207.38   72.49
   3   3  -3 2291.37   74.39
   3   3  -3 2212.68   74.59
   3   3  -3 2604.34  110.89
  -3  -3   3 2138.69   73.69
  -3  -3   3 2163.38   77.29
  -3  -3   3 2479.45  109.99
  -3  -3   3 2168.98   77.39
  -3  -3   3 2256.97   75.59
  -3  -3   3 2163.58   75.59
  -3  -3   3 2191.18   77.79
   2   3  -3  840.12   30.30
   2   3  -3  837.42   29.50
   2   3  -3  800.42   50.89
   2   3  -3  825.32   32.00
   2   3  -3  884.61   33.10
   2   3  -3  788.42   29.40
   2   3  -3  828.72   31.40
  -2  -3   3  824.62   33.00
  -2  -3   3  833.42   32.80
  -2  -3   3  793.82   30.90
  -2  -3   3  852.41   53.89
  -2  -3   3  830.02   30.00
  -2  -3   3  828.62   52.39
  -2  -3   3  841.12   31.80
  -2  -3   3  830.72   30.50
   1   3  -3  147.69    7.30
   1   3  -3  181.38   21.10
   1   3  -3  154.88   10.10
   1   3  -3  171.48    9.20
   1   3  -3  167.88    9.80
   1   3  -3  168.28    7.50
   1   3  -3  168.88   21.20
   1   3  -3  161.88    9.00
   1   3  -3  162.08    9.40
  -1  -3   3  154.18   10.20
  -1  -3   3  175.48    9.10
  -1  -3   3  151.88    9.00
  -1  -3   3  193.28   21.80
  -1  -3   3  156.88    9.40
  -1  -3   3  170.38   10.80
  -1  -3   3  164.38    7.70
  -1  -3   3  143.79   20.00
   0   3  -3  525.55   17.40
   0   3  -3  513.05   20.30
   0   3  -3  529.45   33.60
   0   3  -3  471.95   16.40
   0   3  -3  535.55   20.60
   0   3  -3  522.05   33.50
   0   3  -3  531.65   20.40
   0   3  -3  545.65   20.90
   0  -3   3  498.25   20.00
   0  -3   3  496.45   20.10
   0  -3   3  524.75   33.60
   0  -3   3  492.15   31.70
   0  -3   3  497.15   16.40
   0  -3   3  499.35   17.20
   0  -3   3  524.45   20.20
   0  -3   3  450.45   20.40
  -1   3  -3  438.86   15.80
  -1   3  -3  437.86   18.00
  -1   3  -3  433.06   18.30
  -1   3  -3  431.36   18.10
  -1   3  -3  451.15   17.50
   1  -3   3  442.36   17.50
   1  -3   3  391.76   17.30
   1  -3   3  418.36   17.90
   1  -3   3  415.36   21.70
   1  -3   3  456.95   18.20
   1  -3   3  428.16   15.70
  -4   3  -3 2808.82   93.39
  -4   3  -3 2830.62   92.29
  -4   3  -3 2700.43  110.79
  -4   3  -3 2810.12   94.09
  -4   3  -3 2855.61  102.09
   4  -3   3 2895.01   94.79
   4  -3   3 2798.32   93.99
   4  -3   3 2844.02   93.59
   4  -3   3 2820.52   96.99
   4  -3   3 2781.12   93.59
   4  -3   3 2837.82   88.19
   4  -3   3 2822.92   88.19
   4  -3   3 2755.92  104.19
   4  -3   3 2827.52   92.69
  -5   3  -3   25.10    2.80
  -5   3  -3   18.80    5.30
  -5   3  -3   16.60    4.90
  -5   3  -3   14.20    4.50
  -5   3  -3   12.30    9.30
  -5   3  -3   23.90    8.50
   5  -3   3   21.90    2.70
   5  -3   3   18.80    6.20
   5  -3   3   31.70    6.50
   5  -3   3   24.20    6.40
   5  -3   3   23.50    5.10
   5  -3   3   19.90    2.70
   5  -3   3   23.20    5.40
   5  -3   3   27.60    6.10
   5  -3   3   28.80    6.50
  -6   3  -3 1440.76   50.59
  -6   3  -3 1594.74   58.19
  -6   3  -3 1621.04   59.29
   6  -3   3 1532.15   54.89
   6  -3   3 1596.74   49.80
   6  -3   3 1520.45   58.39
   6  -3   3 1564.04   49.70
  -7   3  -3  311.87   27.80
  -7   3  -3  292.17   19.80
  -7   3  -3  294.67   20.60
  -7   3  -3  298.97   20.20
   7  -3   3  286.87   19.40
   7  -3   3  308.97   12.70
   7  -3   3  338.77   17.20
   7  -3   3  296.57   19.80
  -8   3  -3  388.26   24.80
  -8   3  -3  372.86   24.00
  -8   3  -3  360.56   33.10
   8  -3   3  375.16   19.10
   8  -3   3  410.96   24.70
   8  -3   3  415.06   24.30
  -9   3  -3   15.60   11.00
  -9   3  -3   34.50    9.20
  -9   3  -3   24.40    9.00
   9  -3   3    6.90    6.30
   9  -3   3   11.20    6.50
 -10   3  -3  230.38   32.90
 -10   3  -3  231.78   21.50
 -10   3  -3  226.98   21.60
  10  -3   3  235.18   21.60
  10  -3   3  238.28   24.10
  10  -3   3  296.47   21.80
 -11   3  -3   90.19   17.90
 -11   3  -3   97.09   16.90
  11  -3   3   89.59   16.80
  11  -3   3  167.78   19.70
  11  -3   3  125.09   15.60
 -12   3  -3  468.85   34.10
 -12   3  -3  399.56   31.80
  12  -3   3  410.86   31.90
  12  -3   3  369.16   31.20
  11   2  -3    8.60    8.70
  11   2  -3   21.30    9.80
 -11  -2   3    9.80   28.40
 -11  -2   3   -5.90    6.40
 -11  -2   3   16.80    9.10
  10   2  -3  106.79   16.30
  10   2  -3  110.09   15.30
 -10  -2   3   90.09   15.10
 -10  -2   3  100.39   26.70
 -10  -2   3   91.99   15.00
   9   2  -3   49.90   11.20
  -9  -2   3   54.09   31.30
  -9  -2   3   40.30   11.70
  -9  -2   3   17.30    8.20
  -9  -2   3   23.60    8.60
   8   2  -3  197.68   17.50
   8   2  -3  188.58   17.60
   8   2  -3  195.18   15.00
  -8  -2   3  188.28   16.80
  -8  -2   3  195.98   18.10
  -8  -2   3  222.68   16.80
  -8  -2   3  192.68   42.70
  -8  -2   3  194.18   17.10
   7   2  -3  721.93   31.20
   7   2  -3  702.13   34.80
   7   2  -3  711.73   33.90
  -7  -2   3  669.73   33.00
  -7  -2   3  700.13   32.60
  -7  -2   3  708.23   33.60
  -7  -2   3  606.54   63.29
  -7  -2   3  737.53   35.50
   6   2  -3 8468.35  276.87
   6   2  -3 8520.55  278.27
   6   2  -3 8866.91  274.57
  -6  -2   3 8515.45  276.47
  -6  -2   3 9028.70  280.07
  -6  -2   3 8869.51  277.77
  -6  -2   3 8737.23  277.07
   5   2  -3 2083.59   96.89
   5   2  -3 2184.58   78.89
   5   2  -3 2218.48   71.09
   5   2  -3 2265.87   76.29
   5   2  -3 2287.67   78.29
   5   2  -3 2209.88   77.79
  -5  -2   3 2319.27   78.29
  -5  -2   3 2269.67   77.59
  -5  -2   3 2279.17   78.99
  -5  -2   3 2264.37   78.99
   4   2  -3 6237.38  193.48
   4   2  -3 6335.57  196.18
   4   2  -3 6171.28  195.18
   4   2  -3 6194.08  189.98
   4   2  -3 6131.59  193.98
   4   2  -3 6177.58  216.28
  -4  -2   3 6229.88  195.58
  -4  -2   3 5974.20  193.98
  -4  -2   3 5664.13  192.58
  -4  -2   3 6007.40  194.98
  -4  -2   3 6104.59  194.98
  -4  -2   3 6127.19  195.88
  -4  -2   3 6395.76  194.28
   3   2  -3 1142.89   39.80
   3   2  -3 1116.09   40.70
   3   2  -3 1139.79   37.40
   3   2  -3 1091.09   39.00
   3   2  -3 1130.29   40.90
   3   2  -3 1134.59   38.90
  -3  -2   3 1135.59   38.90
  -3  -2   3 1074.79   39.00
  -3  -2   3 1088.29   41.00
  -3  -2   3 1056.69   38.80
  -3  -2   3 1125.99   39.90
  -3  -2   3  985.00   40.50
   2   2  -3 4822.22  178.18
   2   2  -3 4589.64  179.98
  -2  -2   3 5655.43  191.28
  -2  -2   3 4823.62  180.28
   1   2  -3  138.59    5.70
   1   2  -3  134.29    8.40
   1   2  -3  139.69    7.70
   1   2  -3  143.59    7.50
   1   2  -3  135.49    8.10
   1   2  -3  142.49    8.30
  -1  -2   3  154.18    6.80
  -1  -2   3  138.69    7.80
  -1  -2   3  125.89    7.90
  -1  -2   3  143.89    5.70
  -1  -2   3  148.49    8.20
   0   2  -3  130.79    7.80
   0   2  -3  151.18    8.30
   0   2  -3  148.99    8.00
   0   2  -3  128.89   14.20
   0  -2   3  152.78    8.40
   0  -2   3  119.09   13.50
   0  -2   3  155.58    8.20
   0  -2   3  144.99    7.90
   0  -2   3  143.29    5.40
   0  -2   3  153.78    8.30
   0  -2   3  156.28    7.50
  -2   2  -3 1532.45   50.49
  -2   2  -3 1603.74   52.89
  -2   2  -3 1549.24   52.39
  -2   2  -3 1581.14   54.99
  -2   2  -3 1597.04   53.19
  -2   2  -3 1593.44   52.59
  -2   2  -3 1506.45   50.69
  -2   2  -3 1568.04   51.69
   2  -2   3 1553.54   52.49
   2  -2   3 1535.65   50.59
   2  -2   3 1575.34   55.19
   2  -2   3 1588.84   51.79
   2  -2   3 1534.95   52.49
   2  -2   3 1496.55   51.99
  -3   2  -3 2386.36   87.59
  -3   2  -3 2194.78   76.09
  -3   2  -3 2121.79   72.09
  -3   2  -3 2169.28   72.69
  -3   2  -3 2165.88   71.29
  -3   2  -3 2114.79   69.19
   3  -2   3 2096.89   72.19
   3  -2   3 2199.58   72.79
   3  -2   3 2148.69   72.19
   3  -2   3 2213.58   69.39
   3  -2   3 2169.88   72.39
   3  -2   3 2059.39   72.49
  -4   2  -3 1453.65   52.69
  -4   2  -3 1497.55   52.19
  -4   2  -3 1483.65   48.70
  -4   2  -3 1564.14   58.89
  -4   2  -3 1549.74   48.60
  -4   2  -3 1385.76   70.39
  -4   2  -3 1493.95   53.09
   4  -2   3 1502.65   52.69
   4  -2   3 1362.56   55.09
   4  -2   3 1498.45   52.99
   4  -2   3 1501.65   53.09
   4  -2   3 1505.75   52.99
   4  -2   3 1527.15   50.89
   4  -2   3 1432.26   52.39
   4  -2   3 1473.25   51.39
   4  -2   3 1340.67   54.79
  -5   2  -3  266.97   12.50
  -5   2  -3  282.27   16.70
  -5   2  -3  274.97   12.20
  -5   2  -3  286.07   21.30
  -5   2  -3  276.47   16.50
  -5   2  -3  251.17   15.60
   5  -2   3  281.27   18.00
   5  -2   3  277.67   16.20
   5  -2   3  277.87   16.40
   5  -2   3  295.77   12.50
   5  -2   3  263.57   13.70
   5  -2   3  281.37   16.10
   5  -2   3  290.17   16.50
   5  -2   3  288.67   16.60
  -6   2  -3 1838.32   59.59
  -6   2  -3 1889.61   66.99
  -6   2  -3 1788.92   60.29
  -6   2  -3 1530.25   86.09
  -6   2  -3 1810.12   66.99
  -6   2  -3 1793.32   77.09
  -6   2  -3 1814.82   71.99
   6  -2   3 1843.92   70.89
   6  -2   3 1828.62   61.39
   6  -2   3 1847.22   59.89
   6  -2   3 1864.11   65.89
  -7   2  -3   23.70    7.90
  -7   2  -3   23.40    4.40
  -7   2  -3   25.50   10.50
  -7   2  -3   34.20    8.10
   7  -2   3   26.10    5.50
   7  -2   3   27.60    7.40
   7  -2   3   23.70    6.80
  -8   2  -3    3.10    7.20
  -8   2  -3    6.90    6.00
  -8   2  -3   -2.90    4.50
   8  -2   3   -4.80    4.30
   8  -2   3   -2.30    4.90
   8  -2   3   -1.00    4.80
  -9   2  -3   12.90    7.50
  -9   2  -3    1.50    9.20
  -9   2  -3    6.00    7.20
   9  -2   3    2.10    5.50
   9  -2   3    0.20    5.60
   9  -2   3   -2.60    4.80
 -10   2  -3   61.99   14.00
 -10   2  -3   54.69   13.00
  10  -2   3   62.99   14.70
  10  -2   3   43.60   12.20
  10  -2   3   47.20   12.50
 -11   2  -3  607.74   39.50
 -11   2  -3  676.33   41.40
  11  -2   3  695.43   40.80
  11  -2   3  726.93   41.70
 -12   2  -3  620.94   41.00
 -12   2  -3  569.54   43.40
  12  -2   3  645.44   41.50
  12  -2   3  587.14   39.20
  11   1  -3   14.50    8.30
  11   1  -3   21.50    9.70
 -11  -1   3   24.50    9.50
 -11  -1   3   24.60   10.40
 -11  -1   3    1.20   26.80
  10   1  -3  105.09   15.50
  10   1  -3   78.09   18.00
  10   1  -3   97.79   14.10
 -10  -1   3  144.29   28.10
 -10  -1   3   77.49   15.60
   9   1  -3   99.49   13.90
   9   1  -3   87.19   12.70
   9   1  -3   97.49   12.00
  -9  -1   3   89.49   13.50
  -9  -1   3   47.70   28.40
  -9  -1   3  107.29   13.70
  -9  -1   3   91.09   12.20
   8   1  -3 1185.28   47.60
   8   1  -3 1131.99   50.19
   8   1  -3 1146.39   49.10
  -8  -1   3 1171.28   50.09
  -8  -1   3 1182.28   51.59
  -8  -1   3 1137.19   48.30
   7   1  -3   -5.80    3.00
   7   1  -3   -0.20    4.40
   7   1  -3   -5.50    4.10
   7   1  -3   -1.00   11.10
   7   1  -3    6.10    4.70
  -7  -1   3  -17.40   21.20
  -7  -1   3   -4.50    3.20
  -7  -1   3   -5.00    4.20
  -7  -1   3   -5.40    4.30
  -7  -1   3    1.90    5.20
   6   1  -3  113.09   10.90
   6   1  -3  130.49   20.00
   6   1  -3  130.89    7.30
   6   1  -3  144.99   11.30
   6   1  -3  123.29   12.20
   6   1  -3  143.79   12.80
   6   1  -3  134.99   11.60
   6   1  -3  153.98   12.40
  -6  -1   3  142.09   12.10
  -6  -1   3  143.89   12.10
  -6  -1   3  133.29   11.50
  -6  -1   3  111.79   11.50
   5   1  -3 4151.98  188.58
   5   1  -3 4745.43  151.48
   5   1  -3 4877.81  153.58
   5   1  -3 4794.82  152.48
   5   1  -3 4951.80  152.08
   5   1  -3 4789.92  147.09
   5   1  -3 4860.01  151.88
   5   1  -3 4704.03  173.78
   5   1  -3 4654.93  151.28
  -5  -1   3 4624.14  152.48
  -5  -1   3 4905.11  151.98
  -5  -1   3 4809.42  152.58
  -5  -1   3 4605.04  153.48
  -5  -1   3 4206.08  188.98
  -5  -1   3 4869.01  152.48
   4   1  -3 4054.49  126.89
   4   1  -3 3941.11  146.09
   4   1  -3 3951.10  127.39
   4   1  -3 4004.60  124.29
   4   1  -3 4074.19  127.69
   4   1  -3 3946.91  127.29
   4   1  -3 4143.09  128.89
  -4  -1   3 3593.84  126.59
  -4  -1   3 3946.41  127.29
  -4  -1   3 3849.11  127.89
  -4  -1   3 4046.50  128.59
  -4  -1   3 3994.70  127.79
  -4  -1   3 3914.91  128.09
   3   1  -3  380.16   16.70
   3   1  -3  386.56   17.10
   3   1  -3  342.67   16.10
   3   1  -3  377.46   15.80
   3   1  -3  360.26   15.30
   3   1  -3  380.86   14.90
  -3  -1   3  370.26   15.70
  -3  -1   3  359.26   15.30
  -3  -1   3  365.46   16.30
  -3  -1   3  355.76   16.60
  -3  -1   3  361.46   17.00
  -3  -1   3  373.56   16.60
   2   1  -3 4112.29  139.89
   2   1  -3 4027.70  127.79
   2   1  -3 4060.19  125.89
  -2  -1   3 3933.91  127.39
  -2  -1   3 4068.49  127.19
   1   1  -3  186.28    8.80
   1   1  -3  163.18    8.50
   1   1  -3  174.48    6.70
   1   1  -3  180.58    9.00
   1   1  -3  168.88    8.90
   1   1  -3  182.98    7.20
  -1  -1   3  172.58    6.80
  -1  -1   3  177.58    8.90
  -1  -1   3  173.28    7.90
  -1  -1   3  173.38    7.00
  -1  -1   3  166.18    8.90
  -1  -1   3  167.98    8.50
   0   1  -3  879.51   29.10
   0   1  -3  901.41   31.10
   0   1  -3  903.81   30.80
   0   1  -3  878.61   30.70
   0  -1   3  889.31   29.20
   0  -1   3  886.61   30.10
   0  -1   3  865.71   30.70
   0  -1   3  891.61   29.20
   0  -1   3  875.91   28.50
   0  -1   3  907.41   28.50
  -3   1  -3 4337.77  141.49
  -3   1  -3 4659.83  144.09
  -3   1  -3 4588.84  141.79
  -3   1  -3 4564.14  142.09
   3  -1   3 4575.04  141.79
   3  -1   3 4551.94  143.89
   3  -1   3 4556.84  143.09
   3  -1   3 4549.34  143.89
   3  -1   3 4517.05  144.29
   3  -1   3 4384.46  143.29
   3  -1   3 4415.06  144.09
  -4   1  -3 1426.36   52.99
  -4   1  -3 1458.05   52.59
  -4   1  -3 1528.95   57.89
  -4   1  -3 1473.05   52.99
  -4   1  -3 1493.25   49.50
  -4   1  -3 1402.96   49.50
   4  -1   3 1521.85   52.59
   4  -1   3 1486.65   49.50
   4  -1   3 1406.46   50.79
   4  -1   3 1456.05   52.99
   4  -1   3 1427.06   51.39
   4  -1   3 1419.66   51.99
   4  -1   3 1443.16   52.69
  -5   1  -3   42.10    6.80
  -5   1  -3   27.40    6.20
  -5   1  -3   42.10    9.10
  -5   1  -3   37.30    4.90
   5  -1   3   23.80    5.60
   5  -1   3   25.10    6.30
   5  -1   3   25.60    5.80
   5  -1   3   38.90    7.10
   5  -1   3   30.50    4.20
   5  -1   3   36.20    5.10
   5  -1   3   26.70    6.70
  -6   1  -3    9.70    5.30
  -6   1  -3   12.40    7.80
  -6   1  -3   17.90    4.90
  -6   1  -3   11.80    3.80
  -6   1  -3   46.80   17.70
  -6   1  -3   15.90    5.90
   6  -1   3   35.30   10.10
   6  -1   3   18.70    6.20
   6  -1   3   16.50    3.90
   6  -1   3   26.50    6.30
   6  -1   3   13.90    5.30
   6  -1   3   11.50    3.90
  -7   1  -3   45.00   10.00
  -7   1  -3   36.20    6.80
  -7   1  -3   28.40   13.00
  -7   1  -3   37.70    6.00
  -7   1  -3   34.40    9.00
   7  -1   3   35.60    8.80
   7  -1   3   43.20    8.80
   7  -1   3   36.50    7.70
  -8   1  -3    2.90   14.10
  -8   1  -3    4.90    6.60
  -8   1  -3   47.40   10.90
   8  -1   3   21.80    8.20
   8  -1   3   17.90    7.00
   8  -1   3   14.10    6.20
  -9   1  -3    7.40    7.50
  -9   1  -3   -6.60   16.90
  -9   1  -3   -3.80    5.00
   9  -1   3   13.10    7.10
   9  -1   3   -2.90    4.90
   9  -1   3   15.30    6.30
 -10   1  -3  216.78   22.00
 -10   1  -3  192.08   20.50
  10  -1   3  181.68   20.60
  10  -1   3  214.98   20.80
 -11   1  -3   -0.10    9.10
 -11   1  -3    4.60   25.40
 -11   1  -3    4.40    8.80
  11  -1   3    1.70    6.80
  11  -1   3    8.60    9.40
  12   0  -3   60.99   15.50
  12   0  -3   51.49   12.30
 -12   0   3  103.99   16.80
 -12   0   3   81.09   17.70
 -12   0   3   43.80   34.40
  11   0  -3   52.59   12.50
  11   0  -3   36.00   10.40
  11   0  -3   37.60   11.30
 -11   0   3   15.30   28.50
 -11   0   3   40.90   11.60
 -11   0   3   29.30   10.80
  10   0  -3  265.77   21.20
  10   0  -3  245.88   22.50
  10   0  -3  274.37   23.30
 -10   0   3  258.37   21.90
 -10   0   3  248.88   22.90
   9   0  -3   62.29   12.40
   9   0  -3   36.90    9.10
   9   0  -3   37.20    9.40
  -9   0   3   34.20   10.00
  -9   0   3   30.30    8.90
   8   0  -3  242.18   17.50
   8   0  -3  257.37   19.10
   8   0  -3  247.88   17.70
  -8   0   3  230.98   15.00
  -8   0   3  242.18   19.20
  -8   0   3  244.98   18.50
  -8   0   3  239.28   16.20
   7   0  -3  266.77   18.10
   7   0  -3  257.07   16.90
   7   0  -3  263.47   16.90
   7   0  -3  246.58   14.60
   7   0  -3  220.78   34.80
   7   0  -3  242.88   16.40
  -7   0   3  244.88   17.10
  -7   0   3  275.57   18.90
  -7   0   3  216.88   15.20
  -7   0   3  262.67   15.40
   6   0  -3    1.70    3.60
   6   0  -3   -0.20    4.90
   6   0  -3    8.00    4.20
   6   0  -3    3.90    3.40
   6   0  -3   -4.30    2.60
   6   0  -3    0.50    3.50
   6   0  -3    9.80    3.50
   6   0  -3    0.60    8.00
  -6   0   3    6.00    9.00
  -6   0   3    5.10   10.90
  -6   0   3    5.50    4.30
  -6   0   3    3.10    3.60
  -6   0   3    7.50    4.20
  -6   0   3    5.40    4.80
   5   0  -3 1266.27   45.50
   5   0  -3 1181.48   60.79
   5   0  -3 1243.28   45.50
   5   0  -3 1251.67   41.80
   5   0  -3 1192.18   43.40
   5   0  -3 1216.48   45.10
   5   0  -3 1280.17   43.90
   5   0  -3 1143.79   42.70
  -5   0   3 1210.58   75.29
  -5   0   3 1178.28   44.50
  -5   0   3 1051.29   45.00
  -5   0   3 1216.18   62.39
  -5   0   3 1134.39   44.40
  -5   0   3 1216.88   44.10
  -5   0   3 1219.98   43.50
   4   0  -3  734.63   27.20
   4   0  -3  739.63   28.10
   4   0  -3  800.52   29.90
   4   0  -3  773.12   29.30
   4   0  -3  757.02   42.40
   4   0  -3  757.52   27.90
   4   0  -3  673.23   30.20
   4   0  -3  735.73   27.60
  -4   0   3  726.93   28.40
  -4   0   3  758.42   29.20
  -4   0   3  744.93   29.10
  -4   0   3  737.13   30.00
  -4   0   3  781.92   29.20
  -4   0   3  748.83   32.90
  -4   0   3  738.43   42.10
  -3   0   3 6806.52  212.88
   2   0  -3  677.33   32.80
   2   0  -3  653.03   21.30
   2   0  -3  673.73   23.90
   2   0  -3  652.53   23.40
   2   0  -3  651.23   21.20
   2   0  -3  628.64   23.80
   2   0  -3  639.14   23.10
  -2   0   3  643.54   24.00
  -2   0   3  651.03   23.30
  -2   0   3  649.34   24.10
  -2   0   3  654.63   24.40
  -2   0   3  639.34   24.10
  -2   0   3  628.64   24.50
  -2   0   3  619.64   31.70
   1   0  -3   95.19    6.30
   1   0  -3  104.09    5.50
   1   0  -3  103.69    6.50
   1   0  -3  109.99    6.50
   1   0  -3  103.69    5.50
  -1   0   3   98.09    6.00
  -1   0   3  101.49    9.30
  -1   0   3  103.79    5.40
  -1   0   3   94.39    5.40
   0   0  -3    3.60    2.20
   0   0  -3    2.30    2.30
   0   0  -3    0.10    1.80
   0   0  -3    2.60    2.00
   0   0  -3    7.80    2.00
   0   0  -3    0.70    1.50
   0   0  -3    1.70    1.80
   0   0  -3    4.90    2.20
   0   0   3   12.60    2.50
   0   0   3    2.20    1.30
   0   0   3    0.00    1.40
   0   0   3    3.50    1.80
   0   0   3    2.90    1.90
  -2   0  -3  207.18   11.30
  -2   0  -3  228.28   11.70
  -2   0  -3  211.28   10.90
  -2   0  -3  213.98    9.80
  -2   0  -3  212.28   10.20
   2   0   3  206.58   11.10
   2   0   3  215.08   10.60
   2   0   3  206.28   10.70
   2   0   3  212.98   10.60
   2   0   3  192.48   11.00
   2   0   3  196.58    9.70
  -3   0  -3   31.90    4.70
  -3   0  -3   32.70    5.30
  -3   0  -3   31.70    4.60
  -3   0  -3   24.40    5.20
  -3   0  -3   25.20    3.40
   3   0   3   32.40    4.70
   3   0   3   40.60    5.10
   3   0   3   25.80    4.90
   3   0   3   18.80    4.40
   3   0   3   24.60    4.10
   3   0   3   25.20    3.80
   3   0   3   27.60    5.40
   3   0   3   31.00    5.70
  -4   0  -3 1776.92   62.49
  -4   0  -3 1879.51   78.79
  -4   0  -3 1858.51   65.19
  -4   0  -3 1742.73   59.09
  -4   0  -3 1844.42   62.39
  -4   0  -3 1829.02   65.19
   4   0   3 1753.32   64.89
   4   0   3 1815.02   61.49
   4   0   3 1786.92   64.59
   4   0   3 1854.11   63.89
   4   0   3 1954.50   62.19
   4   0   3 1837.72   65.09
   4   0   3 1831.52   62.39
  -5   0  -3  118.59    9.20
  -5   0  -3  112.19   11.10
  -5   0  -3  109.49    9.40
  -5   0  -3  102.29   10.50
   5   0   3  115.69   10.20
   5   0   3  121.49    9.50
   5   0   3  103.99    8.80
   5   0   3  115.19   10.50
   5   0   3  129.09   11.30
   5   0   3  138.29   12.00
   5   0   3  121.79    6.80
  -6   0  -3 1943.61   68.39
  -6   0  -3 1905.21   68.99
  -6   0  -3 2014.90   73.99
  -6   0  -3 2025.70   73.99
   6   0   3 2026.20   73.99
   6   0   3 1931.61   71.89
   6   0   3 1930.31   68.29
   6   0   3 1974.90   72.59
  -7   0  -3  199.18   17.80
  -7   0  -3  237.48   15.70
  -7   0  -3  252.67   35.30
  -7   0  -3  231.28   14.80
  -7   0  -3  247.38   19.10
   7   0   3  235.38   18.50
   7   0   3  220.38   17.40
   7   0   3  226.38   15.00
  -8   0  -3  345.87   24.20
  -8   0  -3  322.97   24.00
  -8   0  -3  359.36   23.00
   8   0   3  313.07   22.60
   8   0   3  312.57   23.70
   8   0   3  308.27   18.80
  -9   0  -3   -9.60   19.30
  -9   0  -3   25.70    9.80
  -9   0  -3   12.20    7.90
   9   0   3   32.20    9.50
   9   0   3   18.50    9.20
 -10   0  -3   50.89   13.40
 -10   0  -3   22.00   25.40
 -10   0  -3   64.59   14.60
  10   0   3   31.00   10.70
  10   0   3   62.89   14.10
 -11   0  -3  177.78   22.50
 -11   0  -3  208.98   23.60
  11   0   3  178.48   20.90
  11   0   3  169.58   21.60
  12  -1  -3   62.49   13.80
  12  -1  -3   65.59   15.00
  12  -1  -3   89.19   14.80
 -12   1   3   71.89   16.20
 -12   1   3   59.39   14.20
  11  -1  -3   24.50    9.70
  11  -1  -3   51.89   14.90
  11  -1  -3   54.19   12.50
 -11   1   3   60.59   13.60
 -11   1   3   -3.00   25.20
  10  -1  -3  206.88   19.50
  10  -1  -3  206.18   18.40
  10  -1  -3  235.88   19.30
 -10   1   3  243.58   20.80
 -10   1   3  223.08   20.40
   9  -1  -3    7.00    5.80
   9  -1  -3    1.80    4.80
   9  -1  -3   -3.20    4.40
  -9   1   3   -0.20    5.40
  -9   1   3   -4.20   14.60
  -9   1   3    0.60    4.60
   8  -1  -3  424.36   24.30
   8  -1  -3  409.56   18.40
   8  -1  -3  408.46   24.20
   8  -1  -3  456.95   23.80
  -8   1   3  403.96   20.70
  -8   1   3  415.16   25.40
  -8   1   3  403.66   19.70
  -8   1   3  418.66   24.80
  -8   1   3  349.27   37.80
   7  -1  -3   54.69    8.70
   7  -1  -3   47.90    8.00
   7  -1  -3   57.09    6.70
   7  -1  -3   47.60    7.70
   7  -1  -3   52.69    6.30
   7  -1  -3   57.69    8.20
   7  -1  -3   22.20   15.80
  -7   1   3   60.59   16.00
  -7   1   3   52.29    8.90
  -7   1   3   55.39    7.80
  -7   1   3   56.99    9.70
  -7   1   3   65.99    7.50
   6  -1  -3   15.50    4.20
   6  -1  -3   14.90    5.00
   6  -1  -3    8.30    4.90
   6  -1  -3    9.40    7.40
   6  -1  -3   11.50    3.60
   6  -1  -3   13.10    4.60
   6  -1  -3    4.30    3.40
   6  -1  -3   11.10    4.60
  -6   1   3   18.20    4.60
  -6   1   3   11.50    8.80
  -6   1   3   20.70    5.90
  -6   1   3   17.80    7.10
  -6   1   3   19.90    4.90
  -6   1   3    5.80    4.00
   5  -1  -3  115.59    9.90
   5  -1  -3  124.39    8.70
   5  -1  -3  129.49    8.40
   5  -1  -3  117.59    9.40
   5  -1  -3   88.19   20.80
   5  -1  -3  119.39   16.80
   5  -1  -3  105.89    7.60
   5  -1  -3  114.19    9.70
  -5   1   3  130.89    9.00
  -5   1   3  120.99   10.10
  -5   1   3  119.89   17.10
  -5   1   3  122.09    8.40
  -5   1   3  109.99    8.90
  -5   1   3  139.69   10.30
   4  -1  -3 1295.07   59.59
   4  -1  -3 1231.28   45.20
   4  -1  -3 1318.87   46.80
   4  -1  -3 1238.38   43.20
   4  -1  -3 1279.77   43.10
   4  -1  -3 1433.76   74.29
   4  -1  -3 1291.17   44.10
   4  -1  -3 1281.37   44.70
  -4   1   3 1260.37   43.50
  -4   1   3 1288.47   46.40
  -4   1   3 1205.68   42.90
  -4   1   3 1265.47   45.40
  -4   1   3 1198.38   43.70
  -4   1   3 1255.07   44.30
  -4   1   3 1358.36   72.49
  -4   1   3 1155.38   58.19
   3  -1  -3   29.30    4.80
   3  -1  -3   31.10    4.20
   3  -1  -3   42.20    3.60
   3  -1  -3   41.40    9.10
   3  -1  -3   40.00    5.20
   3  -1  -3   43.90    5.00
  -3   1   3   42.60    5.00
  -3   1   3   46.70    4.90
  -3   1   3   46.40    5.30
  -3   1   3   30.20    3.30
  -3   1   3   95.09   23.20
  -3   1   3   54.79   11.70
  -3   1   3   43.00    4.30
  -3   1   3   38.60    4.80
  -3   1   3   43.50    4.50
   2  -1  -3    0.30    1.80
   2  -1  -3   -1.40    0.90
   2  -1  -3   -0.70    2.80
   2  -1  -3    2.20    1.70
   2  -1  -3   -2.10    1.70
   2  -1  -3    0.80    4.60
   2  -1  -3    6.10    2.80
   2  -1  -3   12.30    3.40
  -2   1   3    2.30    5.40
  -2   1   3    2.10    1.90
  -2   1   3    0.60    1.00
  -2   1   3    1.50    2.00
  -2   1   3   -1.20    1.60
  -2   1   3    0.00    1.30
  -2   1   3    2.40    3.70
  -2   1   3    3.80    2.40
   1  -1  -3  211.78   10.40
   1  -1  -3  220.08   10.70
   1  -1  -3  222.88   10.30
   1  -1  -3  223.38   10.40
   1  -1  -3  219.88    8.20
   1  -1  -3  212.88    8.00
   1  -1  -3  197.58   10.40
  -1   1   3  225.98   10.50
  -1   1   3  222.08   10.60
  -1   1   3  210.28   10.40
  -1   1   3  220.38   10.20
  -1   1   3  228.88    8.00
  -1   1   3  201.08   13.90
  -1   1   3  205.48    8.10
  -1  -1  -3 2681.33   84.99
  -1  -1  -3 2655.83   86.79
  -1  -1  -3 2914.61   94.19
  -1  -1  -3 2672.33   84.09
  -1  -1  -3 2720.53   86.89
  -1  -1  -3 2594.84   86.69
  -1  -1  -3 2677.23   89.79
   1   1   3 2636.74   85.39
   1   1   3 2395.56   86.39
   1   1   3 2621.14   91.69
   1   1   3 2669.33   86.69
   1   1   3 2604.94   83.99
   1   1   3 2700.53   86.89
   1   1   3 2701.43   85.89
   1   1   3 2692.23   84.19
  -2  -1  -3 1592.94   55.29
  -2  -1  -3 1548.65   51.59
  -2  -1  -3 1549.74   54.39
  -2  -1  -3 1575.34   51.39
  -2  -1  -3 1596.04   54.49
   2   1   3 1541.75   54.79
   2   1   3 1551.54   54.29
   2   1   3 1598.54   53.19
   2   1   3 1575.24   54.59
   2   1   3 1570.64   51.19
   2   1   3 1612.44   52.79
  -3  -1  -3  362.76   17.40
  -3  -1  -3  342.77   14.00
  -3  -1  -3  388.86   18.80
  -3  -1  -3  357.56   18.50
  -3  -1  -3  328.57   17.20
   3   1   3  352.66   17.40
   3   1   3  364.06   17.50
   3   1   3  342.47   17.70
   3   1   3  339.07   14.30
   3   1   3  345.17   17.00
   3   1   3  383.06   18.50
   3   1   3  360.36   18.70
   3   1   3  345.27   14.60
   3   1   3  350.46   16.60
  -4  -1  -3   86.79    8.70
  -4  -1  -3   66.99    7.50
  -4  -1  -3   67.79    8.70
  -4  -1  -3  101.19   11.70
  -4  -1  -3   92.79   16.30
  -4  -1  -3   70.39    8.80
  -4  -1  -3   70.49    4.90
  -4  -1  -3   92.39   17.50
   4   1   3   85.49    8.30
   4   1   3   78.59    8.70
   4   1   3   71.39    8.40
   4   1   3   91.59    9.40
   4   1   3   77.99    8.70
   4   1   3   83.99    6.30
   4   1   3   69.29    6.00
   4   1   3   85.09    8.20
   4   1   3   79.49    8.70
  -5  -1  -3  112.29   12.00
  -5  -1  -3  134.49   10.90
  -5  -1  -3   93.19   21.40
  -5  -1  -3  123.29   20.80
  -5  -1  -3  134.59   11.40
   5   1   3  137.39   12.50
   5   1   3  130.79   12.30
   5   1   3  128.39   10.70
   5   1   3  125.09    8.70
   5   1   3  137.89   11.60
  -6  -1  -3   -1.10   13.30
  -6  -1  -3    4.10    5.00
  -6  -1  -3   17.50    6.70
  -6  -1  -3    8.50    4.80
  -6  -1  -3    7.30    5.30
   6   1   3    8.80    5.10
   6   1   3   11.50    6.00
   6   1   3   13.20    4.20
  -7  -1  -3   80.39   10.60
  -7  -1  -3   90.69   26.50
  -7  -1  -3   56.79   12.00
  -7  -1  -3   77.39   12.20
  -7  -1  -3   66.19    9.30
   7   1   3   63.79    8.90
   7   1   3   60.29   11.70
   7   1   3   71.89   10.80
  -8  -1  -3  320.07   25.00
  -8  -1  -3  302.97   24.00
  -8  -1  -3  331.97   21.40
   8   1   3  314.07   23.00
   8   1   3  372.96   25.90
  -9  -1  -3   24.50   24.20
  -9  -1  -3   75.69   15.50
  -9  -1  -3   43.50   11.50
   9   1   3   50.19   12.70
   9   1   3   38.20   10.30
 -10  -1  -3  226.88   24.00
 -10  -1  -3  221.98   23.30
  10   1   3  200.88   21.50
  10   1   3  249.08   24.30
  12  -2  -3   55.29   13.90
  12  -2  -3   22.50    9.60
  12  -2  -3   31.10    9.70
 -12   2   3    8.50   26.20
 -12   2   3   29.10   11.10
 -12   2   3   62.79   15.10
  11  -2  -3  237.78   21.30
  11  -2  -3  241.68   21.70
  11  -2  -3  241.18   20.50
 -11   2   3  259.07   23.40
 -11   2   3  204.48   20.70
  10  -2  -3  221.08   19.10
  10  -2  -3  223.08   19.80
  10  -2  -3  219.48   18.40
 -10   2   3  214.38   20.50
 -10   2   3  237.08   20.20
   9  -2  -3  325.27   21.70
   9  -2  -3  324.67   22.10
   9  -2  -3  314.37   20.40
  -9   2   3  317.27   22.30
  -9   2   3  274.07   21.40
  -9   2   3  269.17   34.60
   8  -2  -3  186.78   15.40
   8  -2  -3  194.28   16.00
   8  -2  -3  189.08   12.30
   8  -2  -3  181.88   15.30
  -8   2   3  174.58   32.10
  -8   2   3  202.18   16.30
  -8   2   3  178.88   11.20
  -8   2   3  205.88   12.60
  -8   2   3  183.48   16.70
   7  -2  -3    5.60    3.70
   7  -2  -3   15.10    4.90
   7  -2  -3   16.20   14.90
   7  -2  -3   19.60    6.30
   7  -2  -3   17.00    6.70
  -7   2   3   14.40   15.90
  -7   2   3   11.10    4.80
  -7   2   3    8.90    5.00
  -7   2   3   31.60   16.70
  -7   2   3   16.00    4.20
  -7   2   3    9.10    6.20
   6  -2  -3   78.79   15.70
   6  -2  -3   74.79   24.70
   6  -2  -3   81.09    9.50
   6  -2  -3   93.39    9.30
   6  -2  -3   96.19    9.20
   6  -2  -3   74.79    7.60
   6  -2  -3   77.79    7.70
  -6   2   3   87.39    7.40
  -6   2   3   86.79    9.60
  -6   2   3   72.39    8.00
  -6   2   3   78.19    9.20
  -6   2   3   63.19   18.10
  -6   2   3   93.29   16.70
  -6   2   3   87.49    8.00
  -6   2   3   81.99    6.90
   5  -2  -3 1895.41   64.79
   5  -2  -3 1823.02   98.49
   5  -2  -3 1920.31   63.79
   5  -2  -3 1836.02   67.09
   5  -2  -3 1965.60   84.69
   5  -2  -3 1953.60   65.19
   5  -2  -3 1912.61   66.79
  -5   2   3 1989.10  105.29
  -5   2   3 1789.12   64.29
  -5   2   3 1822.62   62.99
  -5   2   3 1820.32   63.49
  -5   2   3 1951.00   84.69
  -5   2   3 1947.91   67.69
  -5   2   3 1873.41   66.69
  -5   2   3 1852.91   62.29
  -5   2   3 1965.30   62.79
   4  -2  -3  346.37   14.20
   4  -2  -3  321.57   14.70
   4  -2  -3  320.17   16.30
   4  -2  -3  323.07   16.70
   4  -2  -3  316.47   15.70
  -4   2   3  319.87   14.20
  -4   2   3  291.37   16.10
  -4   2   3  327.57   16.50
  -4   2   3  315.47   13.90
  -4   2   3  305.57   14.30
  -4   2   3  330.37   14.10
   3  -2  -3    3.30    2.40
   3  -2  -3    2.30    1.80
   3  -2  -3    3.60    4.60
   3  -2  -3    0.70    2.50
   3  -2  -3    2.50    2.50
   3  -2  -3    5.10    1.90
   3  -2  -3    5.60    2.60
  -3   2   3    4.30    2.40
  -3   2   3    3.10    6.60
  -3   2   3    3.30    1.80
  -3   2   3    2.90    2.70
  -3   2   3    5.40    2.70
  -3   2   3    0.80    1.90
   2  -2  -3  236.98   18.60
   2  -2  -3  271.77   25.60
   2  -2  -3  238.88   12.10
   2  -2  -3  228.68   11.50
   2  -2  -3  236.78    9.70
   2  -2  -3  223.08    8.80
   2  -2  -3  229.28   12.80
   2  -2  -3  220.68   11.80
  -2   2   3  227.78    8.80
  -2   2   3  214.18   11.90
  -2   2   3  227.98   11.40
  -2   2   3  272.57   23.40
  -2   2   3  225.68   12.60
  -2   2   3  217.88    9.70
  -2   2   3  246.88   18.60
  -2   2   3  224.58   12.00
   0  -2  -3 5340.27  168.28
   0   2   3 5320.37  168.38
  -1  -2  -3 1553.44   53.99
  -1  -2  -3 1537.35   51.49
  -1  -2  -3 1534.25   60.59
  -1  -2  -3 1561.04   54.09
  -1  -2  -3 1545.75   52.69
  -1  -2  -3 1537.75   53.99
  -1  -2  -3 1500.55   49.30
   1   2   3 1547.05   53.99
   1   2   3 1471.75   49.10
   1   2   3 1540.75   52.99
   1   2   3 1549.74   57.89
   1   2   3 1487.05   53.59
   1   2   3 1542.45   54.09
   1   2   3 1593.94   50.99
  -2  -2  -3   -0.60    2.90
  -2  -2  -3   12.90    8.10
  -2  -2  -3    4.60    2.30
  -2  -2  -3    1.60    3.10
  -2  -2  -3    1.60    2.20
  -2  -2  -3    1.70    3.20
  -2  -2  -3    1.10    2.60
   2   2   3   -2.50    2.40
   2   2   3   -3.10    1.50
   2   2   3   14.50    4.40
   2   2   3    1.20    2.60
   2   2   3    8.60    3.50
   2   2   3   -0.20    3.00
   2   2   3    0.90    1.30
  -3  -2  -3  144.69    7.90
  -3  -2  -3  151.28   11.60
  -3  -2  -3  147.29    9.90
  -3  -2  -3  174.98   12.40
  -3  -2  -3  162.08   12.50
   3   2   3  166.88    7.50
   3   2   3  159.28    7.30
   3   2   3  155.38   13.20
   3   2   3  177.98   12.30
   3   2   3  154.28   11.90
   3   2   3  161.38   10.40
   3   2   3  141.39   13.00
   3   2   3  175.18   14.00
  -4  -2  -3  794.42   33.00
  -4  -2  -3  821.72   36.40
  -4  -2  -3  867.61   35.90
  -4  -2  -3  866.41   35.40
   4   2   3  881.51   35.40
   4   2   3  771.72   28.40
   4   2   3  844.72   34.00
   4   2   3  826.52   38.90
   4   2   3  827.52   28.70
  -5  -2  -3  588.94   30.00
  -5  -2  -3  583.84   28.60
  -5  -2  -3  568.44   29.80
  -5  -2  -3  562.24   28.00
   5   2   3  588.34   29.80
   5   2   3  543.55   31.20
   5   2   3  592.14   21.80
  -6  -2  -3    1.00    4.50
  -6  -2  -3    8.80   13.10
  -6  -2  -3    2.20    5.00
  -6  -2  -3    3.40    6.60
  -6  -2  -3    0.00    4.70
   6   2   3    5.40    4.80
   6   2   3    3.10    4.90
  -7  -2  -3   15.50    8.40
  -7  -2  -3   16.40    7.40
  -7  -2  -3   22.10    8.20
  -7  -2  -3   23.90    7.50
  -7  -2  -3   -3.80   12.30
   7   2   3   35.60    9.50
   7   2   3   27.10    8.50
  -8  -2  -3  390.96   28.80
  -8  -2  -3  427.16   26.30
   8   2   3  430.66   29.50
   8   2   3  409.56   27.50
  -9  -2  -3   16.50   18.50
  -9  -2  -3   22.70   11.30
  -9  -2  -3   31.50   12.60
   9   2   3   38.90   11.40
   9   2   3   39.80   11.70
 -10  -2  -3    4.90   15.20
 -10  -2  -3   16.50    9.90
  10   2   3    8.60    7.50
  10   2   3    7.60    9.10
  13  -3  -3  186.18   21.30
  13  -3  -3  148.29   20.10
 -13   3   3  170.58   22.50
 -13   3   3  172.08   21.20
  12  -3  -3   -0.90    6.50
  12  -3  -3    4.80    6.50
  12  -3  -3    1.40    6.70
 -12   3   3   -6.80   15.70
 -12   3   3   -1.40    5.80
 -12   3   3    5.70    8.50
  11  -3  -3   14.40    7.90
  11  -3  -3   11.70    7.30
  11  -3  -3   28.10    9.90
 -11   3   3   16.20   16.60
 -11   3   3   33.10   11.90
 -11   3   3   16.50    8.30
  10  -3  -3   61.59   11.70
  10  -3  -3   79.69   12.80
  10  -3  -3   61.69   12.70
 -10   3   3   64.49   13.60
 -10   3   3   64.89   22.50
 -10   3   3   84.09   13.40
   9  -3  -3   91.69   10.10
   9  -3  -3  141.69   14.10
   9  -3  -3  117.99   14.00
  -9   3   3  112.59   23.50
  -9   3   3   68.39   12.40
  -9   3   3  104.19   13.60
   8  -3  -3   49.50   27.20
   8  -3  -3  101.99   11.50
   8  -3  -3  116.79   13.10
   8  -3  -3   97.49    9.90
  -8   3   3  100.29   20.80
  -8   3   3  104.39   12.30
  -8   3   3   76.09   11.60
  -8   3   3   87.49   10.20
   7  -3  -3  251.87   15.90
   7  -3  -3  261.67   18.00
   7  -3  -3  238.78   14.90
   7  -3  -3  209.18   34.80
   7  -3  -3  225.28   14.50
   7  -3  -3  215.58   26.70
  -7   3   3  235.68   12.60
  -7   3   3  227.88   16.80
  -7   3   3  257.57   28.90
  -7   3   3  216.08   11.60
  -7   3   3  231.18   14.60
  -7   3   3  200.88   33.10
  -7   3   3  226.28   19.50
   6  -3  -3  165.48   13.10
   6  -3  -3  243.78   34.70
   6  -3  -3  161.88   11.80
   6  -3  -3  172.78   22.30
   6  -3  -3  165.48   11.70
   6  -3  -3  172.68   13.50
   6  -3  -3  155.68   10.90
  -6   3   3  173.48    9.60
  -6   3   3  183.08   11.40
  -6   3   3  167.08   11.60
  -6   3   3  133.69   12.30
  -6   3   3  152.98    9.60
  -6   3   3  164.18    9.20
  -6   3   3  196.68   30.80
  -6   3   3  186.78   14.30
  -6   3   3  183.08   26.30
   5  -3  -3 1032.80   56.29
   5  -3  -3 1062.59   38.30
   5  -3  -3 1062.89   41.60
   5  -3  -3 1005.00   41.20
   5  -3  -3 1047.10   38.00
   5  -3  -3  938.51   39.30
  -5   3   3 1069.89   38.10
  -5   3   3 1047.40   41.60
  -5   3   3 1017.90   36.80
  -5   3   3 1040.10   36.50
  -5   3   3 1013.00   37.90
  -5   3   3 1074.09   41.50
  -5   3   3 1072.69   69.39
  -5   3   3 1069.89   56.79
  -5   3   3 1053.39   36.70
   4  -3  -3  869.41   48.50
   4  -3  -3  916.71   36.00
   4  -3  -3  858.21   34.90
   4  -3  -3  919.31   32.80
   4  -3  -3  875.81   35.50
   4  -3  -3  891.71   32.20
   4  -3  -3  893.11   33.20
   4  -3  -3 1033.50   62.19
  -4   3   3  921.21   35.90
  -4   3   3  861.61   32.30
  -4   3   3  919.31   36.10
  -4   3   3 1012.20   61.39
  -4   3   3  920.71   49.30
  -4   3   3  892.51   32.70
  -4   3   3  882.71   32.10
   3  -3  -3 1850.81   79.79
   3  -3  -3 1852.91   65.69
   3  -3  -3 1788.42   65.39
   3  -3  -3 1980.70   64.29
   3  -3  -3 2013.10   64.49
   3  -3  -3 1871.01   62.69
  -3   3   3 1816.12   67.59
  -3   3   3 1951.20   63.09
  -3   3   3 1873.31   65.89
  -3   3   3 2200.78   92.09
  -3   3   3 1991.80   66.59
  -3   3   3 1844.72   63.69
  -3   3   3 1906.61   79.89
   2  -3  -3 2993.50   95.29
   2  -3  -3 2921.81  109.59
   2  -3  -3 2953.30   95.19
   2  -3  -3 2898.91   94.49
   2  -3  -3 2933.01   93.09
   2  -3  -3 2849.91   95.59
   2  -3  -3 2794.12   95.39
  -2   3   3 2855.71   94.29
  -2   3   3 2916.01   95.99
  -2   3   3 2954.70   96.39
  -2   3   3 2947.71  108.89
  -2   3   3 2912.21   94.89
  -2   3   3 2942.71   93.39
   1  -3  -3  445.06   18.20
   1  -3  -3  452.95   18.60
   1  -3  -3  472.65   20.50
   1  -3  -3  441.76   20.20
   1  -3  -3  457.65   20.00
   1  -3  -3  423.76   28.00
   1  -3  -3  461.35   20.50
  -1   3   3  486.75   20.70
  -1   3   3  451.05   18.20
  -1   3   3  472.75   21.00
  -1   3   3  490.85   20.90
  -1   3   3  451.95   27.60
  -1   3   3  487.85   19.20
   0  -3  -3   28.50    4.80
   0  -3  -3   22.10    4.80
   0  -3  -3   17.00    4.00
   0  -3  -3   20.80    3.00
   0  -3  -3   17.30    4.80
   0  -3  -3   18.70    2.30
   0  -3  -3   27.80    5.40
   0  -3  -3   35.10    5.50
   0   3   3   23.10    4.90
   0   3   3   29.50    7.60
   0   3   3   20.00    2.30
   0   3   3   20.10    5.10
   0   3   3   13.90    3.80
   0   3   3   19.70    3.20
  -1  -3  -3  145.99   15.80
  -1  -3  -3  153.18    7.90
  -1  -3  -3  140.49   11.10
  -1  -3  -3  145.29    8.90
  -1  -3  -3  155.08   10.40
  -1  -3  -3  173.48   11.70
  -1  -3  -3  126.79   10.60
   1   3   3  168.28   11.50
   1   3   3  147.79   14.70
   1   3   3  145.59   11.10
   1   3   3  145.29    6.50
   1   3   3  153.48    8.00
   1   3   3  150.78   10.50
   1   3   3  151.68   11.00
  -2  -3  -3  468.65   23.70
  -2  -3  -3  503.15   36.90
  -2  -3  -3  490.25   20.10
  -2  -3  -3  469.85   36.20
  -2  -3  -3  474.45   22.80
  -2  -3  -3  517.45   24.10
  -2  -3  -3  514.45   24.20
  -2  -3  -3  485.85   19.60
   2   3   3  512.85   29.50
   2   3   3  465.05   33.00
   2   3   3  468.65   28.20
   2   3   3  530.25   24.60
   2   3   3  479.35   23.20
   2   3   3  517.85   20.60
   2   3   3  480.35   23.60
  -3  -3  -3  381.66   16.30
  -3  -3  -3  396.96   21.90
  -3  -3  -3  433.86   23.00
  -3  -3  -3  443.46   23.00
  -3  -3  -3  392.06   19.00
   3   3   3  470.45   27.20
   3   3   3  409.46   19.50
   3   3   3  425.66   26.90
   3   3   3  435.86   22.60
  -4  -3  -3  125.39   12.60
  -4  -3  -3  130.69   12.50
  -4  -3  -3  141.49   25.80
  -4  -3  -3  118.79   10.40
  -4  -3  -3  139.59   24.10
   4   3   3  143.49   13.30
   4   3   3  116.29   10.40
   4   3   3  117.19   14.70
   4   3   3  137.79   13.30
  -5  -3  -3  276.27   20.80
  -5  -3  -3  224.58   33.80
  -5  -3  -3  305.67   20.10
  -5  -3  -3  320.77   20.90
   5   3   3  351.96   22.30
   5   3   3  310.17   21.60
   5   3   3  336.27   19.60
  -6  -3  -3   -2.90    5.10
  -6  -3  -3   -6.00   11.30
  -6  -3  -3    1.30    4.80
  -6  -3  -3   -2.50    5.50
   6   3   3    4.60    5.50
   6   3   3    2.50    4.80
  -7  -3  -3  312.07   22.20
  -7  -3  -3  336.67   26.10
  -7  -3  -3  370.16   24.70
   7   3   3  378.36   24.10
   7   3   3  326.07   25.70
  -8  -3  -3   11.90   13.80
  -8  -3  -3   -7.40   14.30
  -8  -3  -3   -5.20    6.20
   8   3   3    3.10    7.20
  -9  -3  -3  149.88   19.70
  -9  -3  -3  147.49   17.30
   9   3   3  100.89   16.00
   9   3   3  150.38   19.90
   9   3   3  137.49   18.90
  13  -4  -3  636.84   40.60
  13  -4  -3  708.33   45.10
 -13   4   3  674.03   43.90
 -13   4   3  696.33   42.90
  12  -4  -3   -7.20    3.60
  12  -4  -3    0.90    7.50
  12  -4  -3   -3.30    5.20
 -12   4   3    1.70   13.10
 -12   4   3   14.60   10.50
 -12   4   3    6.10    8.40
  11  -4  -3  111.69   16.00
  11  -4  -3  118.69   14.60
 -11   4   3  109.19   16.00
 -11   4   3  106.09   27.30
 -11   4   3  117.29   17.10
  10  -4  -3  147.19   16.60
  10  -4  -3  126.29   14.50
  10  -4  -3  132.09   12.90
 -10   4   3  140.59   16.20
 -10   4   3  134.79   27.20
 -10   4   3  134.69   17.00
   9  -4  -3  692.63   38.20
   9  -4  -3  757.02   33.60
   9  -4  -3  752.02   35.70
  -9   4   3  675.53   36.70
  -9   4   3  701.33   37.30
  -9   4   3  779.92   34.80
  -9   4   3  738.83   57.89
   8  -4  -3  299.27   19.00
   8  -4  -3  304.77   18.60
   8  -4  -3  286.67   20.80
  -8   4   3  289.87   33.60
  -8   4   3  282.67   18.10
  -8   4   3  291.67   21.10
  -8   4   3  297.87   21.00
   7  -4  -3  315.87   32.50
   7  -4  -3  320.67   19.00
   7  -4  -3  312.37   20.50
   7  -4  -3  341.97   18.80
   7  -4  -3  383.26   47.60
   7  -4  -3  326.37   18.10
  -7   4   3  412.76   60.59
  -7   4   3  321.87   17.90
  -7   4   3  296.67   14.60
  -7   4   3  326.47   14.40
  -7   4   3  317.07   20.60
  -7   4   3  314.97   33.10
  -7   4   3  311.57   20.60
   6  -4  -3  453.35   20.80
   6  -4  -3  428.56   36.20
   6  -4  -3  425.46   22.10
   6  -4  -3  548.55   53.49
   6  -4  -3  387.56   22.80
   6  -4  -3  431.56   20.50
  -6   4   3  428.96   23.40
  -6   4   3  492.25   48.60
  -6   4   3  438.96   17.90
  -6   4   3  427.56   17.90
  -6   4   3  400.86   17.90
  -6   4   3  404.26   35.40
  -6   4   3  422.76   20.40
  -6   4   3  423.06   23.40
   5  -4  -3  122.29    8.50
   5  -4  -3  119.49    8.20
   5  -4  -3  100.29   17.20
   5  -4  -3  107.39   10.40
   5  -4  -3  110.99   10.50
   5  -4  -3  106.99   10.00
   5  -4  -3  107.99    8.30
   5  -4  -3  112.49    8.60
  -5   4   3  113.49    7.80
  -5   4   3  104.49   17.40
  -5   4   3   93.89    8.10
  -5   4   3  101.49   10.00
  -5   4   3  106.39   10.50
   3  -4  -3 8778.12  274.07
   3  -4  -3 8734.23  277.17
  -3   4   3 8945.91  275.07
   2  -4  -3   24.40    5.60
   2  -4  -3   28.70    5.00
   2  -4  -3   26.80    4.70
   2  -4  -3   25.50    9.40
   2  -4  -3   34.60    5.80
   2  -4  -3   34.70    6.10
   2  -4  -3   27.80    5.60
  -2   4   3   35.00   11.30
  -2   4   3   26.10    5.10
  -2   4   3   29.70    5.10
  -2   4   3   16.50    5.00
  -2   4   3   18.30    5.00
  -2   4   3   21.30    4.60
   1  -4  -3   74.99    8.20
   1  -4  -3   60.59    7.60
   1  -4  -3   67.79   12.70
   1  -4  -3   79.19    7.60
   1  -4  -3   56.99    7.10
   1  -4  -3   68.79    6.60
   1  -4  -3   66.09    5.70
  -1   4   3   60.59    6.60
  -1   4   3   64.39   11.90
  -1   4   3   75.79    7.80
  -1   4   3   71.89    7.90
  -1   4   3   60.59    5.50
   0  -4  -3  825.92   55.99
   0  -4  -3  929.41   36.50
   0  -4  -3  900.11   30.50
   0  -4  -3  905.41   36.60
   0  -4  -3  903.51   34.40
   0  -4  -3  938.61   37.00
   0  -4  -3  881.21   36.00
   0  -4  -3  903.51   34.80
   0  -4  -3  887.71   29.90
   0   4   3  904.81   30.70
   0   4   3  947.41   46.90
   0   4   3  783.32   34.40
   0   4   3  938.51   30.10
   0   4   3  935.51   37.00
   0   4   3  879.61   36.20
  -1  -4  -3  321.87   15.80
  -1  -4  -3  342.57   19.30
  -1  -4  -3  323.97   14.20
  -1  -4  -3  356.16   18.00
  -1  -4  -3  360.86   19.70
  -1  -4  -3  341.07   19.00
   1   4   3  326.77   25.30
   1   4   3  301.57   18.30
   1   4   3  342.87   14.40
   1   4   3  341.77   18.40
   1   4   3  330.27   19.10
  -2  -4  -3    1.50    9.00
  -2  -4  -3   -4.00    5.60
  -2  -4  -3    0.70    2.40
  -2  -4  -3    0.00    4.30
  -2  -4  -3   -0.90    4.00
  -2  -4  -3    6.70    4.90
  -2  -4  -3    5.80    3.00
   2   4   3   -1.30    3.30
   2   4   3    1.00    2.30
  -3  -4  -3 1285.47   92.39
  -3  -4  -3 1369.26   56.39
  -3  -4  -3 1439.76   57.09
  -3  -4  -3 1430.36   54.19
  -3  -4  -3 1497.15   57.09
   3   4   3 1455.15   56.69
   3   4   3 1484.25   52.19
   3   4   3 1538.95   57.79
   3   4   3 1372.36   64.59
  -4  -4  -3   23.90    7.90
  -4  -4  -3   36.40    9.40
  -4  -4  -3   43.70    9.90
   4   4   3   46.40    9.30
   4   4   3   53.49    7.90
   4   4   3   48.30   10.10
  -5  -4  -3   49.80   10.70
  -5  -4  -3   65.09   12.10
  -5  -4  -3   65.69   12.40
   5   4   3   78.89   12.10
   5   4   3   64.29    9.50
   5   4   3   61.69   12.10
  -6  -4  -3  406.26   27.50
  -6  -4  -3  459.15   29.50
  -6  -4  -3  442.76   27.10
   6   4   3  447.76   29.50
   6   4   3  391.16   27.50
   6   4   3  433.16   25.50
  -7  -4  -3   -2.80    5.50
  -7  -4  -3   10.90   21.10
  -7  -4  -3   -2.30    6.70
  -7  -4  -3    8.10    7.70
   7   4   3   -5.60    5.00
   7   4   3   -3.20    6.50
   7   4   3    5.00    6.00
  -8  -4  -3  116.99   16.60
  -8  -4  -3  106.59   17.60
  -8  -4  -3   49.20   27.50
   8   4   3  108.39   17.00
   8   4   3   78.29   16.50
   8   4   3  110.49   15.20
  -9  -4  -3   -4.70   19.60
  -9  -4  -3    2.50    8.30
  -9  -4  -3   -3.80    6.90
   9   4   3    0.90    6.30
   9   4   3   11.00   10.60
   9   4   3   -0.60    6.70
  13  -5  -3  894.21   48.90
 -13   5   3  802.32   75.19
 -13   5   3  926.61   52.09
 -13   5   3  985.50   52.49
  12  -5  -3   29.60   10.60
  12  -5  -3   49.70   14.20
  12  -5  -3   27.10   10.30
 -12   5   3   83.29   16.60
 -12   5   3   79.59   28.70
 -12   5   3   57.29   14.10
  11  -5  -3   47.60   11.50
  11  -5  -3   64.69   11.60
  11  -5  -3   65.89   14.40
 -11   5   3   84.59   24.80
 -11   5   3   92.99   17.60
 -11   5   3   92.29   15.00
  10  -5  -3    0.00    5.00
  10  -5  -3   -2.10    5.20
  10  -5  -3    3.70    5.40
 -10   5   3    0.00    5.60
 -10   5   3    4.30    7.80
 -10   5   3    4.70    8.00
 -10   5   3    7.60    5.60
   9  -5  -3  266.97   18.80
   9  -5  -3  230.38   20.60
   9  -5  -3  265.97   18.70
  -9   5   3  244.18   20.90
[truncated: 1,081,966 more chars]
