# Supplementary material for: 3-Isobutyl-5,5-di­phenyl­imidazolidine-2,4-dione
Source: IUCrdata. 2022 Jun 10;7(Pt 6):x220598. doi: 10.1107/S2414314622005983 (PMC9462038; doi:10.1107/S2414314622005983)
Supplement: Supplementary file 2 [file x-07-x220598-Isup2.hkl]

data_I                                                                          
_shelx_title ' JTM1528_0m_a.res in P-1'                                         
_shelx_refln_list_code          4                                               
_shelx_F_calc_maximum       39.47                                               
_exptl_crystal_F_000       328.00                                               
_reflns_d_resolution_high  0.6619                                               
                                                                                
loop_                                                                           
 _space_group_symop_operation_xyz                                               
 'x, y, z'                                                                      
 '-x, -y, -z'                                                                   
                                                                                
_cell_length_a     8.9747                                                       
_cell_length_b     9.7306                                                       
_cell_length_c    11.8780                                                       
_cell_angle_alpha 104.676                                                       
_cell_angle_beta   96.334                                                       
_cell_angle_gamma 112.243                                                       
                                                                                
_shelx_F_squared_multiplier     1.000                                           
                                                                                
loop_                                                                           
 _refln_index_h                                                                 
 _refln_index_k                                                                 
 _refln_index_l                                                                 
 _refln_F_squared_calc                                                          
 _refln_F_squared_meas                                                          
 _refln_F_squared_sigma                                                         
 _refln_observed_status                                                         
   2   0   0        164.12        149.04         1.66 o                         
   3   0   0          0.62          4.97         0.16 o                         
   4   0   0        324.88        363.73         3.43 o                         
   5   0   0         17.67         19.33         0.38 o                         
   6   0   0         23.99         22.07         0.63 o                         
   7   0   0          4.03          3.50         0.53 o                         
   8   0   0          3.87          3.98         0.47 o                         
   9   0   0         16.40         17.09         0.99 o                         
  10   0   0          3.72          4.04         0.89 o                         
  11   0   0          2.84          3.08         1.01 o                         
  12   0   0         14.58         17.77         1.63 o                         
 -12   1   0          0.26          0.83         0.66 o                         
 -11   1   0         32.99         33.33         2.36 o                         
 -10   1   0        128.37        124.81         3.45 o                         
  -9   1   0        236.25        229.70         4.35 o                         
  -8   1   0          0.03          0.47         0.29 o                         
  -7   1   0          1.76          2.48         0.25 o                         
  -6   1   0         85.23         85.33         1.16 o                         
  -5   1   0         84.07        100.84         1.25 o                         
  -4   1   0        268.09        318.24         2.79 o                         
  -3   1   0         90.99         86.45         0.90 o                         
   2   1   0        530.34        531.95         5.94 o                         
   3   1   0         29.24         32.74         0.51 o                         
   4   1   0         40.35         47.33         0.70 o                         
   5   1   0        139.15        154.20         1.72 o                         
   6   1   0          0.78          1.39         0.30 o                         
   7   1   0         46.96         46.30         1.09 o                         
   8   1   0         64.70         63.79         1.62 o                         
   9   1   0          0.24          0.89         0.47 o                         
  10   1   0          1.35          2.34         0.78 o                         
  11   1   0          2.30          1.56         0.73 o                         
 -12   2   0         13.72         16.11         2.25 o                         
 -11   2   0         14.33         14.56         2.35 o                         
 -10   2   0          9.71          9.93         1.22 o                         
  -9   2   0          3.91          5.88         0.69 o                         
  -8   2   0         18.80         18.09         0.81 o                         
  -7   2   0          5.26          4.72         0.40 o                         
  -6   2   0        101.33        114.24         1.27 o                         
  -5   2   0        868.66        967.60         8.58 o                         
  -4   2   0        284.70        321.29         3.19 o                         
  -3   2   0        255.77        280.68         2.78 o                         
  -2   2   0         40.70         46.90         0.53 o                         
   2   2   0        524.92        552.65         5.07 o                         
   3   2   0        134.60        137.89         1.48 o                         
   4   2   0        138.88        153.34         2.04 o                         
   5   2   0         55.20         58.49         1.13 o                         
   6   2   0         13.20         11.07         0.57 o                         
   7   2   0         21.54         22.20         0.82 o                         
   8   2   0          0.72          0.65         0.37 o                         
   9   2   0          8.35         10.46         0.98 o                         
  10   2   0          5.77          4.79         0.92 o                         
  11   2   0          4.69          4.68         1.20 o                         
 -12   3   0          4.65          4.94         0.79 o                         
 -11   3   0          1.69          1.57         0.56 o                         
 -10   3   0          1.34          1.19         0.47 o                         
  -9   3   0          6.87          4.23         0.65 o                         
  -8   3   0         30.00         27.72         0.94 o                         
  -7   3   0         10.90         12.26         0.60 o                         
  -6   3   0          1.84          0.62         0.15 o                         
  -5   3   0         13.04         21.04         0.51 o                         
  -3   3   0        247.97        271.30         2.46 o                         
  -2   3   0         31.98         28.90         0.41 o                         
   0   3   0          4.18          5.26         0.18 o                         
   1   3   0        889.97        974.82        30.76 o                         
   2   3   0        341.09        380.51         3.64 o                         
   3   3   0        332.09        348.65         3.10 o                         
   4   3   0        237.26        226.62         2.75 o                         
   5   3   0         57.79         50.20         1.10 o                         
   6   3   0          5.17          3.89         0.53 o                         
   7   3   0          0.46          0.54         0.36 o                         
   8   3   0          3.03          3.61         0.56 o                         
   9   3   0         42.62         47.67         2.30 o                         
  10   3   0         10.13          9.04         1.89 o                         
 -13   4   0          0.16         -0.47         0.52 o                         
 -12   4   0         52.24         56.55         1.99 o                         
 -11   4   0          1.84          0.77         0.56 o                         
 -10   4   0          3.78          3.89         0.71 o                         
  -9   4   0         37.98         39.89         1.22 o                         
  -8   4   0         71.00         66.92         1.54 o                         
  -7   4   0          0.68          0.64         0.29 o                         
  -6   4   0         59.92         50.73         0.98 o                         
  -5   4   0        138.79        140.72         2.05 o                         
  -4   4   0       1034.71       1103.65        12.34 o                         
  -3   4   0        126.74        120.48         1.20 o                         
  -2   4   0         25.69         21.66         0.39 o                         
  -1   4   0        528.64        589.03         5.32 o                         
   0   4   0         40.40         53.59         0.78 o                         
   1   4   0         19.43         17.24         0.32 o                         
   2   4   0         53.33         46.63         0.91 o                         
   3   4   0        104.15        122.68         1.54 o                         
   4   4   0         34.83         37.97         1.24 o                         
   5   4   0         51.60         44.56         1.42 o                         
   6   4   0        112.94        114.57         2.62 o                         
   7   4   0         77.32         79.91         2.20 o                         
   8   4   0         19.53         20.08         2.63 o                         
   9   4   0          0.46          0.37         0.65 o                         
 -13   5   0          6.58          7.05         0.97 o                         
 -12   5   0         18.24         17.94         2.23 o                         
 -11   5   0         23.70         22.39         1.37 o                         
 -10   5   0          5.95          4.54         0.66 o                         
  -9   5   0         50.34         44.86         1.34 o                         
  -8   5   0        112.21        111.18         2.16 o                         
  -7   5   0         66.68         69.95         1.59 o                         
  -6   5   0          2.99          5.19         0.41 o                         
  -5   5   0         25.70         32.59         0.54 o                         
  -4   5   0         83.53         71.80         0.92 o                         
  -3   5   0         53.27         59.44         0.84 o                         
  -2   5   0         25.33         26.48         0.46 o                         
  -1   5   0          0.16          0.32         0.18 o                         
   0   5   0        123.30        148.87         1.54 o                         
   1   5   0        516.58        532.36         5.59 o                         
   2   5   0         49.64         41.71         1.21 o                         
   3   5   0          0.07         -0.20         0.23 o                         
   4   5   0          1.40          0.28         0.31 o                         
   5   5   0         12.83         11.93         0.79 o                         
   6   5   0         20.02         21.27         1.03 o                         
   7   5   0          0.10         -0.07         0.52 o                         
   8   5   0          0.00         -0.13         0.44 o                         
   9   5   0          3.30          2.25         0.68 o                         
 -13   6   0          0.34         -0.30         0.56 o                         
 -12   6   0          8.64          7.84         1.05 o                         
 -11   6   0         31.05         29.45         1.24 o                         
 -10   6   0         32.26         31.05         1.19 o                         
  -9   6   0         45.17         41.75         1.30 o                         
  -8   6   0         80.56         78.47         1.77 o                         
  -7   6   0         11.23         11.30         0.88 o                         
  -6   6   0          9.60         10.07         0.38 o                         
  -5   6   0        365.58        367.86         3.64 o                         
  -4   6   0         34.34         45.63         0.71 o                         
  -3   6   0        591.90        624.06         5.33 o                         
  -2   6   0         23.83         24.50         0.52 o                         
  -1   6   0        205.06        202.62         2.05 o                         
   0   6   0       1265.28       1254.92        10.81 o                         
   1   6   0        963.96        975.32        12.56 o                         
   2   6   0         16.61         15.53         0.58 o                         
   3   6   0         98.27         85.67         2.11 o                         
   4   6   0         29.54         25.42         1.08 o                         
   5   6   0          0.14          0.38         0.39 o                         
   6   6   0          3.87          3.55         0.71 o                         
   7   6   0         10.90         10.85         1.02 o                         
   8   6   0          0.00          0.25         0.47 o                         
 -13   7   0          1.86          0.55         0.66 o                         
 -12   7   0         21.67         20.74         1.27 o                         
 -11   7   0         49.28         48.30         1.72 o                         
 -10   7   0        158.22        162.34         3.08 o                         
  -9   7   0        318.60        314.30         4.84 o                         
  -8   7   0         89.14         93.73         2.17 o                         
  -7   7   0        462.49        447.55         6.47 o                         
  -6   7   0        103.83        103.78         1.55 o                         
  -5   7   0          4.28          3.49         0.35 o                         
  -4   7   0         11.15          9.59         0.39 o                         
  -3   7   0         22.81         28.84         0.74 o                         
  -2   7   0          5.39          6.11         0.40 o                         
  -1   7   0         49.83         56.79         0.97 o                         
   0   7   0         18.88         16.35         0.59 o                         
   1   7   0          0.09         -0.22         0.22 o                         
   2   7   0         79.63         84.89         1.89 o                         
   3   7   0          1.49          0.36         0.43 o                         
   4   7   0          0.09         -0.29         0.34 o                         
   5   7   0          0.35          0.58         0.46 o                         
   6   7   0          7.29          4.48         1.30 o                         
   7   7   0         39.82         41.41         1.63 o                         
 -13   8   0          0.01         -0.09         0.55 o                         
 -12   8   0          0.87          0.44         0.57 o                         
 -11   8   0         17.37         18.12         1.09 o                         
 -10   8   0          4.87          4.09         0.71 o                         
  -9   8   0          0.09          0.16         0.37 o                         
  -8   8   0          1.65          1.47         0.42 o                         
  -7   8   0        365.72        366.76         5.35 o                         
  -6   8   0         58.53         59.33         1.22 o                         
  -5   8   0          0.15         -0.01         0.23 o                         
  -4   8   0          0.82          2.05         0.32 o                         
  -3   8   0         62.19         56.82         1.14 o                         
  -2   8   0       1527.57       1509.72        16.59 o                         
  -1   8   0        148.30        134.48         2.03 o                         
   0   8   0          5.20          4.44         0.49 o                         
   1   8   0         11.84         11.23         0.64 o                         
   2   8   0         53.61         53.88         1.67 o                         
   3   8   0          6.47          7.28         0.74 o                         
   4   8   0          0.39         -0.13         0.40 o                         
   5   8   0          9.27          7.71         0.85 o                         
   6   8   0          6.01          6.37         0.97 o                         
 -12   9   0         63.99         65.46         2.18 o                         
 -11   9   0         39.81         37.61         1.77 o                         
 -10   9   0         10.46         10.63         0.89 o                         
  -9   9   0         12.49         14.03         0.91 o                         
  -8   9   0          0.84          1.04         0.42 o                         
  -7   9   0        210.05        204.54         3.46 o                         
  -6   9   0         62.60         59.85         1.50 o                         
  -5   9   0          6.77          5.84         0.49 o                         
  -4   9   0         92.28         87.64         1.57 o                         
  -3   9   0          0.49         -0.02         0.25 o                         
  -2   9   0         18.63         17.11         0.66 o                         
  -1   9   0        218.47        213.95         3.33 o                         
   0   9   0          3.33          3.25         0.62 o                         
   1   9   0          9.06          7.72         0.67 o                         
   2   9   0         80.02         80.69         2.13 o                         
   3   9   0         61.96         70.11         2.19 o                         
   4   9   0         67.46         67.70         2.24 o                         
   5   9   0          0.95          0.70         0.70 o                         
 -12  10   0         35.87         40.19         1.75 o                         
 -11  10   0          0.05         -0.41         0.41 o                         
 -10  10   0          0.65          0.87         0.50 o                         
  -9  10   0          5.93          5.76         0.69 o                         
  -8  10   0          4.75          4.69         0.61 o                         
  -7  10   0        290.05        267.53         4.31 o                         
  -6  10   0         94.43        108.06         2.43 o                         
  -5  10   0          3.88          3.86         0.43 o                         
  -4  10   0         17.40         19.06         0.82 o                         
  -3  10   0         84.46         76.80         1.53 o                         
  -2  10   0          0.17         -0.01         0.30 o                         
  -1  10   0         67.53         67.24         1.78 o                         
   0  10   0          1.05          2.16         0.49 o                         
   1  10   0          1.91          1.95         1.16 o                         
   2  10   0          7.74          6.09         0.89 o                         
   3  10   0          0.19          0.30         0.52 o                         
   4  10   0          0.44          0.51         0.57 o                         
 -11  11   0          6.43          6.78         1.03 o                         
 -10  11   0          1.19          1.86         0.63 o                         
  -9  11   0          0.03         -0.33         0.50 o                         
  -8  11   0        151.34        156.29         3.58 o                         
  -7  11   0          0.16         -0.20         0.43 o                         
  -6  11   0         82.62         84.72         2.16 o                         
  -5  11   0          4.81          4.80         0.56 o                         
  -4  11   0          0.04          0.14         0.37 o                         
  -3  11   0         94.02         92.18         2.18 o                         
  -2  11   0         38.33         39.10         2.29 o                         
  -1  11   0         24.89         23.71         1.22 o                         
   0  11   0          8.74          9.76         1.07 o                         
   1  11   0         18.02         21.12         1.30 o                         
   2  11   0          0.50         -0.55         0.55 o                         
   3  11   0          1.13          0.31         1.17 o                         
 -11  12   0         58.03         58.86         3.63 o                         
 -10  12   0         62.50         63.67         2.74 o                         
  -9  12   0         26.91         23.34         1.59 o                         
  -8  12   0         40.09         36.61         1.85 o                         
  -7  12   0         16.69         16.66         1.38 o                         
  -6  12   0         14.34         13.13         1.23 o                         
  -5  12   0         34.00         36.79         1.52 o                         
  -4  12   0         17.80         17.33         1.37 o                         
  -3  12   0         80.80         77.60         2.32 o                         
  -2  12   0          0.50          0.90         0.54 o                         
  -1  12   0          8.12          6.92         0.90 o                         
   0  12   0         10.84         10.08         1.68 o                         
   1  12   0          0.24          0.04         0.58 o                         
  -9  13   0          0.91          0.87         0.70 o                         
  -8  13   0         53.06         59.06         2.41 o                         
  -7  13   0         87.48         90.92         3.55 o                         
  -6  13   0         87.27         94.66         3.57 o                         
  -5  13   0          6.15          7.92         1.93 o                         
  -4  13   0          1.39          1.30         0.57 o                         
  -3  13   0          0.00          0.14         0.53 o                         
  -2  13   0          7.53          7.89         0.99 o                         
  -1  13   0         17.76         16.72         1.59 o                         
  -6  14   0          2.68          3.72         1.90 o                         
   4 -14   1         10.47         11.19         1.47 o                         
   5 -14   1          0.69         -0.34         1.50 o                         
   6 -14   1          0.37          1.25         0.80 o                         
   7 -14   1          0.00          0.34         0.76 o                         
   1 -13   1          8.64         11.21         1.55 o                         
   2 -13   1         44.90         43.46         3.26 o                         
   3 -13   1          0.62          0.43         0.52 o                         
   4 -13   1         21.51         23.64         2.46 o                         
   5 -13   1         41.85         42.79         2.32 o                         
   6 -13   1          0.15         -0.11         0.78 o                         
   7 -13   1         24.97         25.74         1.62 o                         
   8 -13   1          0.20         -0.43         0.55 o                         
   9 -13   1         19.14         21.27         1.62 o                         
  -1 -12   1          1.89          1.17         0.88 o                         
   0 -12   1          5.27          3.91         0.88 o                         
   1 -12   1          0.08         -0.43         0.43 o                         
   2 -12   1          0.39          0.23         0.53 o                         
   3 -12   1         47.37         45.92         1.96 o                         
   4 -12   1         36.85         38.43         1.55 o                         
   5 -12   1          4.49          3.16         0.60 o                         
   6 -12   1          5.60          3.98         0.95 o                         
   7 -12   1         10.61         11.57         1.38 o                         
   8 -12   1         40.61         45.67         2.06 o                         
   9 -12   1         37.86         40.39         1.99 o                         
  10 -12   1          8.33          8.21         1.23 o                         
  11 -12   1         19.58         22.80         1.67 o                         
  -3 -11   1          0.45          0.26         0.81 o                         
  -2 -11   1         31.17         31.03         1.82 o                         
  -1 -11   1          0.60          1.48         0.90 o                         
   0 -11   1          2.05          1.41         0.65 o                         
   1 -11   1         11.53         10.42         1.00 o                         
   2 -11   1          1.76          0.96         0.59 o                         
   3 -11   1          0.92          0.71         0.56 o                         
   4 -11   1         31.47         31.26         1.08 o                         
   5 -11   1         22.66         24.88         1.01 o                         
   6 -11   1          5.20          5.93         0.79 o                         
   7 -11   1         59.09         58.46         1.89 o                         
   8 -11   1          3.48          3.53         0.96 o                         
   9 -11   1         77.01         77.07         2.28 o                         
  10 -11   1         27.79         24.51         1.34 o                         
  11 -11   1         38.43         41.78         1.77 o                         
  -4 -10   1         26.09         26.59         1.77 o                         
  -3 -10   1          2.05          1.35         0.57 o                         
  -2 -10   1          3.67          5.99         1.62 o                         
  -1 -10   1        164.97        171.43         3.73 o                         
   0 -10   1         71.20         72.09         2.02 o                         
   1 -10   1          3.99          4.19         0.50 o                         
   2 -10   1         23.31         23.34         1.12 o                         
   3 -10   1          7.54          7.57         0.66 o                         
   4 -10   1          5.26          5.06         0.49 o                         
   5 -10   1          0.01          0.23         0.27 o                         
   6 -10   1        123.43        114.51         2.37 o                         
   7 -10   1          0.57          0.70         0.39 o                         
   8 -10   1          0.23          0.03         0.36 o                         
   9 -10   1          0.80          0.74         0.52 o                         
  10 -10   1          0.07          0.34         0.43 o                         
  11 -10   1         31.31         33.94         1.72 o                         
  12 -10   1          6.86          5.99         0.77 o                         
  -5  -9   1        190.19        198.65         4.95 o                         
  -4  -9   1          1.41          1.50         0.54 o                         
  -3  -9   1          1.28          1.26         0.45 o                         
  -2  -9   1          5.42          4.11         0.59 o                         
  -1  -9   1         54.09         52.04         1.48 o                         
   0  -9   1          0.02          0.21         0.37 o                         
   1  -9   1          0.73          0.96         0.32 o                         
   2  -9   1          6.20          7.16         0.49 o                         
   3  -9   1        201.32        193.73         2.67 o                         
   4  -9   1        207.33        203.07         2.83 o                         
   5  -9   1         42.04         41.37         0.99 o                         
   6  -9   1        380.18        365.85         5.30 o                         
   7  -9   1          1.83          1.94         0.47 o                         
   8  -9   1         39.64         39.01         1.29 o                         
   9  -9   1          0.92          0.62         0.41 o                         
  10  -9   1          5.01          4.75         0.69 o                         
  11  -9   1         87.29         89.43         2.27 o                         
  12  -9   1          1.26          1.50         0.59 o                         
  -7  -8   1          1.79          2.87         4.49 o                         
  -6  -8   1        145.65        156.33         3.42 o                         
  -5  -8   1         14.52         11.16         1.51 o                         
  -4  -8   1         33.19         32.09         1.30 o                         
  -3  -8   1         23.05         26.41         1.10 o                         
  -2  -8   1          7.91          8.15         0.69 o                         
  -1  -8   1         38.96         40.82         1.13 o                         
   0  -8   1         57.54         53.84         1.33 o                         
   1  -8   1          0.34          0.45         0.28 o                         
   2  -8   1         90.71         85.65         1.50 o                         
   3  -8   1         67.36         60.90         1.38 o                         
   4  -8   1         63.84         60.99         1.03 o                         
   5  -8   1         50.30         45.78         0.93 o                         
   6  -8   1        204.38        187.57         3.60 o                         
   7  -8   1         16.70         16.39         0.92 o                         
   8  -8   1         23.30         23.22         0.99 o                         
   9  -8   1          2.31          3.77         0.56 o                         
  10  -8   1          0.87          0.16         0.49 o                         
  11  -8   1         85.99         92.56         2.27 o                         
  12  -8   1          0.16          0.15         0.46 o                         
  13  -8   1          0.23         -0.70         0.98 o                         
  -7  -7   1          6.98          9.27         0.94 o                         
  -6  -7   1         42.47         44.16         1.62 o                         
  -5  -7   1        158.06        158.98         3.45 o                         
  -4  -7   1          2.91          2.01         0.67 o                         
  -3  -7   1          2.78          1.66         0.42 o                         
  -2  -7   1          2.29          2.37         0.69 o                         
  -1  -7   1         91.37         97.60         1.94 o                         
   0  -7   1         61.99         56.80         1.00 o                         
   1  -7   1        109.57         95.96         2.10 o                         
   2  -7   1         77.36         69.15         1.32 o                         
   3  -7   1          3.17          5.02         0.31 o                         
   4  -7   1         40.54         36.96         0.75 o                         
   5  -7   1        340.66        337.83         3.50 o                         
   6  -7   1         40.53         35.41         1.04 o                         
   7  -7   1        526.69        523.54         7.13 o                         
   8  -7   1        105.15        101.97         2.58 o                         
   9  -7   1        182.69        182.94         3.24 o                         
  10  -7   1        190.14        196.27         3.51 o                         
  11  -7   1          2.22          0.99         0.54 o                         
  12  -7   1          0.80          1.08         0.60 o                         
  13  -7   1         18.68         18.97         1.48 o                         
  -8  -6   1          2.17          1.24         0.54 o                         
  -7  -6   1         18.80         21.39         1.15 o                         
  -6  -6   1        163.95        159.08         3.46 o                         
  -5  -6   1         77.43         80.70         2.22 o                         
  -4  -6   1         11.43         10.82         0.75 o                         
  -3  -6   1        324.97        307.26         4.54 o                         
  -2  -6   1        140.41        121.31         1.91 o                         
  -1  -6   1        239.28        243.07         2.77 o                         
   0  -6   1          2.96          3.85         0.34 o                         
   1  -6   1        145.62        136.14         1.53 o                         
   2  -6   1         87.75         73.69         1.00 o                         
   3  -6   1        391.71        439.61         4.04 o                         
   4  -6   1        675.33        743.87         6.55 o                         
   5  -6   1         51.01         46.10         0.78 o                         
   6  -6   1          2.88          2.57         0.41 o                         
   7  -6   1        346.97        333.12         4.66 o                         
   8  -6   1        116.24        114.86         2.25 o                         
   9  -6   1         60.60         61.18         1.60 o                         
  10  -6   1         19.44         21.55         1.02 o                         
  11  -6   1         61.09         64.84         2.02 o                         
  12  -6   1          1.24          0.92         0.66 o                         
  13  -6   1         22.13         18.90         1.51 o                         
  -9  -5   1          5.92          3.83         0.80 o                         
  -8  -5   1          7.33          5.81         0.77 o                         
  -7  -5   1          0.36          0.13         0.43 o                         
  -6  -5   1         39.35         44.85         1.43 o                         
  -5  -5   1        238.54        212.98         3.65 o                         
  -4  -5   1          6.71          7.12         0.82 o                         
  -3  -5   1         15.25         21.79         0.60 o                         
  -2  -5   1          2.47          1.32         0.16 o                         
  -1  -5   1          6.87          8.76         0.27 o                         
   0  -5   1         31.04         33.78         0.55 o                         
   1  -5   1          5.16          3.11         0.20 o                         
   2  -5   1         60.64         68.98         0.87 o                         
   3  -5   1         33.93         30.62         0.50 o                         
   4  -5   1         39.50         41.62         0.62 o                         
   5  -5   1        121.41        126.13         1.96 o                         
   6  -5   1         53.30         65.61         1.28 o                         
   7  -5   1        120.02        120.65         2.20 o                         
   8  -5   1          9.88         11.41         0.70 o                         
   9  -5   1          5.42          4.72         0.57 o                         
  10  -5   1         17.77         19.47         1.08 o                         
  11  -5   1          0.15          1.29         0.59 o                         
  12  -5   1          7.25          7.06         1.23 o                         
  13  -5   1          6.01          5.45         1.04 o                         
 -10  -4   1         20.99         21.82         1.57 o                         
  -9  -4   1         19.46         18.61         1.40 o                         
  -8  -4   1         15.03         15.74         1.22 o                         
  -7  -4   1         66.50         70.72         2.02 o                         
  -6  -4   1         24.12         25.31         1.15 o                         
  -5  -4   1        115.81        115.12         2.17 o                         
  -4  -4   1          0.36          0.62         0.21 o                         
  -3  -4   1         59.65         53.41         0.74 o                         
  -2  -4   1        100.07        102.08         1.48 o                         
  -1  -4   1        159.21        190.86         1.85 o                         
   0  -4   1        221.65        250.35         2.29 o                         
   1  -4   1        132.49        139.10         1.46 o                         
   2  -4   1         70.95         68.39         0.81 o                         
   3  -4   1        334.01        356.78         3.11 o                         
   4  -4   1        119.24        114.73         1.30 o                         
   5  -4   1         97.50         97.33         1.97 o                         
   6  -4   1         80.26         70.58         1.12 o                         
   7  -4   1         37.71         36.43         1.00 o                         
   8  -4   1          0.05          1.09         0.34 o                         
   9  -4   1         21.30         20.37         0.90 o                         
  10  -4   1          0.90          0.73         0.49 o                         
  11  -4   1         47.69         46.15         1.70 o                         
  12  -4   1         43.43         45.22         1.79 o                         
 -10  -3   1          8.62          8.67         1.04 o                         
  -9  -3   1          1.60          1.34         0.52 o                         
  -8  -3   1         10.38         11.22         0.84 o                         
  -7  -3   1         32.02         36.68         1.27 o                         
  -6  -3   1          0.02          0.08         0.26 o                         
  -5  -3   1        144.34        130.77         2.14 o                         
  -4  -3   1          0.24          1.03         0.25 o                         
  -3  -3   1          1.80          2.99         0.19 o                         
  -2  -3   1        144.15        174.53         1.80 o                         
  -1  -3   1        307.26        302.84         2.55 o                         
   0  -3   1        140.61        132.88         1.33 o                         
   1  -3   1         34.36         36.29         0.69 o                         
   3  -3   1          6.03          6.07         0.20 o                         
   4  -3   1         14.73         23.87         0.53 o                         
   5  -3   1         48.48         48.33         0.85 o                         
   6  -3   1        373.16        389.51         4.08 o                         
   7  -3   1        190.01        208.78         3.12 o                         
   8  -3   1         11.34         17.57         0.76 o                         
   9  -3   1         27.66         25.42         1.97 o                         
  10  -3   1          1.38          1.42         0.50 o                         
  11  -3   1          0.34          0.15         0.43 o                         
  12  -3   1         85.82         87.81         2.64 o                         
 -11  -2   1          0.45         -0.05         0.58 o                         
 -10  -2   1         33.21         35.34         1.83 o                         
  -9  -2   1         20.77         21.17         1.30 o                         
  -8  -2   1          0.13          1.21         0.41 o                         
  -7  -2   1          5.73          4.89         0.61 o                         
  -6  -2   1        148.69        142.95         3.66 o                         
  -5  -2   1          3.14          2.84         0.28 o                         
  -4  -2   1        440.75        483.78         5.21 o                         
   1  -2   1         10.03          8.54         0.17 o                         
   3  -2   1          0.19          0.33         0.12 o                         
   4  -2   1        204.83        207.97         1.96 o                         
   5  -2   1         67.36         70.94         0.93 o                         
   6  -2   1          4.55          3.48         0.24 o                         
   7  -2   1          0.40          1.16         0.20 o                         
   8  -2   1         80.30         65.96         1.89 o                         
   9  -2   1         23.71         19.38         1.01 o                         
  10  -2   1          0.97          0.90         0.54 o                         
  11  -2   1          6.82          3.37         1.01 o                         
  12  -2   1         53.73         53.33         2.34 o                         
 -11  -1   1          0.13         -0.27         0.52 o                         
 -10  -1   1         23.34         23.59         1.49 o                         
  -9  -1   1         75.06         75.03         1.87 o                         
  -8  -1   1         75.61         81.91         1.74 o                         
  -7  -1   1        157.61        148.37         2.27 o                         
  -6  -1   1          2.07          1.66         0.29 o                         
  -5  -1   1         36.11         36.75         0.64 o                         
  -4  -1   1        837.32        914.89         8.01 o                         
  -3  -1   1         98.69        101.10         1.04 o                         
   0  -1   1        163.21        161.48         4.59 o                         
   1  -1   1        437.87        222.42         7.93 o                         
   3  -1   1        128.29        138.13         1.30 o                         
   4  -1   1        141.76        162.20         1.53 o                         
   5  -1   1        101.25         98.89         1.20 o                         
   6  -1   1         30.83         32.39         0.68 o                         
   7  -1   1         19.18         24.21         0.89 o                         
   8  -1   1        267.85        248.67         4.49 o                         
   9  -1   1         17.10         22.04         1.12 o                         
  10  -1   1         45.07         43.20         1.83 o                         
  11  -1   1         61.36         61.53         2.39 o                         
  12  -1   1         42.52         52.73         2.38 o                         
 -12   0   1         52.63         52.84         2.34 o                         
 -11   0   1          4.03          3.08         0.77 o                         
 -10   0   1         10.22          9.63         1.41 o                         
  -9   0   1          0.24          0.14         0.39 o                         
  -8   0   1        276.83        262.43         3.85 o                         
  -7   0   1         98.72        101.74         1.68 o                         
  -6   0   1          8.13          7.34         0.31 o                         
  -5   0   1         12.97         19.38         0.56 o                         
  -4   0   1         66.33         69.11         0.87 o                         
   3   0   1        364.41        354.57         2.89 o                         
   4   0   1         10.26          9.97         0.27 o                         
   5   0   1         68.07         69.61         0.83 o                         
   6   0   1        176.21        158.00         2.29 o                         
   7   0   1         12.59         13.71         0.58 o                         
   8   0   1        111.59        106.24         1.99 o                         
   9   0   1         21.43         20.66         1.10 o                         
  10   0   1         30.72         25.73         1.51 o                         
  11   0   1          0.07          0.77         0.67 o                         
 -12   1   1         35.39         35.24         1.90 o                         
 -11   1   1          5.68          6.92         0.84 o                         
 -10   1   1         16.29         16.19         1.07 o                         
  -9   1   1         14.27         16.07         0.97 o                         
  -8   1   1         69.73         54.61         1.24 o                         
  -7   1   1        133.58        122.22         1.80 o                         
  -6   1   1         38.60         43.41         0.78 o                         
  -5   1   1         13.91         15.50         0.38 o                         
  -4   1   1        794.78        827.93         7.17 o                         
  -3   1   1        559.41        598.89         6.22 o                         
  -1   1   1        516.32        460.21        14.44 o                         
   0   1   1         50.49         68.35         0.67 o                         
   1   1   1         22.15         17.85         0.38 o                         
   2   1   1        710.99        766.12        16.81 o                         
   3   1   1          1.84          2.13         0.16 o                         
   4   1   1         90.18         95.89         1.46 o                         
   5   1   1        102.89        108.96         1.87 o                         
   6   1   1          0.64          0.42         0.22 o                         
   7   1   1        133.88        127.10         2.21 o                         
   8   1   1          3.62          2.07         0.39 o                         
   9   1   1         78.19         76.21         2.50 o                         
  10   1   1          0.60         -0.34         1.14 o                         
  11   1   1         25.26         28.55         3.44 o                         
 -12   2   1         34.41         37.48         1.70 o                         
 -11   2   1          6.21          6.79         0.93 o                         
 -10   2   1         30.22         29.85         1.34 o                         
  -9   2   1          7.98          5.84         0.67 o                         
  -8   2   1         23.60         15.49         0.77 o                         
  -7   2   1          5.56          5.56         0.32 o                         
  -6   2   1        195.03        199.02         2.08 o                         
  -5   2   1        228.49        239.45         2.39 o                         
  -4   2   1        205.69        242.90         2.24 o                         
  -3   2   1         89.11         92.39         1.05 o                         
  -2   2   1         12.52         11.25         0.24 o                         
  -1   2   1        342.14        417.85         4.22 o                         
   1   2   1        609.93        578.93         8.27 o                         
   2   2   1        236.15        279.30         2.88 o                         
   3   2   1        393.98        374.02         4.38 o                         
   4   2   1         22.79         26.34         0.58 o                         
   5   2   1          1.08          0.42         0.18 o                         
   6   2   1          0.02          0.11         0.24 o                         
   7   2   1         18.16         17.66         0.86 o                         
   8   2   1         24.52         25.11         1.13 o                         
   9   2   1          5.89          5.65         0.78 o                         
  10   2   1          0.19          0.36         0.59 o                         
 -13   3   1         26.67         28.66         1.64 o                         
 -12   3   1         14.64         14.61         1.92 o                         
 -11   3   1         11.20         14.68         1.51 o                         
 -10   3   1          2.42          1.92         0.51 o                         
  -9   3   1         28.84         23.96         1.02 o                         
  -8   3   1          0.74          0.41         0.29 o                         
  -7   3   1        155.88        147.59         2.49 o                         
  -6   3   1         35.53         31.29         0.67 o                         
  -5   3   1         89.31        101.66         1.19 o                         
  -4   3   1        280.24        293.76         2.83 o                         
  -3   3   1        272.26        284.17         2.50 o                         
  -2   3   1         24.27         22.99         0.35 o                         
  -1   3   1        575.81        598.60         5.56 o                         
   0   3   1         27.42         28.22         0.40 o                         
   1   3   1          6.90          7.98         0.45 o                         
   2   3   1        553.25        602.03         5.51 o                         
   3   3   1        282.01        283.46         2.99 o                         
   4   3   1          1.35          1.34         0.28 o                         
   5   3   1         19.67         23.66         1.00 o                         
   6   3   1         10.24         11.85         0.97 o                         
   7   3   1          0.88          0.36         0.39 o                         
   8   3   1         18.11         18.07         1.25 o                         
   9   3   1         46.96         49.23         2.08 o                         
  10   3   1         11.32          8.17         1.50 o                         
 -13   4   1         61.49         67.76         2.49 o                         
 -12   4   1         83.22         90.57         2.54 o                         
 -11   4   1          2.10          3.24         0.66 o                         
 -10   4   1          8.20          7.36         0.86 o                         
  -9   4   1        218.42        195.68         3.28 o                         
  -8   4   1         32.06         44.85         1.20 o                         
  -7   4   1         15.17         15.42         0.97 o                         
  -6   4   1        120.24        131.67         1.62 o                         
  -5   4   1         10.05         12.83         0.34 o                         
  -4   4   1         14.18         19.68         0.39 o                         
  -1   4   1        428.99        447.68         3.94 o                         
   0   4   1        171.07        176.62         1.76 o                         
   1   4   1        131.19        116.87         1.37 o                         
   2   4   1          2.93          3.82         0.30 o                         
   3   4   1         31.43         36.91         0.90 o                         
   4   4   1        105.92        109.79         2.20 o                         
   5   4   1         87.74         92.21         2.01 o                         
   6   4   1         10.65         10.30         0.77 o                         
   7   4   1         25.02         26.71         1.17 o                         
   8   4   1         12.92         11.29         1.06 o                         
   9   4   1          1.09          0.21         1.00 o                         
 -13   5   1         65.05         68.07         2.29 o                         
 -12   5   1          0.44          1.42         0.61 o                         
 -11   5   1          8.12          7.01         0.97 o                         
 -10   5   1        125.11        126.89         2.54 o                         
  -9   5   1        275.93        266.00         4.60 o                         
  -8   5   1         10.91         15.33         0.96 o                         
  -7   5   1          1.04          0.34         0.28 o                         
  -6   5   1          7.77          9.95         0.33 o                         
  -5   5   1          0.25          0.13         0.13 o                         
  -4   5   1         96.54        111.87         1.29 o                         
  -3   5   1        125.87        162.26         1.70 o                         
  -2   5   1        545.84        610.68         5.10 o                         
  -1   5   1        412.32        465.63         4.04 o                         
   0   5   1        201.19        209.27         2.06 o                         
   1   5   1         23.09         17.14         0.46 o                         
   2   5   1        134.36        127.27         1.81 o                         
   3   5   1         41.60         36.60         1.20 o                         
   4   5   1         63.05         58.08         1.51 o                         
   5   5   1        176.92        164.77         3.09 o                         
   6   5   1          6.94          6.47         0.69 o                         
   7   5   1          5.81          4.71         0.71 o                         
   8   5   1          1.46          1.77         0.56 o                         
   9   5   1         14.02          2.92         4.59 o                         
 -13   6   1         22.28         23.71         1.97 o                         
 -12   6   1        121.41        127.69         3.48 o                         
 -11   6   1         48.77         45.45         1.63 o                         
 -10   6   1          0.07          0.48         0.39 o                         
  -9   6   1          1.54          0.73         0.38 o                         
  -8   6   1        358.43        343.51         5.03 o                         
  -7   6   1        442.99        437.42         6.63 o                         
  -6   6   1          2.44          3.60         0.25 o                         
  -5   6   1        451.50        460.21         4.77 o                         
  -4   6   1        147.73        167.99         1.89 o                         
  -3   6   1          9.53          4.82         0.26 o                         
  -2   6   1        102.12        113.53         1.53 o                         
  -1   6   1        362.85        382.33         3.61 o                         
   0   6   1         62.33         60.36         1.11 o                         
   1   6   1        218.01        218.43         2.96 o                         
   2   6   1          0.17          0.11         0.23 o                         
   3   6   1          0.10         -0.04         0.28 o                         
   4   6   1          0.18         -0.28         0.32 o                         
   5   6   1          1.69          2.94         0.85 o                         
   6   6   1         25.05         23.77         1.21 o                         
   7   6   1          1.48          2.69         0.61 o                         
   8   6   1          4.74          3.25         0.91 o                         
 -13   7   1          0.27         -0.46         0.76 o                         
 -12   7   1          7.33          7.99         0.85 o                         
 -11   7   1          3.51          3.97         0.68 o                         
 -10   7   1         51.13         50.91         1.54 o                         
  -9   7   1        161.09        163.35         2.98 o                         
  -8   7   1        164.04        154.62         2.86 o                         
  -7   7   1         17.80         18.54         0.94 o                         
  -6   7   1        130.07        129.33         1.82 o                         
  -5   7   1         27.38         21.94         0.56 o                         
  -4   7   1        273.84        261.65         2.78 o                         
  -3   7   1          0.51          0.57         0.18 o                         
  -2   7   1         99.53         91.83         1.36 o                         
  -1   7   1        127.19        120.55         1.69 o                         
   0   7   1        419.52        387.19         4.84 o                         
   1   7   1         29.89         26.15         0.85 o                         
   2   7   1          0.04         -0.02         0.30 o                         
   3   7   1         33.38         32.09         1.17 o                         
   4   7   1         21.33         19.68         1.25 o                         
   5   7   1         21.21         20.80         1.12 o                         
   6   7   1        136.68        142.13         3.26 o                         
   7   7   1         22.75         21.33         1.43 o                         
 -13   8   1         42.75         47.83         1.97 o                         
 -12   8   1          6.86          4.44         0.68 o                         
 -11   8   1         49.09         48.71         1.88 o                         
 -10   8   1          4.45          3.77         0.62 o                         
  -9   8   1          6.88          6.49         0.67 o                         
  -8   8   1          2.17          1.40         0.41 o                         
  -7   8   1         11.90          9.47         0.79 o                         
  -6   8   1          2.06          1.81         0.30 o                         
  -5   8   1        145.21        136.80         2.19 o                         
  -4   8   1        165.57        146.32         2.00 o                         
  -3   8   1         66.64         60.31         1.20 o                         
  -2   8   1         45.77         47.83         1.07 o                         
  -1   8   1         10.13          9.56         0.88 o                         
   0   8   1         92.52         91.43         1.93 o                         
   1   8   1        104.76        104.44         2.00 o                         
   2   8   1          1.38          2.96         0.70 o                         
   3   8   1         22.52         20.50         1.37 o                         
   4   8   1         44.63         42.23         1.72 o                         
   5   8   1         19.85         23.69         1.58 o                         
   6   8   1         17.14         12.89         1.24 o                         
 -12   9   1          0.07         -0.22         0.50 o                         
 -11   9   1         25.89         24.32         1.34 o                         
 -10   9   1         19.31         21.90         1.09 o                         
  -9   9   1         21.50         18.80         0.98 o                         
  -8   9   1         19.79         20.62         0.97 o                         
  -7   9   1          0.12         -0.15         0.35 o                         
  -6   9   1         61.37         61.41         1.28 o                         
  -5   9   1          0.81          1.41         0.34 o                         
  -4   9   1          0.10          0.52         0.28 o                         
  -3   9   1         46.13         41.28         0.99 o                         
  -2   9   1          5.61          5.25         0.59 o                         
  -1   9   1         12.11         13.32         1.15 o                         
   0   9   1         17.67         20.06         1.50 o                         
   1   9   1         82.07         84.16         2.63 o                         
   2   9   1         36.42         36.49         1.51 o                         
   3   9   1         25.07         26.58         3.09 o                         
   4   9   1          0.35          1.00         0.69 o                         
   5   9   1        120.85        116.91         3.24 o                         
 -12  10   1          0.69          0.47         0.58 o                         
 -11  10   1         33.57         36.44         1.89 o                         
 -10  10   1          1.99          1.57         0.57 o                         
  -9  10   1          3.74          4.62         0.73 o                         
  -8  10   1        112.99        119.11         2.78 o                         
  -7  10   1          3.63          5.07         0.70 o                         
  -6  10   1          0.20          0.33         0.35 o                         
  -5  10   1         10.43         12.72         0.85 o                         
  -4  10   1         31.61         29.13         1.02 o                         
  -3  10   1          4.54          3.74         0.54 o                         
  -2  10   1          4.29          3.77         0.56 o                         
  -1  10   1         11.78         12.50         0.87 o                         
   0  10   1          6.04          5.22         0.80 o                         
   1  10   1         39.40         40.29         3.27 o                         
   2  10   1          1.53          2.37         0.71 o                         
   3  10   1          1.21          1.19         0.65 o                         
   4  10   1          0.03         -0.23         0.63 o                         
 -11  11   1         24.57         27.51         1.52 o                         
 -10  11   1          3.87          4.96         0.83 o                         
  -9  11   1         18.45         24.93         2.24 o                         
  -8  11   1          6.29          6.20         0.97 o                         
  -7  11   1        128.28        124.59         3.04 o                         
  -6  11   1          0.26          0.47         0.39 o                         
  -5  11   1          0.09          0.45         0.37 o                         
  -4  11   1          3.27          2.06         0.48 o                         
  -3  11   1          4.71          4.43         0.62 o                         
  -2  11   1          4.19          5.63         0.75 o                         
  -1  11   1          0.01          0.12         0.41 o                         
   0  11   1         23.11         24.60         1.85 o                         
   1  11   1          6.61          6.29         1.03 o                         
   2  11   1          8.97          7.33         1.20 o                         
 -10  12   1          2.44          0.82         0.67 o                         
  -9  12   1          3.61          2.40         0.77 o                         
  -8  12   1          0.04         -0.49         0.49 o                         
  -7  12   1         59.56         57.88         1.99 o                         
  -6  12   1          1.36          1.97         0.70 o                         
  -5  12   1         64.30         68.78         1.94 o                         
  -4  12   1        129.28        136.55         3.24 o                         
  -3  12   1          1.69          2.02         0.56 o                         
  -2  12   1         14.63         15.97         1.10 o                         
  -1  12   1          1.03          1.68         0.64 o                         
   0  12   1          0.73          1.47         0.72 o                         
  -9  13   1          5.69          3.12         1.04 o                         
  -8  13   1         34.70         37.99         1.97 o                         
  -7  13   1         68.20         67.25         3.02 o                         
  -6  13   1         14.09         12.13         2.19 o                         
  -5  13   1          8.26          8.59         1.13 o                         
  -4  13   1         54.99         58.04         2.08 o                         
  -3  13   1         18.43         17.49         1.54 o                         
  -2  13   1          0.00          0.02         0.50 o                         
   3 -14   2          2.53          1.68         0.72 o                         
   4 -14   2          2.19          2.06         1.11 o                         
   5 -14   2         63.40         63.66         3.66 o                         
   6 -14   2          0.83          0.57         0.95 o                         
   7 -14   2          2.63          3.22         1.23 o                         
   0 -13   2          0.02         -0.67         0.67 o                         
   1 -13   2         34.20         30.66         2.11 o                         
   2 -13   2         26.46         33.62         1.95 o                         
   3 -13   2          5.43          4.05         1.00 o                         
   4 -13   2         32.29         34.01         1.54 o                         
   5 -13   2         25.91         24.95         1.81 o                         
   6 -13   2         77.82         88.10         2.91 o                         
   7 -13   2         43.55         40.48         1.96 o                         
   8 -13   2        118.06        118.02         3.55 o                         
   9 -13   2         12.45         13.75         1.48 o                         
  -2 -12   2          1.69          1.02         0.95 o                         
  -1 -12   2         41.21         38.04         2.86 o                         
   0 -12   2          2.19          2.55         1.21 o                         
   1 -12   2         33.26         32.12         1.93 o                         
   2 -12   2          0.72          0.20         0.50 o                         
   3 -12   2         12.10         12.80         1.02 o                         
   4 -12   2         46.90         48.51         1.72 o                         
   5 -12   2          3.61          3.45         0.95 o                         
   6 -12   2          1.75          4.13         0.80 o                         
   7 -12   2         72.88         73.43         3.88 o                         
   8 -12   2          2.23          1.77         0.66 o                         
   9 -12   2         55.79         55.37         2.51 o                         
  10 -12   2          8.08          6.76         1.22 o                         
  11 -12   2         25.83         23.39         1.60 o                         
  -3 -11   2          4.65          2.62         1.16 o                         
  -2 -11   2         23.98         18.26         2.21 o                         
  -1 -11   2          1.97          1.58         0.67 o                         
   0 -11   2         25.15         27.97         1.41 o                         
   1 -11   2          1.56          2.17         0.52 o                         
   2 -11   2          0.03         -0.30         0.30 o                         
   3 -11   2         25.30         25.35         1.07 o                         
   4 -11   2         10.09         11.63         0.72 o                         
   5 -11   2         25.78         23.31         1.02 o                         
   6 -11   2          1.05          0.50         0.43 o                         
   7 -11   2         48.21         46.50         2.60 o                         
   8 -11   2          2.63          4.03         0.68 o                         
   9 -11   2          2.54          3.55         0.68 o                         
  10 -11   2         12.29         14.25         1.14 o                         
  11 -11   2          5.89          6.82         0.90 o                         
  -5 -10   2          2.34          1.35         1.64 o                         
  -4 -10   2         16.48         18.65         1.48 o                         
  -3 -10   2         40.41         38.70         1.61 o                         
  -2 -10   2          8.84          9.91         0.85 o                         
  -1 -10   2          6.32          6.66         0.85 o                         
   0 -10   2         37.87         39.35         1.59 o                         
   1 -10   2          0.03         -0.32         0.32 o                         
   2 -10   2          0.03         -0.14         0.29 o                         
   3 -10   2        154.52        146.73         2.47 o                         
   4 -10   2         68.92         64.71         1.49 o                         
   5 -10   2        142.66        133.80         2.38 o                         
   6 -10   2         59.38         58.65         1.39 o                         
   7 -10   2        162.86        163.49         3.30 o                         
   8 -10   2         13.92         15.29         0.89 o                         
   9 -10   2         20.29         21.66         1.10 o                         
  10 -10   2          3.41          3.32         0.61 o                         
  11 -10   2         13.48         14.37         1.13 o                         
  12 -10   2          1.53          1.71         0.58 o                         
  -6  -9   2         32.24         36.36         2.00 o                         
  -5  -9   2          5.86          8.17         0.99 o                         
  -4  -9   2         20.65         21.17         1.21 o                         
  -3  -9   2          0.45          0.64         0.46 o                         
  -2  -9   2         72.11         75.32         1.88 o                         
  -1  -9   2         24.65         19.51         1.07 o                         
   0  -9   2         92.56         90.94         1.95 o                         
   1  -9   2         10.00         11.48         0.61 o                         
   2  -9   2         47.88         49.53         1.09 o                         
   3  -9   2        118.88        120.97         1.94 o                         
   4  -9   2        265.22        251.59         3.28 o                         
   5  -9   2         82.22         70.52         1.34 o                         
   6  -9   2         80.65         76.81         1.56 o                         
   7  -9   2         13.65         12.80         0.92 o                         
   8  -9   2         71.28         71.92         1.80 o                         
   9  -9   2          6.29          5.41         0.65 o                         
  10  -9   2         44.95         45.56         1.69 o                         
  11  -9   2         34.27         33.02         1.37 o                         
  12  -9   2         39.27         42.88         1.63 o                         
  -7  -8   2          5.40          4.64         0.84 o                         
  -6  -8   2         50.57         56.84         1.88 o                         
  -5  -8   2         69.31         75.13         2.05 o                         
  -4  -8   2          5.64          4.36         0.96 o                         
  -3  -8   2          3.70          3.88         0.59 o                         
  -2  -8   2          5.65          3.03         0.54 o                         
  -1  -8   2         23.23         19.95         0.76 o                         
   0  -8   2        175.40        173.97         2.94 o                         
   1  -8   2        492.01        467.97         4.96 o                         
   2  -8   2        307.72        300.40         3.37 o                         
   3  -8   2        139.58        140.21         1.85 o                         
   4  -8   2          0.62          0.49         0.21 o                         
   5  -8   2         27.09         22.76         0.67 o                         
   6  -8   2        138.97        139.46         2.55 o                         
   7  -8   2        586.67        578.79         7.83 o                         
   8  -8   2         12.01         13.12         0.80 o                         
   9  -8   2         15.71         15.54         0.88 o                         
  10  -8   2          2.46          2.86         0.62 o                         
  11  -8   2         45.38         47.04         1.59 o                         
  12  -8   2          9.06          7.67         0.92 o                         
  -8  -7   2         23.94         28.55         1.58 o                         
  -7  -7   2          0.05         -0.13         0.89 o                         
  -6  -7   2          7.86          8.09         0.83 o                         
  -5  -7   2          1.20          2.19         0.47 o                         
  -4  -7   2          4.58          2.60         0.49 o                         
  -3  -7   2         18.96         23.41         0.97 o                         
  -2  -7   2        153.68        155.65         3.08 o                         
  -1  -7   2         27.45         24.37         0.62 o                         
   0  -7   2         70.44         72.67         1.13 o                         
   1  -7   2         16.91         20.74         0.61 o                         
   2  -7   2          0.04          0.01         0.16 o                         
   3  -7   2        687.86        717.67         6.80 o                         
   4  -7   2          0.01          0.37         0.19 o                         
   5  -7   2       1001.09       1030.36         9.52 o                         
   6  -7   2        281.76        286.69         4.16 o                         
   7  -7   2        528.91        522.12         7.10 o                         
   8  -7   2          4.03          5.14         0.59 o                         
   9  -7   2          0.00         -0.33         0.33 o                         
  10  -7   2         53.78         53.81         1.60 o                         
  11  -7   2         60.55         61.74         1.79 o                         
  12  -7   2          0.13          0.55         0.54 o                         
  13  -7   2          8.69          6.88         2.34 o                         
  -8  -6   2          0.78          0.03         0.47 o                         
  -7  -6   2          1.42          1.03         0.47 o                         
  -6  -6   2          0.19          0.86         0.58 o                         
  -5  -6   2         58.73         54.10         1.52 o                         
  -4  -6   2        282.20        254.71         4.16 o                         
  -3  -6   2         73.43         53.06         1.33 o                         
  -2  -6   2         35.70         38.17         1.06 o                         
   0  -6   2         70.13         74.84         0.96 o                         
   1  -6   2        176.22        190.42         1.93 o                         
   2  -6   2          0.32          0.09         0.15 o                         
   3  -6   2         18.11         21.68         0.46 o                         
   4  -6   2        583.96        615.37         5.51 o                         
   5  -6   2        151.94        145.15         1.69 o                         
   6  -6   2        148.01        145.04         2.53 o                         
   7  -6   2        394.01        374.10         5.16 o                         
   8  -6   2         11.95         10.89         0.71 o                         
   9  -6   2         22.58         21.09         0.95 o                         
  10  -6   2          2.97          3.80         0.56 o                         
  11  -6   2          0.03          0.12         0.47 o                         
  12  -6   2          0.17          0.01         0.57 o                         
  13  -6   2         11.15         11.31         1.35 o                         
  -9  -5   2         23.12         26.85         1.47 o                         
  -8  -5   2         49.92         53.99         1.80 o                         
  -7  -5   2          0.07         -0.15         0.39 o                         
  -6  -5   2          2.61          3.95         0.61 o                         
  -5  -5   2         61.43         61.01         1.55 o                         
  -4  -5   2          0.03          0.36         0.43 o                         
  -3  -5   2         56.90         55.42         1.02 o                         
  -2  -5   2         33.61         32.92         0.57 o                         
  -1  -5   2        164.22        176.33         1.97 o                         
   0  -5   2          4.39          2.37         0.21 o                         
   1  -5   2        819.84        891.77         8.52 o                         
   2  -5   2          0.67          0.32         0.23 o                         
   3  -5   2        358.71        405.84         3.75 o                         
   4  -5   2         39.65         40.61         0.84 o                         
   5  -5   2          1.80          0.53         0.19 o                         
   6  -5   2        498.36        504.50         6.43 o                         
   7  -5   2         34.34         30.08         0.98 o                         
   8  -5   2          0.28          0.23         0.34 o                         
   9  -5   2          0.23          0.75         0.38 o                         
  10  -5   2          5.89          6.54         0.74 o                         
  11  -5   2         13.91         14.03         1.26 o                         
  12  -5   2          2.75          2.58         0.67 o                         
 -10  -4   2          0.13          1.23         0.68 o                         
  -9  -4   2          0.27          1.06         0.76 o                         
  -8  -4   2         50.21         55.26         2.38 o                         
  -7  -4   2          1.83          1.41         0.54 o                         
  -6  -4   2         11.19          9.07         0.81 o                         
  -5  -4   2          1.52          0.61         0.32 o                         
  -4  -4   2        146.02        156.56         2.59 o                         
  -3  -4   2        231.78        262.65         2.89 o                         
  -2  -4   2         14.63         15.59         0.42 o                         
  -1  -4   2        235.05        265.23         2.53 o                         
   0  -4   2        474.51        498.34         4.34 o                         
   1  -4   2        784.03        832.11        11.85 o                         
   2  -4   2         54.22         52.10         0.70 o                         
   3  -4   2         52.31         71.25         1.06 o                         
   4  -4   2          7.73          7.52         0.24 o                         
   5  -4   2        116.82        130.10         2.02 o                         
   6  -4   2         37.12         39.54         1.03 o                         
   7  -4   2        261.24        255.40         3.78 o                         
   8  -4   2          3.54          3.82         0.49 o                         
   9  -4   2          5.48          4.77         0.55 o                         
  10  -4   2          4.41          5.24         0.79 o                         
  11  -4   2         15.92         15.81         1.13 o                         
  12  -4   2          2.33          1.65         0.63 o                         
 -10  -3   2         50.48         48.82         2.02 o                         
  -9  -3   2          3.22          4.05         0.78 o                         
  -8  -3   2         16.90         17.09         0.94 o                         
  -7  -3   2          7.99          7.34         0.62 o                         
  -6  -3   2         70.30         69.57         1.64 o                         
  -5  -3   2         50.90         54.73         1.13 o                         
  -4  -3   2        438.83        447.96         4.16 o                         
  -3  -3   2         75.95         75.70         0.92 o                         
  -2  -3   2        982.27       1071.48        14.98 o                         
  -1  -3   2        421.44        510.61         4.94 o                         
   0  -3   2        136.63        119.78         1.20 o                         
   2  -3   2        222.16        226.01         2.17 o                         
   3  -3   2          4.92          7.19         0.18 o                         
   4  -3   2        555.81        598.23         5.82 o                         
   5  -3   2         22.22         36.31         0.73 o                         
   6  -3   2        139.03        138.51         2.22 o                         
   7  -3   2          9.74          8.04         0.55 o                         
   8  -3   2          3.44          3.58         0.45 o                         
   9  -3   2          2.00          0.83         0.48 o                         
  10  -3   2          0.74          1.29         0.50 o                         
  11  -3   2          0.13          0.53         0.50 o                         
  12  -3   2         12.78         10.71         1.25 o                         
 -11  -2   2          4.54          5.18         0.97 o                         
 -10  -2   2         10.02         10.53         1.30 o                         
  -9  -2   2          1.04          0.67         0.53 o                         
  -8  -2   2         61.03         58.82         1.43 o                         
  -7  -2   2          2.46          2.62         0.40 o                         
  -6  -2   2        465.64        457.63         5.70 o                         
  -5  -2   2        776.95        768.49         7.60 o                         
  -4  -2   2         55.81         55.63         0.80 o                         
  -3  -2   2        379.02        363.22         3.34 o                         
  -1  -2   2         94.15         97.23         1.07 o                         
   0  -2   2          6.30          2.47         0.14 o                         
   3  -2   2          3.47          4.02         0.18 o                         
   4  -2   2        135.85        163.53         1.60 o                         
   5  -2   2          9.69         13.48         0.32 o                         
   6  -2   2          2.88          1.33         0.20 o                         
   7  -2   2         68.30         64.46         1.10 o                         
   8  -2   2         79.88         77.32         1.91 o                         
   9  -2   2          6.83          8.73         0.80 o                         
  10  -2   2         16.22         16.28         1.50 o                         
  11  -2   2         36.37         33.88         1.81 o                         
  12  -2   2          0.37          0.44         0.64 o                         
 -11  -1   2         12.26         14.83         1.37 o                         
 -10  -1   2          2.69          1.85         0.86 o                         
  -9  -1   2         14.61         14.06         0.83 o                         
  -8  -1   2        148.87        145.82         2.72 o                         
  -7  -1   2         27.94         26.70         0.81 o                         
  -6  -1   2          3.34          5.32         0.71 o                         
  -5  -1   2         49.64         34.00         0.62 o                         
  -4  -1   2        186.50        184.05         1.89 o                         
   1  -1   2         21.12         13.58         0.24 o                         
   2  -1   2         10.84          8.20         0.20 o                         
   3  -1   2        191.80        205.81         1.92 o                         
   4  -1   2          4.50          6.64         0.24 o                         
   5  -1   2        251.15        251.77         2.51 o                         
   6  -1   2        217.31        234.49         2.78 o                         
   7  -1   2         46.61         46.28         1.07 o                         
   8  -1   2          3.17          3.34         0.54 o                         
   9  -1   2         65.46         64.99         2.09 o                         
  10  -1   2         48.17         52.82         2.12 o                         
  11  -1   2         42.79         45.99         2.12 o                         
  12  -1   2          8.84          7.96         1.78 o                         
 -12   0   2          0.12         -0.51         0.51 o                         
 -11   0   2          7.56          7.95         1.03 o                         
 -10   0   2          0.25          1.23         0.50 o                         
  -9   0   2          8.47         11.11         0.80 o                         
  -8   0   2         41.83         42.04         1.13 o                         
  -7   0   2         55.63         51.35         1.12 o                         
  -6   0   2         29.92         30.41         0.59 o                         
  -5   0   2          1.50          1.37         0.21 o                         
  -2   0   2         20.92         16.57         0.28 o                         
   1   0   2        110.12         92.96         1.05 o                         
   3   0   2        189.26        179.99         1.67 o                         
   4   0   2        726.73        799.08         6.62 o                         
   5   0   2         61.74         65.37         0.89 o                         
   6   0   2         40.12         39.63         0.87 o                         
   7   0   2          0.12         -0.12         0.24 o                         
   8   0   2         74.33         71.99         1.73 o                         
   9   0   2         33.72         33.39         1.63 o                         
  10   0   2          1.59          1.66         1.34 o                         
  11   0   2          6.33          6.34         1.03 o                         
 -12   1   2          1.29          0.95         0.74 o                         
 -11   1   2          1.16          0.92         0.59 o                         
 -10   1   2         35.52         31.85         1.45 o                         
  -9   1   2          0.15          0.06         0.35 o                         
  -8   1   2         11.08          9.70         0.56 o                         
  -7   1   2          6.17          6.50         0.36 o                         
  -6   1   2         12.28         10.88         0.38 o                         
  -5   1   2         10.65         15.50         0.40 o                         
  -4   1   2        477.21        564.57         4.76 o                         
  -3   1   2          2.48          4.60         0.24 o                         
   1   1   2        307.73        330.48         2.97 o                         
   2   1   2         92.46         92.92         0.97 o                         
   3   1   2       1170.38       1240.98        15.90 o                         
   4   1   2        474.50        477.96         4.06 o                         
   5   1   2        257.83        270.95         3.96 o                         
   6   1   2          7.11          6.67         0.46 o                         
   7   1   2          5.15          5.06         0.49 o                         
   8   1   2         37.94         37.90         1.25 o                         
   9   1   2          0.57          0.25         0.98 o                         
  10   1   2          0.61          1.54         0.67 o                         
  11   1   2         37.59         39.67         2.06 o                         
 -12   2   2          0.24          0.33         0.53 o                         
 -11   2   2         31.69         32.72         1.49 o                         
 -10   2   2          1.30          1.30         0.47 o                         
  -9   2   2          0.31          0.16         0.33 o                         
  -8   2   2          3.97          4.43         0.40 o                         
  -7   2   2        193.11        189.45         3.07 o                         
  -6   2   2        190.60        208.36         2.12 o                         
  -5   2   2        421.00        476.11         4.45 o                         
  -4   2   2          0.28          0.33         0.11 o                         
  -2   2   2        398.60        374.97         3.51 o                         
   1   2   2         17.15         18.61         0.31 o                         
   2   2   2       1034.88       1092.65        17.99 o                         
   3   2   2         47.43         52.14         0.71 o                         
   4   2   2        419.38        448.17         4.35 o                         
   5   2   2         10.21         10.48         0.46 o                         
   6   2   2         46.25         52.11         1.35 o                         
   7   2   2         57.68         58.89         1.58 o                         
   8   2   2          6.99          6.43         0.95 o                         
   9   2   2         11.27         10.67         1.11 o                         
  10   2   2         19.74         21.93         1.86 o                         
 -13   3   2         44.97         44.94         1.95 o                         
 -12   3   2          4.34          3.13         0.72 o                         
 -11   3   2          1.83          1.19         0.53 o                         
 -10   3   2         15.07         15.34         1.11 o                         
  -9   3   2          0.01          0.23         0.36 o                         
  -8   3   2          2.48          2.12         0.46 o                         
  -7   3   2         75.71         71.65         1.22 o                         
  -6   3   2          0.11          0.03         0.12 o                         
  -5   3   2        245.95        261.12         2.53 o                         
  -4   3   2          7.62         10.33         0.34 o                         
  -3   3   2         34.78         35.00         0.51 o                         
  -2   3   2          3.19          4.86         0.20 o                         
   0   3   2        458.76        492.43         3.97 o                         
   1   3   2         26.06         30.06         0.51 o                         
   2   3   2        117.62        128.46         1.59 o                         
   3   3   2          8.71          8.53         0.33 o                         
   4   3   2        178.11        175.74         4.62 o                         
   5   3   2         21.91         26.97         1.07 o                         
   6   3   2         18.95         19.52         0.98 o                         
   7   3   2          0.80          0.80         0.44 o                         
   8   3   2         13.60         14.02         1.03 o                         
   9   3   2          8.75          6.24         0.96 o                         
  10   3   2          0.27          0.67         0.81 o                         
 -13   4   2          1.60          2.43         0.74 o                         
 -12   4   2         21.78         22.31         1.33 o                         
 -11   4   2         51.61         49.77         1.77 o                         
 -10   4   2        233.69        227.21         4.13 o                         
  -9   4   2          5.45          7.57         0.68 o                         
  -8   4   2         40.58         40.63         1.17 o                         
  -7   4   2         49.77         49.27         0.97 o                         
  -6   4   2         19.15         17.88         0.43 o                         
  -5   4   2        356.80        385.67         3.45 o                         
  -4   4   2          0.49          2.87         0.20 o                         
  -3   4   2        329.92        350.48         3.22 o                         
   0   4   2       1159.36       1283.61        15.70 o                         
   1   4   2        313.33        313.55         3.58 o                         
   2   4   2         48.92         43.97         0.77 o                         
   3   4   2         41.68         42.32         1.00 o                         
   4   4   2         78.61         88.75         2.17 o                         
   5   4   2          0.28          0.02         0.32 o                         
   6   4   2          0.55          0.41         0.39 o                         
   7   4   2         23.45         20.87         1.13 o                         
   8   4   2          2.80          1.23         0.53 o                         
   9   4   2          0.00         -0.43         0.43 o                         
 -13   5   2          4.09          3.58         0.85 o                         
 -12   5   2        167.81        162.60         3.62 o                         
 -11   5   2        132.62        126.48         3.46 o                         
 -10   5   2          0.01         -0.07         0.36 o                         
  -9   5   2         34.19         31.01         1.11 o                         
  -8   5   2         20.51         18.85         0.83 o                         
  -7   5   2         28.29         27.11         0.78 o                         
  -6   5   2        165.66        162.57         1.90 o                         
  -5   5   2         62.13         68.04         0.97 o                         
  -4   5   2        327.32        343.35         3.21 o                         
  -3   5   2          0.41          0.90         1.45 o                         
  -2   5   2          2.17          6.34         0.28 o                         
  -1   5   2        941.61        973.86         8.02 o                         
   0   5   2        416.08        473.97         4.32 o                         
   1   5   2          3.70          3.17         0.29 o                         
   2   5   2         74.18         70.71         1.25 o                         
   3   5   2          8.02          5.23         0.72 o                         
   4   5   2         86.87         75.76         1.75 o                         
   5   5   2          9.39          9.67         0.97 o                         
   6   5   2          0.04          0.16         0.50 o                         
   7   5   2          0.61          0.65         0.51 o                         
   8   5   2         10.37         10.07         0.96 o                         
 -13   6   2          3.87          4.02         0.90 o                         
 -12   6   2          5.57          5.74         0.96 o                         
 -11   6   2          0.10         -0.37         0.37 o                         
 -10   6   2          0.23          0.16         0.36 o                         
  -9   6   2         33.82         29.48         1.10 o                         
  -8   6   2         54.61         55.05         1.57 o                         
  -7   6   2        211.93        203.71         2.98 o                         
  -6   6   2         32.36         33.72         0.71 o                         
  -5   6   2        158.77        160.79         1.83 o                         
  -4   6   2          0.98          2.86         0.40 o                         
  -3   6   2        166.31        161.71         1.82 o                         
  -2   6   2          0.59          0.02         0.24 o                         
  -1   6   2        224.36        200.15         2.27 o                         
   0   6   2        935.41        951.73         9.51 o                         
   1   6   2         39.65         31.97         0.86 o                         
   2   6   2        104.77         99.61         1.84 o                         
   3   6   2         64.69         63.65         1.59 o                         
   4   6   2          3.75          3.59         0.55 o                         
   5   6   2          5.46          6.18         0.76 o                         
   6   6   2         49.45         50.89         1.68 o                         
   7   6   2         17.45         18.21         1.27 o                         
 -13   7   2          3.13          2.80         0.80 o                         
 -12   7   2          5.92          5.56         0.75 o                         
 -11   7   2         21.43         21.78         1.48 o                         
 -10   7   2        193.69        189.23         3.43 o                         
  -9   7   2        146.92        138.16         2.68 o                         
  -8   7   2         20.93         21.14         0.93 o                         
  -7   7   2         49.27         46.98         1.29 o                         
  -6   7   2         98.32         97.20         1.59 o                         
  -5   7   2        175.28        189.79         2.38 o                         
  -4   7   2         64.81         67.66         1.15 o                         
  -3   7   2          0.94          1.25         0.23 o                         
  -2   7   2          0.03         -0.07         0.21 o                         
  -1   7   2        240.03        243.76         3.14 o                         
   0   7   2         11.25         13.74         0.67 o                         
   1   7   2         51.30         49.56         1.22 o                         
   2   7   2          0.06         -0.25         0.29 o                         
   3   7   2         55.34         54.01         1.56 o                         
   4   7   2         59.86         64.37         1.99 o                         
   5   7   2         37.54         36.56         2.09 o                         
   6   7   2          0.53          0.34         0.57 o                         
   7   7   2         32.68          8.03         5.74 o                         
 -13   8   2          8.68          8.97         1.36 o                         
 -12   8   2          0.77          1.57         0.52 o                         
 -11   8   2         39.27         38.19         1.42 o                         
 -10   8   2         16.97         16.90         0.97 o                         
  -9   8   2         18.38         15.43         1.15 o                         
  -8   8   2          0.14          0.05         0.35 o                         
  -7   8   2          6.90          6.03         0.50 o                         
  -6   8   2        229.32        210.50         2.84 o                         
  -5   8   2         63.30         49.66         1.09 o                         
  -4   8   2         45.80         49.65         1.36 o                         
  -3   8   2         32.42         23.75         0.71 o                         
  -2   8   2         69.66         63.57         1.23 o                         
  -1   8   2          5.15          4.60         0.64 o                         
   0   8   2          3.44          3.40         0.72 o                         
   1   8   2         59.74         56.53         1.57 o                         
   2   8   2         62.72         65.56         2.28 o                         
   3   8   2          0.76          0.79         1.01 o                         
   4   8   2         49.51         47.85         1.90 o                         
   5   8   2         23.58         23.74         1.44 o                         
   6   8   2          0.01          0.42         1.44 o                         
 -12   9   2          0.21         -0.40         0.54 o                         
 -11   9   2          0.33          0.15         0.53 o                         
 -10   9   2          1.52          1.97         0.61 o                         
  -9   9   2          8.95          9.45         1.01 o                         
  -8   9   2          7.53          7.02         0.79 o                         
  -7   9   2          7.39          9.63         0.84 o                         
  -6   9   2         19.20         20.70         1.08 o                         
  -5   9   2         13.32          8.62         0.60 o                         
  -4   9   2        118.33        115.73         2.13 o                         
  -3   9   2          4.71          5.68         0.55 o                         
  -2   9   2          2.04          1.38         0.45 o                         
  -1   9   2          2.20          2.51         0.91 o                         
   0   9   2         17.35         15.90         0.88 o                         
   1   9   2         10.13         10.48         2.38 o                         
   2   9   2        113.34        112.40         2.91 o                         
   3   9   2         51.19         56.71         2.06 o                         
   4   9   2         34.57         40.46         2.39 o                         
 -12  10   2         17.67         15.09         1.32 o                         
 -11  10   2         10.78         11.06         1.14 o                         
 -10  10   2        100.23        103.05         3.19 o                         
  -9  10   2         64.25         69.26         2.18 o                         
  -8  10   2          3.86          4.59         0.76 o                         
  -7  10   2         34.97         28.46         1.33 o                         
  -6  10   2         10.31          7.18         0.83 o                         
  -5  10   2        148.98        141.75         2.58 o                         
  -4  10   2         35.23         35.15         1.13 o                         
  -3  10   2          2.19          1.15         0.46 o                         
  -2  10   2         73.70         74.77         1.95 o                         
  -1  10   2          0.11          0.64         0.41 o                         
   0  10   2          0.06          0.58         0.70 o                         
   1  10   2         22.29         23.85         1.78 o                         
   2  10   2          0.14          0.25         0.57 o                         
   3  10   2          0.78         -0.28         0.53 o                         
 -11  11   2         46.86         51.73         2.06 o                         
 -10  11   2          6.36          8.30         1.09 o                         
  -9  11   2          4.73          4.11         0.81 o                         
  -8  11   2         73.73         78.27         3.05 o                         
  -7  11   2         94.67         97.62         2.61 o                         
  -6  11   2          2.19          1.16         0.46 o                         
  -5  11   2          2.35          2.87         0.58 o                         
  -4  11   2          2.16          1.52         0.53 o                         
  -3  11   2        113.28        111.91         2.81 o                         
  -2  11   2         20.20         23.22         1.14 o                         
  -1  11   2         15.74         13.09         0.99 o                         
   0  11   2          0.33          0.39         0.52 o                         
   1  11   2          4.99          3.66         0.77 o                         
   2  11   2          6.87          5.00         1.46 o                         
 -10  12   2          2.18          0.95         0.69 o                         
  -9  12   2          0.36          1.80         0.72 o                         
  -8  12   2         47.09         47.24         1.86 o                         
  -7  12   2         91.31         87.98         2.55 o                         
  -6  12   2          0.58          1.30         0.64 o                         
  -5  12   2          3.11          3.17         0.63 o                         
  -4  12   2         56.84         61.25         2.04 o                         
  -3  12   2         27.41         25.98         1.27 o                         
  -2  12   2         31.86         32.78         1.43 o                         
  -1  12   2          2.25          2.09         0.69 o                         
   0  12   2          2.72          5.73         1.01 o                         
  -8  13   2        146.48        154.33         5.98 o                         
  -7  13   2          1.46          0.33         0.80 o                         
  -6  13   2         98.70        103.65         6.61 o                         
  -5  13   2         16.83         15.13         1.71 o                         
  -4  13   2         30.27         31.09         1.59 o                         
  -3  13   2          0.57          0.68         0.62 o                         
   3 -14   3          4.58          3.65         1.30 o                         
   4 -14   3          6.15          5.25         1.32 o                         
   5 -14   3          0.21          1.34         1.08 o                         
   6 -14   3         14.98         10.55         4.57 o                         
   7 -14   3          0.76          1.24         0.79 o                         
   8 -14   3          0.63         -1.00         1.00 o                         
   0 -13   3         25.56         29.56         2.10 o                         
   1 -13   3          0.06         -0.39         0.59 o                         
   2 -13   3         11.16         11.06         1.29 o                         
   3 -13   3         12.64         11.58         1.41 o                         
   4 -13   3          1.11          1.60         0.79 o                         
   5 -13   3         10.61          9.86         1.70 o                         
   6 -13   3         57.01         65.96         2.52 o                         
   7 -13   3         48.97         49.11         2.17 o                         
   8 -13   3          1.67          0.81         0.64 o                         
   9 -13   3         10.94         13.54         1.62 o                         
  -2 -12   3         17.78         19.46         1.85 o                         
  -1 -12   3         13.47         13.34         2.13 o                         
   0 -12   3          1.65          2.36         0.88 o                         
   1 -12   3        198.08        208.18         4.87 o                         
   2 -12   3         11.35         12.57         1.36 o                         
   3 -12   3         11.06         11.57         0.90 o                         
   4 -12   3          0.33          0.16         0.35 o                         
   5 -12   3          6.44          7.52         0.72 o                         
   6 -12   3         50.10         51.91         1.75 o                         
   7 -12   3          0.33         -0.04         0.51 o                         
   8 -12   3          8.53          7.97         0.89 o                         
   9 -12   3          0.98          0.41         0.51 o                         
  10 -12   3         16.54         15.73         1.39 o                         
  11 -12   3          0.07          0.28         0.74 o                         
  -3 -11   3          1.84          0.97         0.84 o                         
  -2 -11   3          1.41          3.16         0.97 o                         
  -1 -11   3          2.63          2.49         0.68 o                         
   0 -11   3          0.21          0.90         0.51 o                         
   1 -11   3         90.80         94.78         2.40 o                         
   2 -11   3          6.15          6.69         0.70 o                         
   3 -11   3         26.72         24.69         0.95 o                         
   4 -11   3          0.05          0.10         0.31 o                         
   5 -11   3         67.51         67.43         1.60 o                         
   6 -11   3         29.03         28.22         1.26 o                         
   7 -11   3         14.25         13.69         1.39 o                         
   8 -11   3         65.97         73.32         2.30 o                         
   9 -11   3         58.44         60.95         2.29 o                         
  10 -11   3         30.55         31.83         2.04 o                         
  11 -11   3          0.67          1.82         0.63 o                         
  -5 -10   3         33.27         33.66         3.73 o                         
  -4 -10   3         63.14         69.01         2.59 o                         
  -3 -10   3         24.74         25.10         1.42 o                         
  -2 -10   3         10.68         12.04         1.07 o                         
  -1 -10   3         21.19         21.17         1.62 o                         
   0 -10   3         18.76         21.53         1.00 o                         
   1 -10   3         51.30         49.23         1.41 o                         
   2 -10   3          0.51          0.72         0.33 o                         
   3 -10   3          1.18          1.35         0.38 o                         
   4 -10   3         17.78         15.45         0.74 o                         
   5 -10   3         11.05         11.70         0.68 o                         
   6 -10   3          9.41          8.29         0.80 o                         
   7 -10   3         40.21         41.72         1.69 o                         
   8 -10   3          1.84          2.06         0.54 o                         
   9 -10   3          2.35          1.65         0.73 o                         
  10 -10   3         23.66         24.95         1.32 o                         
  11 -10   3          0.39          1.35         0.63 o                         
  12 -10   3         11.98         11.68         1.14 o                         
  -6  -9   3          8.12          8.65         1.02 o                         
  -5  -9   3          3.99          4.34         0.77 o                         
  -4  -9   3         10.85         11.99         1.11 o                         
  -3  -9   3          1.43          1.19         0.48 o                         
  -2  -9   3         15.02         14.22         0.84 o                         
  -1  -9   3          7.15          5.51         0.54 o                         
   0  -9   3         97.74         92.67         1.94 o                         
   1  -9   3          1.16          1.18         0.42 o                         
   2  -9   3        761.01        740.10         9.73 o                         
   3  -9   3       1131.95       1113.72        13.05 o                         
   4  -9   3        231.87        224.01         3.37 o                         
   5  -9   3         10.36         10.04         0.54 o                         
   6  -9   3          2.52          1.32         0.33 o                         
   7  -9   3         38.50         32.99         1.63 o                         
   8  -9   3        131.56        136.95         2.68 o                         
   9  -9   3          0.20          0.03         0.34 o                         
  10  -9   3          9.46         10.76         0.89 o                         
  11  -9   3         35.70         32.15         1.35 o                         
  12  -9   3          0.83          0.43         0.49 o                         
  -7  -8   3         55.97         60.69         2.22 o                         
  -6  -8   3         91.03        101.24         2.79 o                         
  -5  -8   3         34.66         29.12         1.33 o                         
  -4  -8   3         13.36         12.26         1.22 o                         
  -3  -8   3          1.04          1.11         0.39 o                         
  -2  -8   3        257.39        238.98         3.61 o                         
  -1  -8   3         86.78         71.76         1.47 o                         
   0  -8   3          9.86         11.08         0.60 o                         
   1  -8   3        103.89        104.03         1.55 o                         
   2  -8   3        145.02        143.18         1.89 o                         
   3  -8   3          1.61          1.41         0.26 o                         
   4  -8   3         23.25         23.23         0.67 o                         
   5  -8   3         79.52         77.81         1.85 o                         
   6  -8   3        482.06        458.32         5.83 o                         
   7  -8   3          8.00          8.61         0.82 o                         
   8  -8   3          0.05         -0.01         0.33 o                         
   9  -8   3          0.39          0.38         0.36 o                         
  10  -8   3          2.09          1.85         0.64 o                         
  11  -8   3         67.21         69.09         1.95 o                         
  12  -8   3          4.12          4.14         0.77 o                         
  -8  -7   3          4.96          5.59         0.88 o                         
  -7  -7   3          0.33          0.79         0.55 o                         
  -6  -7   3          0.58          0.78         0.52 o                         
  -5  -7   3         85.34         83.69         2.05 o                         
  -4  -7   3          4.56          5.11         0.59 o                         
  -3  -7   3          9.58          8.64         0.67 o                         
  -2  -7   3          3.51          1.19         0.41 o                         
  -1  -7   3          7.45          6.23         0.43 o                         
   0  -7   3          6.84          4.56         0.34 o                         
   1  -7   3         40.54         47.32         0.81 o                         
   2  -7   3         47.19         44.14         0.83 o                         
   3  -7   3        209.60        211.02         2.34 o                         
   4  -7   3        308.02        318.11         3.87 o                         
   5  -7   3         26.25         23.39         0.58 o                         
   6  -7   3        110.03        103.67         1.82 o                         
   7  -7   3          0.18          0.75         0.36 o                         
   8  -7   3         22.00         24.07         0.99 o                         
   9  -7   3         68.60         67.12         1.85 o                         
  10  -7   3         22.71         27.10         1.29 o                         
  11  -7   3         59.23         62.26         1.81 o                         
  12  -7   3          0.34          0.16         0.53 o                         
  -9  -6   3          4.95          3.57         1.23 o                         
  -8  -6   3          0.84          0.71         0.55 o                         
  -7  -6   3         22.64         18.66         1.07 o                         
  -6  -6   3         87.31         90.34         2.35 o                         
  -5  -6   3         60.95         61.43         1.68 o                         
  -4  -6   3         52.89         47.43         1.32 o                         
  -3  -6   3         34.38         27.47         0.73 o                         
  -2  -6   3        136.92        139.69         2.12 o                         
  -1  -6   3         20.36         25.94         0.55 o                         
   0  -6   3         46.63         38.59         0.65 o                         
   1  -6   3          7.63          8.44         0.48 o                         
   2  -6   3        210.27        225.68         2.19 o                         
   3  -6   3        155.51        175.49         1.87 o                         
   4  -6   3          0.30          1.09         0.31 o                         
   5  -6   3         75.83         75.64         1.04 o                         
   6  -6   3        600.83        575.97         8.08 o                         
   7  -6   3         95.71         84.68         1.80 o                         
   8  -6   3         12.60         12.95         0.75 o                         
   9  -6   3          1.44          0.78         0.41 o                         
  10  -6   3         40.76         44.85         1.44 o                         
  11  -6   3          1.09          0.54         0.48 o                         
  12  -6   3         49.65         59.42         2.90 o                         
  -9  -5   3          0.29          0.70         0.54 o                         
  -8  -5   3          5.37          4.62         1.01 o                         
  -7  -5   3         47.58         44.02         1.72 o                         
  -6  -5   3         30.67         30.82         1.14 o                         
  -5  -5   3         16.69         14.04         0.66 o                         
  -4  -5   3          8.25         11.44         0.69 o                         
  -3  -5   3          2.47          1.29         0.46 o                         
  -2  -5   3        209.09        226.26         2.40 o                         
  -1  -5   3         72.37         72.97         0.93 o                         
   0  -5   3         23.63         24.00         0.44 o                         
   1  -5   3          0.34          0.48         0.27 o                         
   2  -5   3         80.82         82.90         1.00 o                         
   3  -5   3        114.59        135.52         1.44 o                         
   4  -5   3        124.68        138.91         1.55 o                         
   5  -5   3         91.73         88.21         1.25 o                         
   6  -5   3         36.32         29.76         0.88 o                         
   7  -5   3        123.13        127.78         2.31 o                         
   8  -5   3         37.89         41.62         1.22 o                         
   9  -5   3        184.31        174.58         3.08 o                         
  10  -5   3        191.56        190.34         3.81 o                         
  11  -5   3          7.66          5.68         0.86 o                         
  12  -5   3         18.88         18.61         1.25 o                         
 -10  -4   3         11.76          9.94         1.20 o                         
  -9  -4   3          1.37          0.13         0.54 o                         
  -8  -4   3         14.47         15.90         1.05 o                         
  -7  -4   3         48.74         50.45         1.51 o                         
  -6  -4   3        662.68        679.01         8.71 o                         
  -5  -4   3         39.59         32.15         1.14 o                         
  -4  -4   3         21.38         22.27         0.71 o                         
  -3  -4   3         17.58         16.02         0.57 o                         
  -2  -4   3         29.23         30.87         0.56 o                         
   0  -4   3        245.81        271.48         2.93 o                         
   1  -4   3         20.92         22.69         0.38 o                         
   2  -4   3         97.14        114.44         1.21 o                         
   3  -4   3         19.16         25.14         0.44 o                         
   4  -4   3         97.75        119.09         1.28 o                         
   5  -4   3        139.30        135.73         1.90 o                         
   6  -4   3        185.47        173.41         3.49 o                         
   7  -4   3        216.06        191.65         3.06 o                         
   8  -4   3         18.42         23.34         0.92 o                         
   9  -4   3          1.24          1.63         0.41 o                         
  10  -4   3         57.46         61.41         2.53 o                         
  11  -4   3          0.51          0.64         0.50 o                         
  12  -4   3          2.22          1.01         0.60 o                         
 -11  -3   3         10.26          0.73         3.96 o                         
 -10  -3   3         11.10         15.31         1.15 o                         
  -9  -3   3          0.08          0.90         0.56 o                         
  -8  -3   3         19.68         19.31         1.00 o                         
  -7  -3   3         66.71         68.18         1.53 o                         
  -6  -3   3        181.38        192.55         2.97 o                         
  -5  -3   3          5.59          4.06         0.39 o                         
  -4  -3   3         89.96         92.50         1.19 o                         
  -3  -3   3        363.43        374.08         4.16 o                         
  -2  -3   3        141.68        138.46         1.44 o                         
  -1  -3   3         27.96         27.18         0.41 o                         
   0  -3   3         85.72         84.81         0.89 o                         
   1  -3   3         76.84         72.19         0.89 o                         
   4  -3   3        438.90        470.29         4.24 o                         
   5  -3   3          2.61          3.76         0.19 o                         
   6  -3   3        261.95        259.17         3.41 o                         
   7  -3   3         48.83         51.10         1.09 o                         
   8  -3   3         58.73         64.88         1.64 o                         
   9  -3   3          2.61          2.99         0.72 o                         
  10  -3   3         39.93         41.26         1.58 o                         
  11  -3   3         18.89         19.81         2.25 o                         
  12  -3   3         68.43         68.92         2.77 o                         
 -11  -2   3          3.01          1.43         0.67 o                         
 -10  -2   3         13.96         16.73         1.24 o                         
  -9  -2   3          5.63          5.72         1.15 o                         
  -8  -2   3         33.84         33.07         1.05 o                         
  -7  -2   3        119.08        117.56         2.07 o                         
  -6  -2   3       1460.64       1455.66        17.50 o                         
  -5  -2   3        363.07        374.77         4.15 o                         
  -4  -2   3        934.22       1024.79         9.06 o                         
  -3  -2   3        195.82        184.32         1.90 o                         
  -2  -2   3        951.02        831.93        33.41 o                         
  -1  -2   3         21.47         23.59         0.37 o                         
   0  -2   3         29.19         24.54         0.50 o                         
   2  -2   3        265.46        260.12         2.34 o                         
   3  -2   3        319.72        361.63         3.52 o                         
   4  -2   3        246.02        246.97         2.22 o                         
   5  -2   3         43.15         46.40         0.68 o                         
   6  -2   3        315.05        303.69         3.36 o                         
   7  -2   3          3.97          4.33         0.41 o                         
   8  -2   3          0.42         -0.12         0.34 o                         
   9  -2   3          0.47          0.46         0.42 o                         
  10  -2   3          8.79          9.04         0.98 o                         
  11  -2   3        114.55        113.16         3.41 o                         
  12  -2   3        101.24        101.41         3.44 o                         
 -11  -1   3          3.23          3.23         0.77 o                         
 -10  -1   3         14.84         16.37         1.57 o                         
  -9  -1   3         18.49         15.70         0.87 o                         
  -8  -1   3        194.98        193.55         3.37 o                         
  -7  -1   3          0.00         -0.25         0.25 o                         
  -6  -1   3         28.42         22.41         0.55 o                         
  -5  -1   3        823.56        791.05         7.26 o                         
  -4  -1   3        639.99        661.54         5.95 o                         
  -3  -1   3         65.03         61.46         0.77 o                         
  -2  -1   3        672.33        674.30         9.66 o                         
  -1  -1   3         38.29         29.10         0.38 o                         
   0  -1   3        120.46        148.28         1.57 o                         
   3  -1   3        706.31        754.59         7.20 o                         
   4  -1   3        235.58        243.24         2.41 o                         
   5  -1   3          6.18          5.49         0.34 o                         
   6  -1   3          3.07          2.88         0.37 o                         
   7  -1   3          5.89          6.29         0.48 o                         
   8  -1   3          4.67          3.15         0.84 o                         
   9  -1   3          0.48          0.66         0.61 o                         
  10  -1   3         34.64         33.71         1.75 o                         
  11  -1   3          1.64          0.59         0.68 o                         
 -12   0   3         15.79         12.26         1.71 o                         
 -11   0   3          6.45          6.36         0.83 o                         
 -10   0   3         41.31         43.26         1.67 o                         
  -9   0   3          6.16          6.74         0.75 o                         
  -8   0   3         44.09         40.52         1.10 o                         
  -7   0   3         44.14         42.03         0.90 o                         
  -6   0   3          0.03          0.57         0.18 o                         
  -5   0   3        210.40        200.81         2.01 o                         
  -4   0   3        117.82        124.89         1.30 o                         
  -3   0   3       1064.67       1136.33        35.54 o                         
  -2   0   3         86.77        108.12         1.08 o                         
   0   0   3          0.01          0.59         0.11 o                         
   2   0   3         27.78         34.97         0.54 o                         
   3   0   3          2.93          4.82         0.21 o                         
   4   0   3        296.75        305.12         2.97 o                         
   5   0   3         13.94         19.60         0.48 o                         
   6   0   3        323.11        328.46         4.21 o                         
   7   0   3         43.10         38.36         1.04 o                         
   8   0   3         56.71         54.50         1.53 o                         
   9   0   3          2.71          3.12         0.93 o                         
  10   0   3          9.68          8.36         1.26 o                         
  11   0   3         30.35         30.68         1.84 o                         
 -12   1   3         14.31         11.84         1.10 o                         
 -11   1   3          5.33          7.24         1.70 o                         
 -10   1   3         36.09         37.27         1.47 o                         
  -9   1   3          0.00          0.10         0.36 o                         
  -8   1   3         65.72         69.13         1.28 o                         
  -7   1   3          9.20          9.15         0.40 o                         
  -6   1   3          0.93          2.17         0.21 o                         
  -5   1   3         16.92         20.14         0.44 o                         
  -4   1   3        173.31        211.16         1.99 o                         
  -3   1   3          5.50          6.77         0.38 o                         
  -2   1   3          3.39          0.19         0.10 o                         
  -1   1   3         17.99         36.20         0.43 o                         
   1   1   3        435.74        444.69         3.74 o                         
   2   1   3        242.80        262.81         2.69 o                         
   3   1   3         56.63         58.98         0.75 o                         
   4   1   3         13.07         13.10         0.36 o                         
   5   1   3         19.74         21.55         0.63 o                         
   6   1   3          1.56          1.56         0.32 o                         
   7   1   3         12.12         11.60         0.66 o                         
   8   1   3         58.64         54.89         1.77 o                         
   9   1   3          9.68          8.19         1.15 o                         
  10   1   3         42.15         37.48         1.94 o                         
 -12   2   3          7.43          6.22         1.26 o                         
 -11   2   3         41.74         39.58         1.60 o                         
 -10   2   3         38.43         37.25         1.46 o                         
  -9   2   3         55.51         51.64         1.55 o                         
  -8   2   3         42.34         31.73         0.82 o                         
  -7   2   3          1.51          2.22         0.29 o                         
  -6   2   3         18.52         13.89         0.40 o                         
  -5   2   3        312.93        315.73         2.89 o                         
  -4   2   3         54.41         53.55         0.76 o                         
  -3   2   3          0.41          0.54         0.11 o                         
  -2   2   3         39.76         38.22         0.50 o                         
   0   2   3        785.33        889.89        19.87 o                         
   1   2   3        224.17        256.35         2.38 o                         
   2   2   3          0.10          0.29         0.16 o                         
   3   2   3         24.65         26.57         0.48 o                         
   4   2   3        137.24        138.72         1.86 o                         
   5   2   3         91.02         96.47         1.76 o                         
   6   2   3          0.44          0.47         0.33 o                         
   7   2   3          2.51          3.49         0.58 o                         
   8   2   3         69.12         69.36         2.33 o                         
   9   2   3          5.25          5.24         0.93 o                         
  10   2   3          1.75          1.62         0.79 o                         
 -13   3   3         26.96         28.34         1.77 o                         
 -12   3   3          0.02          0.17         0.49 o                         
 -11   3   3          2.31          3.19         0.63 o                         
 -10   3   3         10.05         11.81         0.93 o                         
  -9   3   3         24.26         17.86         1.34 o                         
  -8   3   3         12.57         16.15         0.90 o                         
  -7   3   3         39.57         38.88         0.78 o                         
  -6   3   3         24.03         27.92         0.66 o                         
  -5   3   3        145.66        173.45         1.78 o                         
  -4   3   3        154.59        150.38         1.60 o                         
  -3   3   3        285.06        319.53         3.99 o                         
  -2   3   3        432.86        486.40         4.48 o                         
  -1   3   3         61.01         77.30         0.95 o                         
   0   3   3          1.13          3.59         0.20 o                         
   1   3   3         21.48         25.11         0.44 o                         
   2   3   3         79.32         82.47         1.06 o                         
   3   3   3         62.01         69.38         1.40 o                         
   4   3   3         19.17         21.30         0.74 o                         
   5   3   3         56.13         52.45         2.01 o                         
   6   3   3          0.29          0.01         0.37 o                         
   7   3   3         56.53         57.75         2.00 o                         
   8   3   3          0.05         -0.02         0.71 o                         
   9   3   3         22.35         22.97         1.36 o                         
 -13   4   3        102.02        113.21         3.59 o                         
 -12   4   3          0.19         -0.05         0.43 o                         
 -11   4   3         16.99         19.01         1.27 o                         
 -10   4   3         20.97         22.63         1.10 o                         
  -9   4   3        135.22        122.14         2.38 o                         
  -8   4   3         59.76         49.06         1.30 o                         
  -7   4   3         54.61         53.63         0.95 o                         
  -6   4   3         77.99         71.44         1.09 o                         
  -5   4   3         22.06         18.36         0.44 o                         
  -3   4   3       1401.25       1472.59        26.55 o                         
  -2   4   3          1.91          4.51         0.25 o                         
  -1   4   3         10.61         11.21         0.35 o                         
   0   4   3        152.92        150.40         1.52 o                         
   1   4   3         60.87         56.02         0.89 o                         
   2   4   3          0.04          0.19         0.19 o                         
   3   4   3        248.59        241.38         3.44 o                         
   4   4   3          5.40          7.37         0.61 o                         
   5   4   3         11.05         10.81         0.77 o                         
   6   4   3         71.11         71.86         1.89 o                         
   7   4   3          0.09         -0.01         0.41 o                         
   8   4   3         16.54         17.18         1.36 o                         
   9   4   3          0.28          0.14         0.54 o                         
 -13   5   3        149.37        153.50         5.19 o                         
 -12   5   3          5.37          8.65         1.42 o                         
 -11   5   3         15.01         12.20         1.14 o                         
 -10   5   3          0.05          0.39         0.37 o                         
  -9   5   3         47.71         43.22         1.30 o                         
  -8   5   3          5.10          7.43         0.67 o                         
  -7   5   3         97.40         89.72         1.40 o                         
  -6   5   3          2.29          1.35         0.24 o                         
  -5   5   3          8.93          6.67         0.31 o                         
  -4   5   3        202.63        194.64         1.98 o                         
  -3   5   3          6.09          6.57         0.27 o                         
  -2   5   3          0.11          0.39         0.15 o                         
  -1   5   3        123.63        143.40         1.59 o                         
   0   5   3         67.86         64.05         0.93 o                         
   1   5   3        531.54        515.00         5.72 o                         
   2   5   3        352.05        351.45         4.64 o                         
   3   5   3         94.08         93.84         2.17 o                         
   4   5   3         24.78         22.43         0.99 o                         
   5   5   3         40.94         42.09         1.98 o                         
   6   5   3         46.07         46.41         2.44 o                         
   7   5   3          4.33          5.06         0.75 o                         
   8   5   3          0.09         -0.54         0.54 o                         
 -13   6   3         37.80         40.61         2.08 o                         
 -12   6   3         80.97         93.46         3.01 o                         
 -11   6   3          3.36          2.00         0.60 o                         
 -10   6   3          4.87          5.10         0.62 o                         
  -9   6   3         37.81         44.98         1.35 o                         
  -8   6   3        405.40        387.03         5.72 o                         
  -7   6   3         11.31         10.61         0.55 o                         
  -6   6   3          3.11          1.38         0.53 o                         
  -5   6   3          0.01          0.17         0.16 o                         
  -4   6   3         22.44         23.85         0.53 o                         
  -3   6   3         19.93         15.19         0.51 o                         
  -2   6   3         31.39         28.21         0.60 o                         
  -1   6   3         10.53         11.70         0.35 o                         
   0   6   3          9.61         11.10         0.62 o                         
   1   6   3        464.32        455.09         8.01 o                         
   2   6   3        160.84        156.53         2.58 o                         
   3   6   3          0.42          0.61         0.35 o                         
   4   6   3         97.91        100.25         2.28 o                         
   5   6   3          4.29          4.23         0.68 o                         
   6   6   3         27.41         29.95         1.67 o                         
   7   6   3         58.61         55.35         2.11 o                         
 -13   7   3         15.10         16.13         1.50 o                         
 -12   7   3         81.75         88.47         2.27 o                         
 -11   7   3         17.35         15.01         0.98 o                         
 -10   7   3         51.31         44.96         1.56 o                         
  -9   7   3          1.36          0.67         0.39 o                         
  -8   7   3         25.57         24.42         1.02 o                         
  -7   7   3         97.08         89.51         2.62 o                         
  -6   7   3          1.53          1.96         0.31 o                         
  -5   7   3         19.54         18.47         0.59 o                         
  -4   7   3        142.50        118.19         1.80 o                         
  -3   7   3         29.67         18.03         0.75 o                         
  -2   7   3          0.04          0.06         0.26 o                         
  -1   7   3        640.76        625.38         7.99 o                         
   0   7   3        539.45        529.97         7.24 o                         
   1   7   3        132.15        122.51         2.14 o                         
   2   7   3         67.77         66.73         2.03 o                         
   3   7   3          0.47          0.83         0.56 o                         
   4   7   3          6.76          7.66         0.95 o                         
   5   7   3          9.27          7.48         0.95 o                         
   6   7   3         23.93         22.88         1.45 o                         
 -12   8   3         44.16         50.09         2.34 o                         
 -11   8   3          0.09          0.71         0.52 o                         
 -10   8   3          3.39          3.57         0.62 o                         
  -9   8   3         59.06         52.76         1.56 o                         
  -8   8   3         11.45         12.49         0.90 o                         
  -7   8   3          1.25          0.65         0.38 o                         
  -6   8   3         89.26         77.48         1.59 o                         
  -5   8   3         27.08         15.14         0.86 o                         
  -4   8   3         20.05         12.75         0.64 o                         
  -3   8   3          0.46          0.57         0.29 o                         
  -2   8   3          8.82          7.50         0.64 o                         
  -1   8   3         16.59         16.05         0.84 o                         
   0   8   3         10.66         12.62         1.06 o                         
   1   8   3          1.38          1.78         0.51 o                         
   2   8   3         22.86         21.66         1.55 o                         
   3   8   3         22.88         24.90         1.36 o                         
   4   8   3          4.53          3.39         0.75 o                         
   5   8   3          4.46          4.17         0.83 o                         
 -12   9   3          1.20         -0.38         0.58 o                         
 -11   9   3          0.92          1.06         0.64 o                         
 -10   9   3         20.94         22.60         1.30 o                         
  -9   9   3         12.91         12.40         1.68 o                         
  -8   9   3          8.70         11.19         0.97 o                         
  -7   9   3          0.33         -0.04         0.33 o                         
  -6   9   3         10.58         10.39         0.77 o                         
  -5   9   3          1.00          0.22         0.31 o                         
  -4   9   3          1.37          1.31         0.37 o                         
  -3   9   3          1.41          1.12         0.43 o                         
  -2   9   3          2.19          2.76         0.55 o                         
  -1   9   3         28.06         26.78         1.12 o                         
   0   9   3          2.14          2.62         0.59 o                         
   1   9   3         50.03         49.74         2.19 o                         
   2   9   3          5.34          4.31         0.81 o                         
   3   9   3         29.12         30.78         1.84 o                         
   4   9   3         54.02         61.60         3.13 o                         
 -12  10   3          1.43          3.00         0.98 o                         
 -11  10   3          2.16          2.53         0.95 o                         
 -10  10   3          4.77          5.72         1.02 o                         
  -9  10   3         69.27         70.73         2.24 o                         
  -8  10   3          0.08         -0.49         0.49 o                         
  -7  10   3         78.97         78.06         2.49 o                         
  -6  10   3          9.21          9.28         0.73 o                         
  -5  10   3          0.58          0.69         0.42 o                         
  -4  10   3         29.70         30.39         1.42 o                         
  -3  10   3         92.52        100.74         2.35 o                         
  -2  10   3          1.40          2.32         0.93 o                         
  -1  10   3          4.09          3.75         0.66 o                         
   0  10   3          8.29          7.28         0.91 o                         
   1  10   3         29.85         28.42         1.48 o                         
   2  10   3          2.21          1.28         0.83 o                         
   3  10   3          9.86         10.07         1.33 o                         
 -11  11   3         11.45         11.20         1.38 o                         
 -10  11   3          0.03         -0.47         0.47 o                         
  -9  11   3          0.85          0.20         0.53 o                         
  -8  11   3          0.27          0.24         0.61 o                         
  -7  11   3          1.95          1.87         0.66 o                         
  -6  11   3         30.72         32.49         1.19 o                         
  -5  11   3          8.81          8.52         0.82 o                         
  -4  11   3         21.96         23.18         1.27 o                         
  -3  11   3          9.46         10.05         0.89 o                         
  -2  11   3          5.99          5.76         0.73 o                         
  -1  11   3          0.21          0.12         0.44 o                         
   0  11   3          8.35          6.02         0.97 o                         
   1  11   3         12.78         11.38         1.14 o                         
 -10  12   3          1.41          0.95         0.74 o                         
  -9  12   3          0.35          0.19         0.55 o                         
  -8  12   3          6.88          8.58         1.00 o                         
  -7  12   3          9.32          8.48         1.14 o                         
  -6  12   3         74.14         72.06         3.08 o                         
  -5  12   3         33.21         38.18         1.91 o                         
  -4  12   3          1.79          0.88         0.51 o                         
  -3  12   3         14.22         14.12         1.18 o                         
  -2  12   3          5.44          5.71         0.87 o                         
  -1  12   3          6.40          7.95         1.47 o                         
  -7  13   3          0.01         -0.50         0.56 o                         
  -6  13   3          0.40          1.26         0.70 o                         
  -5  13   3         39.52         41.10         2.10 o                         
  -4  13   3          9.35          9.73         0.97 o                         
   2 -14   4          4.58          3.64         1.11 o                         
   3 -14   4         17.85         18.47         1.74 o                         
   4 -14   4         22.19         20.60         2.22 o                         
   5 -14   4         99.71        102.62         5.41 o                         
   6 -14   4          1.02          2.87         1.16 o                         
   7 -14   4          0.30         -0.07         0.73 o                         
   8 -14   4         17.99         22.89         3.52 o                         
   0 -13   4         27.95         26.87         3.03 o                         
   1 -13   4         10.09          9.82         1.17 o                         
   2 -13   4          4.28          3.71         0.84 o                         
   3 -13   4         18.24         17.01         1.66 o                         
   4 -13   4          0.19          1.03         0.62 o                         
   5 -13   4         69.57         71.69         2.62 o                         
   6 -13   4         14.60         15.26         1.43 o                         
   7 -13   4          6.84         10.35         1.16 o                         
   8 -13   4         34.91         38.67         2.20 o                         
   9 -13   4         24.30         24.42         1.94 o                         
  -2 -12   4          4.78          4.70         1.25 o                         
  -1 -12   4          0.32          0.14         0.73 o                         
   0 -12   4         45.79         44.69         2.26 o                         
   1 -12   4         59.25         58.06         1.97 o                         
   2 -12   4          1.38          1.06         0.57 o                         
   3 -12   4          0.20         -0.06         0.41 o                         
   4 -12   4          0.02          0.42         0.41 o                         
   5 -12   4         43.99         42.90         1.49 o                         
   6 -12   4         56.34         54.32         1.81 o                         
   7 -12   4          5.79          7.19         0.91 o                         
   8 -12   4         10.24         12.86         1.30 o                         
   9 -12   4          9.07         10.06         1.04 o                         
  10 -12   4          0.78          0.36         0.55 o                         
  -4 -11   4          0.16         -0.68         1.37 o                         
  -3 -11   4         54.96         53.19         2.29 o                         
  -2 -11   4         13.91         16.43         1.55 o                         
  -1 -11   4         33.74         35.18         1.74 o                         
   0 -11   4        114.42        121.49         3.00 o                         
   1 -11   4         72.96         73.26         2.61 o                         
   2 -11   4          3.59          2.59         0.51 o                         
   3 -11   4         23.56         20.89         0.89 o                         
   4 -11   4         66.89         67.13         1.68 o                         
   5 -11   4         26.46         27.07         1.09 o                         
   6 -11   4         83.70         84.15         2.23 o                         
   7 -11   4         10.49         11.04         1.09 o                         
   8 -11   4         65.09         64.67         2.27 o                         
   9 -11   4          2.27          2.36         0.69 o                         
  10 -11   4          4.37          3.98         0.73 o                         
  11 -11   4          0.70         -0.07         0.50 o                         
  -5 -10   4         53.24         56.50         2.46 o                         
  -4 -10   4        129.03        135.78         3.82 o                         
  -3 -10   4          1.20          1.10         0.67 o                         
  -2 -10   4          9.02          9.04         1.04 o                         
  -1 -10   4          0.21         -0.40         0.40 o                         
   0 -10   4         45.64         46.68         1.42 o                         
   1 -10   4        241.03        234.42         3.51 o                         
   2 -10   4         22.72         21.08         1.35 o                         
   3 -10   4          1.45          1.90         0.40 o                         
   4 -10   4         27.00         27.44         0.94 o                         
   5 -10   4        287.29        273.94         4.06 o                         
   6 -10   4         11.84          9.53         0.85 o                         
   7 -10   4          0.54          0.37         0.47 o                         
   8 -10   4          0.00          0.12         0.43 o                         
   9 -10   4          0.04          0.15         0.51 o                         
  10 -10   4          7.59          9.69         0.99 o                         
  11 -10   4          0.40          0.22         0.55 o                         
  12 -10   4         22.15         25.06         1.61 o                         
  -6  -9   4         16.73         18.15         1.39 o                         
  -5  -9   4         43.34         46.94         1.82 o                         
  -4  -9   4         27.87         31.32         1.42 o                         
  -3  -9   4          0.29          0.83         0.53 o                         
  -2  -9   4         15.18         15.08         0.83 o                         
  -1  -9   4          0.40         -0.23         0.29 o                         
   0  -9   4         89.77         80.49         1.61 o                         
   1  -9   4        461.37        451.28         5.82 o                         
   2  -9   4          0.01          0.82         0.73 o                         
   3  -9   4         46.69         47.62         1.12 o                         
   4  -9   4          2.57          1.21         0.42 o                         
   5  -9   4         96.81         82.39         1.61 o                         
   6  -9   4        264.13        257.87         4.34 o                         
   7  -9   4         18.89         21.66         1.41 o                         
   8  -9   4         16.04         16.50         1.00 o                         
   9  -9   4          4.49          2.93         0.59 o                         
  10  -9   4          4.69          4.31         0.64 o                         
  11  -9   4         26.14         30.08         1.31 o                         
  12  -9   4         19.73         20.74         1.72 o                         
  -7  -8   4         10.14          9.67         1.09 o                         
  -6  -8   4         58.16         60.09         2.07 o                         
  -5  -8   4          6.46          8.24         1.36 o                         
  -4  -8   4          0.04          0.04         0.40 o                         
  -3  -8   4        113.17        102.90         2.21 o                         
  -2  -8   4          6.32          3.66         0.55 o                         
  -1  -8   4         36.03         42.30         0.99 o                         
   0  -8   4          0.59          0.19         0.26 o                         
   1  -8   4         62.19         60.29         1.30 o                         
   2  -8   4         12.79         11.99         0.58 o                         
   3  -8   4         61.35         63.64         1.16 o                         
   4  -8   4         68.85         63.95         1.23 o                         
   5  -8   4        260.74        249.08         3.22 o                         
   6  -8   4         31.43         33.43         0.92 o                         
   7  -8   4         73.11         65.44         1.74 o                         
   8  -8   4          7.89          7.84         0.68 o                         
   9  -8   4          2.95          2.80         0.53 o                         
  10  -8   4          4.85          4.73         0.68 o                         
  11  -8   4         40.67         42.17         1.52 o                         
  12  -8   4         15.03         16.77         1.33 o                         
  -8  -7   4          4.39          3.34         0.84 o                         
  -7  -7   4         15.99         12.87         1.12 o                         
  -6  -7   4          3.68          3.06         0.67 o                         
  -5  -7   4          3.36          2.35         0.49 o                         
  -4  -7   4         28.75         30.68         1.12 o                         
  -3  -7   4         23.53         21.45         0.79 o                         
  -2  -7   4          2.42          1.33         0.28 o                         
  -1  -7   4          1.50          3.41         0.34 o                         
   0  -7   4          5.78          5.96         0.47 o                         
   1  -7   4         37.42         42.81         0.79 o                         
   2  -7   4         56.99         48.28         0.78 o                         
   3  -7   4         82.30         82.06         1.27 o                         
   4  -7   4         13.37         15.40         0.46 o                         
   5  -7   4          8.49         11.46         0.46 o                         
   6  -7   4         60.05         57.08         1.38 o                         
   7  -7   4        325.77        324.99         4.79 o                         
   8  -7   4         11.91         15.07         0.82 o                         
   9  -7   4         27.93         25.73         1.07 o                         
  10  -7   4          0.26          0.14         0.44 o                         
  11  -7   4          8.99          6.91         0.84 o                         
  12  -7   4          1.09          0.84         0.56 o                         
  -9  -6   4          0.24         -0.51         0.59 o                         
  -8  -6   4          0.31          0.03         0.57 o                         
  -7  -6   4         14.39         17.09         1.04 o                         
  -6  -6   4          1.50          1.36         0.48 o                         
  -5  -6   4         13.78         11.10         0.77 o                         
  -4  -6   4         15.34          9.60         0.66 o                         
  -3  -6   4          7.53          9.93         0.86 o                         
  -2  -6   4        329.39        321.33         4.05 o                         
  -1  -6   4         50.45         49.03         1.14 o                         
   0  -6   4          0.06          0.06         0.21 o                         
   1  -6   4         11.68          8.98         0.45 o                         
   2  -6   4        307.71        319.92         3.24 o                         
   3  -6   4          7.23          6.00         0.28 o                         
   4  -6   4          0.42          1.54         0.21 o                         
   5  -6   4         12.91         13.73         0.48 o                         
   6  -6   4         48.23         48.42         1.32 o                         
   7  -6   4        116.43        114.16         2.48 o                         
   8  -6   4         24.30         22.54         1.02 o                         
   9  -6   4         55.88         52.38         1.49 o                         
  10  -6   4         35.59         36.08         1.42 o                         
  11  -6   4          3.86          4.24         0.74 o                         
  12  -6   4          9.77         11.16         1.22 o                         
  -9  -5   4         22.15         24.82         1.44 o                         
  -8  -5   4         11.05         12.53         1.28 o                         
  -7  -5   4         15.97         17.33         1.06 o                         
  -6  -5   4         66.99         71.00         1.97 o                         
  -5  -5   4          6.77          5.81         0.58 o                         
  -4  -5   4         40.98         42.01         1.03 o                         
  -3  -5   4         89.84         83.55         1.57 o                         
  -2  -5   4        232.03        259.52         3.87 o                         
  -1  -5   4         96.36        105.45         1.23 o                         
   0  -5   4        191.53        209.45         2.63 o                         
   1  -5   4        304.66        334.03         3.12 o                         
   2  -5   4        597.67        699.11         6.53 o                         
   3  -5   4         40.06         48.39         0.76 o                         
   4  -5   4          5.46          7.53         0.28 o                         
   5  -5   4        130.56        130.65         1.56 o                         
   6  -5   4         87.57         81.47         1.85 o                         
   7  -5   4        267.07        253.91         3.86 o                         
   8  -5   4         42.99         42.12         1.25 o                         
   9  -5   4         35.33         34.93         1.24 o                         
  10  -5   4         31.65         32.19         1.45 o                         
  11  -5   4          2.00          2.78         0.70 o                         
  12  -5   4         14.96         12.86         1.17 o                         
 -10  -4   4         22.13         21.77         1.94 o                         
  -9  -4   4         12.82         12.05         1.00 o                         
  -8  -4   4         31.60         28.15         1.90 o                         
  -7  -4   4        192.68        191.92         3.45 o                         
  -6  -4   4          9.31         10.41         0.64 o                         
  -5  -4   4         56.91         59.44         2.04 o                         
  -4  -4   4        128.23        115.50         1.65 o                         
  -3  -4   4         17.65         23.19         0.53 o                         
  -2  -4   4         77.03         86.49         1.15 o                         
  -1  -4   4        383.24        399.72         3.81 o                         
   0  -4   4          5.99          6.60         0.18 o                         
   1  -4   4        118.76        119.06         1.72 o                         
   2  -4   4        830.40        959.33        12.34 o                         
   3  -4   4         55.70         62.78         0.96 o                         
   4  -4   4        166.48        169.57         1.78 o                         
   5  -4   4         37.83         67.63         0.94 o                         
   6  -4   4        408.57        424.61         4.32 o                         
   7  -4   4        167.79        162.35         2.77 o                         
   8  -4   4         16.88         18.55         0.84 o                         
   9  -4   4         80.90         83.40         2.17 o                         
  10  -4   4          1.64          1.46         0.58 o                         
  11  -4   4         41.37         43.71         1.88 o                         
  12  -4   4          5.66          6.01         0.96 o                         
 -11  -3   4          4.38          2.69         0.87 o                         
 -10  -3   4         15.85         15.71         1.18 o                         
  -9  -3   4         31.74         30.89         1.34 o                         
  -8  -3   4         88.33         84.38         1.83 o                         
  -7  -3   4         40.99         39.97         1.14 o                         
  -6  -3   4         91.83         92.22         1.78 o                         
  -5  -3   4        628.21        625.87         7.75 o                         
  -4  -3   4        978.52        951.92        12.36 o                         
  -3  -3   4         87.87         82.29         1.01 o                         
  -2  -3   4        247.93        313.49         3.06 o                         
  -1  -3   4        221.65        243.57         2.16 o                         
   0  -3   4        577.61        595.75         6.04 o                         
   1  -3   4          0.21          0.56         0.08 o                         
   2  -3   4        228.18        286.74         2.41 o                         
   4  -3   4        189.32        217.14         2.38 o                         
   5  -3   4          0.64          0.56         0.14 o                         
   6  -3   4        566.41        563.89         5.96 o                         
   7  -3   4         15.12         12.09         0.66 o                         
   8  -3   4          7.81          7.30         0.66 o                         
   9  -3   4          3.01          2.09         0.59 o                         
  10  -3   4         11.41         11.72         1.01 o                         
  11  -3   4          9.68          9.53         0.99 o                         
  12  -3   4          8.38          6.93         1.11 o                         
 -11  -2   4          6.41          5.83         0.95 o                         
 -10  -2   4          3.64          3.07         0.65 o                         
  -9  -2   4         14.18         14.71         0.87 o                         
  -8  -2   4          6.07          6.88         0.58 o                         
  -7  -2   4        149.54        145.05         2.46 o                         
  -6  -2   4       1557.74       1580.67        15.43 o                         
  -5  -2   4        223.91        239.54         2.75 o                         
  -4  -2   4         32.69         24.52         0.50 o                         
  -3  -2   4        153.83        173.66         1.83 o                         
  -2  -2   4         57.30         73.38         0.91 o                         
  -1  -2   4         36.02         42.77         0.61 o                         
   0  -2   4        233.69        239.53         3.17 o                         
   1  -2   4          3.94          6.15         0.28 o                         
   2  -2   4        709.54        765.98         8.53 o                         
   3  -2   4        872.32        903.13         9.06 o                         
   4  -2   4         37.88         53.26         0.89 o                         
   5  -2   4          7.61          9.41         0.33 o                         
   6  -2   4        140.57        144.92         1.90 o                         
   7  -2   4        101.17         93.82         1.77 o                         
   8  -2   4          3.17          3.20         0.54 o                         
   9  -2   4         29.39         26.17         1.24 o                         
  10  -2   4         73.66         75.70         2.29 o                         
  11  -2   4         38.74         41.05         2.04 o                         
 -11  -1   4          0.62         -0.12         0.52 o                         
 -10  -1   4         15.95         20.17         1.16 o                         
  -9  -1   4         13.22         12.55         0.83 o                         
  -8  -1   4          6.35          5.85         0.84 o                         
  -7  -1   4          3.74          2.65         0.40 o                         
  -6  -1   4         10.60         13.59         0.45 o                         
  -5  -1   4          0.07          1.22         0.50 o                         
  -4  -1   4          0.01          0.38         0.24 o                         
  -3  -1   4         62.71         65.72         0.80 o                         
  -2  -1   4          0.15          0.43         0.10 o                         
  -1  -1   4        744.55        921.71        68.09 o                         
   0  -1   4        527.54        568.91         6.80 o                         
   1  -1   4        436.27        495.77         4.78 o                         
   2  -1   4        406.19        422.86         3.83 o                         
   3  -1   4        295.31        304.35         2.79 o                         
   4  -1   4         21.08         19.75         0.48 o                         
   5  -1   4         81.50         71.60         1.08 o                         
   6  -1   4        111.67        106.63         1.59 o                         
   7  -1   4         64.46         68.44         1.54 o                         
   8  -1   4         16.04         15.50         1.10 o                         
   9  -1   4         15.82         12.55         2.15 o                         
  10  -1   4         10.01         11.50         1.26 o                         
  11  -1   4          0.76         -0.17         0.61 o                         
 -12   0   4         28.71         30.67         2.43 o                         
 -11   0   4         11.60         12.25         1.59 o                         
 -10   0   4          0.06          0.57         0.53 o                         
  -9   0   4          2.40          2.74         0.48 o                         
  -8   0   4          5.33          5.67         0.63 o                         
  -7   0   4         27.52         20.82         0.61 o                         
  -6   0   4        105.19         95.59         1.25 o                         
  -5   0   4        439.58        467.00         4.37 o                         
  -4   0   4        125.93        169.27         1.72 o                         
  -3   0   4         30.16         34.27         0.48 o                         
   0   0   4         29.51          8.19         0.22 o                         
   1   0   4         90.75         89.19         0.97 o                         
   2   0   4        423.72        492.10         4.44 o                         
   3   0   4        148.60        142.19         1.59 o                         
   4   0   4         92.19         93.38         1.27 o                         
   5   0   4        137.54        139.05         2.04 o                         
   6   0   4          1.50          2.68         0.72 o                         
   7   0   4         48.15         44.52         1.15 o                         
   8   0   4         13.73         12.15         1.44 o                         
   9   0   4         40.17         42.58         2.13 o                         
  10   0   4         71.87         75.84         2.72 o                         
  11   0   4          8.62          8.37         1.73 o                         
 -12   1   4          1.33          0.43         0.61 o                         
 -11   1   4          3.48          2.51         0.63 o                         
 -10   1   4          4.14          2.70         0.58 o                         
  -9   1   4         41.27         39.21         1.30 o                         
  -8   1   4          6.89          6.06         0.48 o                         
  -7   1   4         26.20         23.63         0.63 o                         
  -6   1   4        201.50        195.81         2.06 o                         
  -5   1   4        189.91        182.74         1.98 o                         
  -4   1   4          3.37          4.44         0.27 o                         
  -3   1   4          0.36          1.19         0.18 o                         
  -2   1   4        563.39        699.13         6.86 o                         
  -1   1   4        632.42        609.38         6.13 o                         
   0   1   4          7.72          6.83         0.20 o                         
   1   1   4         10.26          8.32         0.26 o                         
   2   1   4          1.39          1.68         0.15 o                         
   3   1   4        477.29        552.45         4.93 o                         
   4   1   4        100.03        111.19         1.37 o                         
   5   1   4         35.39         37.76         0.87 o                         
   6   1   4         23.55         25.16         1.89 o                         
   7   1   4         55.55         56.06         1.54 o                         
   8   1   4         35.45         35.64         1.82 o                         
   9   1   4          8.61          9.14         1.10 o                         
  10   1   4          1.06          1.85         0.79 o                         
 -12   2   4          4.94          4.20         0.91 o                         
 -11   2   4          0.55          0.39         0.48 o                         
 -10   2   4          0.60          0.88         0.44 o                         
  -9   2   4         42.92         35.76         1.15 o                         
  -8   2   4          0.26          0.82         0.27 o                         
  -7   2   4        255.74        248.24         3.41 o                         
  -6   2   4          1.06          0.76         0.24 o                         
  -5   2   4         95.41        107.60         1.24 o                         
  -4   2   4        191.02        209.48         2.15 o                         
  -3   2   4         43.92         55.35         0.73 o                         
  -2   2   4          5.97          8.21         0.21 o                         
  -1   2   4          7.76          4.84         0.24 o                         
   0   2   4        454.40        462.12         3.91 o                         
   1   2   4          0.55          0.43         0.10 o                         
   2   2   4          4.48          6.67         0.24 o                         
   3   2   4        124.65        132.10         1.44 o                         
   4   2   4          8.06          8.35         0.55 o                         
   5   2   4          0.52          0.97         0.29 o                         
   6   2   4         38.65         45.16         1.46 o                         
   7   2   4          1.82          1.81         0.49 o                         
   8   2   4          9.89          7.77         1.08 o                         
   9   2   4         20.58         19.55         1.70 o                         
  10   2   4          4.35          1.39         4.71 o                         
 -13   3   4         15.53         17.35         1.63 o                         
 -12   3   4          2.03          1.86         0.70 o                         
 -11   3   4         15.42         14.54         1.42 o                         
 -10   3   4          8.77          7.93         0.73 o                         
  -9   3   4          2.01          2.80         0.55 o                         
  -8   3   4          3.97          5.49         0.47 o                         
  -7   3   4         20.53         21.73         0.67 o                         
  -6   3   4         12.18         12.98         0.39 o                         
  -5   3   4        917.29        956.99         8.59 o                         
  -4   3   4        383.70        383.72         3.70 o                         
  -3   3   4        131.89        120.07         1.32 o                         
  -2   3   4        284.83        362.54         3.57 o                         
   0   3   4        634.78        655.99         5.28 o                         
   1   3   4         13.35         16.60         0.37 o                         
   2   3   4        100.77        101.74         1.36 o                         
   3   3   4        376.18        363.38         5.88 o                         
   4   3   4          0.01          0.47         0.32 o                         
   5   3   4          0.91          0.88         0.38 o                         
   6   3   4         13.90         13.79         0.85 o                         
   7   3   4          3.49          3.12         0.56 o                         
   8   3   4          0.24          0.07         0.45 o                         
   9   3   4          0.05          0.33         0.50 o                         
 -13   4   4         12.22         14.37         2.62 o                         
 -12   4   4         19.81         17.70         1.36 o                         
 -11   4   4         62.11         52.72         2.00 o                         
 -10   4   4          4.81          3.16         0.57 o                         
  -9   4   4         50.68         47.92         1.36 o                         
  -8   4   4          9.13         10.04         0.66 o                         
  -7   4   4         48.81         46.80         1.61 o                         
  -6   4   4        716.15        713.94         7.90 o                         
  -5   4   4        790.80        808.14         7.53 o                         
  -4   4   4         27.88         31.39         0.72 o                         
  -3   4   4         12.51         22.48         0.41 o                         
  -2   4   4        156.43        158.79         1.85 o                         
  -1   4   4         60.46         65.26         1.00 o                         
   0   4   4        306.56        339.30         3.07 o                         
   1   4   4          9.58         10.69         0.32 o                         
   2   4   4          0.10          0.15         0.29 o                         
   3   4   4        138.79        139.25         2.57 o                         
   4   4   4        417.25        409.11         6.12 o                         
   5   4   4          0.83          0.75         0.48 o                         
   6   4   4         10.22          8.09         0.92 o                         
   7   4   4         10.31          7.72         0.91 o                         
   8   4   4          0.87          0.89         0.60 o                         
 -13   5   4          1.19          1.02         0.71 o                         
 -12   5   4         43.32         45.49         2.08 o                         
 -11   5   4          2.75          2.56         0.61 o                         
 -10   5   4         19.40         17.05         0.96 o                         
  -9   5   4          8.38         10.07         0.73 o                         
  -8   5   4         90.03         87.50         1.95 o                         
  -7   5   4        169.98        162.24         2.27 o                         
  -6   5   4        338.53        317.44         3.28 o                         
  -5   5   4         25.59         28.67         0.58 o                         
  -4   5   4         14.10         20.96         0.46 o                         
  -3   5   4         44.05         43.31         0.82 o                         
  -2   5   4        126.29        136.75         1.75 o                         
  -1   5   4        338.24        352.63         3.84 o                         
   0   5   4        304.18        322.21         3.53 o                         
   1   5   4        255.30        257.83         3.50 o                         
   2   5   4        141.70        136.29         2.23 o                         
   3   5   4          0.40          0.63         0.52 o                         
   4   5   4         43.32         43.57         1.34 o                         
   5   5   4          0.79          1.12         0.45 o                         
   6   5   4          9.11          8.12         1.08 o                         
   7   5   4          0.07          0.47         0.52 o                         
 -13   6   4          0.39          0.49         0.67 o                         
 -12   6   4          0.72          1.27         0.62 o                         
 -11   6   4         10.59         12.00         0.87 o                         
 -10   6   4          2.62          1.85         0.49 o                         
  -9   6   4         48.47         48.52         1.63 o                         
  -8   6   4        401.14        397.23         6.04 o                         
  -7   6   4         19.72         16.44         0.67 o                         
  -6   6   4          0.71          0.45         0.22 o                         
  -5   6   4         94.22         94.96         1.49 o                         
  -4   6   4         57.39         49.01         0.93 o                         
  -3   6   4          0.38         -0.06         0.20 o                         
  -2   6   4          0.34          2.95         0.37 o                         
  -1   6   4        907.91        912.08        10.66 o                         
   0   6   4         32.72         31.95         1.16 o                         
   1   6   4         42.20         38.33         1.03 o                         
   2   6   4         41.73         39.80         1.22 o                         
   3   6   4          0.42          0.18         0.40 o                         
   4   6   4          3.52          4.10         0.80 o                         
   5   6   4         85.92         88.12         2.56 o                         
   6   6   4          3.00          1.74         0.64 o                         
   7   6   4         22.00         27.32         1.81 o                         
 -13   7   4          3.52          2.62         1.08 o                         
 -12   7   4         18.77         18.90         1.50 o                         
 -11   7   4          0.06         -0.13         0.40 o                         
 -10   7   4          5.07          4.78         0.63 o                         
  -9   7   4          0.45          0.58         0.39 o                         
  -8   7   4          7.31          5.55         0.60 o                         
  -7   7   4         65.58         65.53         1.39 o                         
  -6   7   4          0.18          0.55         0.28 o                         
  -5   7   4         90.46         75.63         1.52 o                         
  -4   7   4         73.43         76.10         1.54 o                         
  -3   7   4         52.77         40.14         1.15 o                         
  -2   7   4         70.36         59.65         1.36 o                         
  -1   7   4        570.91        571.09         7.83 o                         
   0   7   4         80.12         78.60         2.33 o                         
   1   7   4         56.82         59.52         1.61 o                         
   2   7   4          0.13          0.42         0.78 o                         
   3   7   4        135.57        136.63         3.80 o                         
   4   7   4         21.38         22.50         1.57 o                         
   5   7   4         16.02         17.19         1.27 o                         
   6   7   4          0.59          0.20         0.55 o                         
 -12   8   4          7.04          4.90         1.10 o                         
 -11   8   4          0.02         -0.46         0.55 o                         
 -10   8   4          7.88          6.58         0.83 o                         
  -9   8   4         20.11         19.29         1.22 o                         
  -8   8   4          3.58          2.36         0.60 o                         
  -7   8   4         54.38         44.61         1.22 o                         
  -6   8   4          5.25          1.72         0.36 o                         
  -5   8   4        174.94        168.24         3.06 o                         
  -4   8   4         47.34         45.49         1.24 o                         
  -3   8   4          2.69          2.66         0.41 o                         
  -2   8   4          6.72          7.90         0.99 o                         
  -1   8   4         60.71         58.92         1.60 o                         
   0   8   4        109.37        107.24         2.59 o                         
   1   8   4         53.66         53.45         2.06 o                         
   2   8   4          4.96          2.91         0.91 o                         
   3   8   4          4.48          2.98         0.72 o                         
   4   8   4          1.57          1.10         0.63 o                         
   5   8   4          0.01         -0.35         0.53 o                         
 -12   9   4          5.21          6.14         1.10 o                         
 -11   9   4         11.27         10.62         1.25 o                         
 -10   9   4          0.54          0.13         0.52 o                         
  -9   9   4         14.28         14.36         1.08 o                         
  -8   9   4         28.51         28.90         1.43 o                         
  -7   9   4         30.60         29.22         1.15 o                         
  -6   9   4          1.29          1.44         0.41 o                         
  -5   9   4         44.40         46.96         1.41 o                         
  -4   9   4         15.67         12.31         0.74 o                         
  -3   9   4          0.10         -0.30         0.30 o                         
  -2   9   4          7.34          8.48         0.77 o                         
  -1   9   4        109.75        111.63         2.51 o                         
   0   9   4         20.78         15.18         0.97 o                         
   1   9   4          3.84          2.00         0.67 o                         
   2   9   4          0.25         -0.18         0.61 o                         
   3   9   4         18.90         16.40         1.31 o                         
 -11  10   4         50.69         53.73         2.43 o                         
 -10  10   4         17.59         18.15         1.60 o                         
  -9  10   4         40.82         40.02         1.70 o                         
  -8  10   4          5.53          4.13         0.72 o                         
  -7  10   4         21.84         19.87         1.18 o                         
  -6  10   4          6.19          5.78         0.62 o                         
  -5  10   4         26.00         28.26         1.18 o                         
  -4  10   4         12.69         11.46         0.97 o                         
  -3  10   4         16.75         20.02         1.07 o                         
  -2  10   4          4.19          4.06         0.64 o                         
  -1  10   4          0.35          0.84         0.47 o                         
   0  10   4          2.83          3.19         0.73 o                         
   1  10   4          7.34          7.08         1.28 o                         
   2  10   4          2.33          1.54         0.76 o                         
 -10  11   4          0.40          1.15         0.76 o                         
  -9  11   4          7.75          7.87         1.11 o                         
  -8  11   4         18.37         18.19         1.43 o                         
  -7  11   4        123.21        127.65         3.16 o                         
  -6  11   4         49.01         50.59         1.71 o                         
  -5  11   4          6.50          6.10         0.79 o                         
  -4  11   4          5.97          8.10         0.88 o                         
  -3  11   4        125.03        139.71         3.06 o                         
  -2  11   4          5.85          7.55         0.87 o                         
  -1  11   4         22.51         24.27         1.44 o                         
   0  11   4          0.74          1.29         0.59 o                         
  -9  12   4         33.89         35.88         1.98 o                         
  -8  12   4         64.83         72.63         2.80 o                         
  -7  12   4        109.91        113.09         3.48 o                         
  -6  12   4          6.74          6.75         1.06 o                         
  -5  12   4         49.20         53.34         2.10 o                         
  -4  12   4          0.09         -0.22         0.44 o                         
  -3  12   4          0.01         -0.15         0.48 o                         
  -2  12   4          7.33          6.98         0.88 o                         
   2 -14   5         44.27         46.09         2.92 o                         
   3 -14   5         39.27         43.53         2.06 o                         
   4 -14   5         25.58         28.52         2.70 o                         
   5 -14   5         18.16         21.30         4.22 o                         
   6 -14   5          0.37          0.81         0.77 o                         
   7 -14   5          0.13          2.02         0.88 o                         
   0 -13   5          9.79         11.41         1.55 o                         
   1 -13   5          8.64          6.54         1.02 o                         
   2 -13   5         35.96         38.44         1.86 o                         
   3 -13   5         35.41         35.31         2.33 o                         
   4 -13   5         12.59         13.89         1.24 o                         
   5 -13   5          1.40          1.17         0.87 o                         
   6 -13   5          2.41          3.21         0.94 o                         
   7 -13   5          0.00          0.11         0.53 o                         
   8 -13   5          5.35          4.59         1.08 o                         
   9 -13   5          8.99          9.06         1.15 o                         
  -2 -12   5          0.17         -0.51         0.51 o                         
  -1 -12   5          7.92          8.10         1.10 o                         
   0 -12   5          0.29          0.70         0.57 o                         
   1 -12   5        184.94        182.36         3.92 o                         
   2 -12   5          1.54          0.80         0.51 o                         
   3 -12   5          0.01          0.63         0.42 o                         
   4 -12   5          0.56          0.21         0.41 o                         
   5 -12   5          0.00         -0.46         0.46 o                         
   6 -12   5          3.35          4.88         1.18 o                         
   7 -12   5          1.33          1.38         1.02 o                         
   8 -12   5          0.15          0.54         0.71 o                         
   9 -12   5          0.19         -0.02         0.47 o                         
  10 -12   5         15.90         18.40         1.35 o                         
  -4 -11   5          1.08          0.10         0.62 o                         
  -3 -11   5        136.78        143.22         3.99 o                         
  -2 -11   5         83.45         86.62         3.11 o                         
  -1 -11   5         28.72         25.55         1.62 o                         
   0 -11   5          6.31          5.80         1.24 o                         
   1 -11   5         98.55         96.53         2.71 o                         
   2 -11   5          1.49          1.53         0.47 o                         
   3 -11   5         71.96         74.14         1.83 o                         
   4 -11   5        106.04        107.96         2.86 o                         
   5 -11   5         85.44         82.35         1.94 o                         
   6 -11   5         70.24         65.68         2.39 o                         
   7 -11   5         66.62         65.44         1.98 o                         
   8 -11   5         12.74         13.30         1.18 o                         
   9 -11   5          1.48          0.55         0.59 o                         
  10 -11   5          0.11          0.26         0.51 o                         
  11 -11   5          8.87          8.76         1.02 o                         
  -5 -10   5          5.83          8.02         1.27 o                         
  -4 -10   5          9.95         12.85         1.53 o                         
  -3 -10   5         13.79         10.29         1.25 o                         
  -2 -10   5          9.67         11.20         1.23 o                         
  -1 -10   5          9.22         11.17         0.97 o                         
   0 -10   5          2.50          2.33         0.55 o                         
   1 -10   5        318.60        320.57         4.89 o                         
   2 -10   5          0.40         -0.15         0.31 o                         
   3 -10   5          0.06          0.11         0.33 o                         
   4 -10   5         20.73         17.85         0.79 o                         
   5 -10   5         13.97         12.79         0.78 o                         
   6 -10   5          2.14          3.16         0.57 o                         
   7 -10   5          0.52          0.68         0.46 o                         
   8 -10   5         11.21         11.43         1.10 o                         
   9 -10   5         49.87         52.42         2.11 o                         
  10 -10   5          0.17         -0.34         0.48 o                         
  11 -10   5          0.07          0.08         0.51 o                         
  -6  -9   5          7.97          8.97         1.14 o                         
  -5  -9   5          2.73          2.82         0.78 o                         
  -4  -9   5          5.98          6.66         1.15 o                         
  -3  -9   5         52.89         49.69         3.36 o                         
  -2  -9   5         28.61         26.78         1.23 o                         
  -1  -9   5        390.48        377.61         6.06 o                         
   0  -9   5          0.31         -0.02         0.38 o                         
   1  -9   5          0.17          0.27         0.30 o                         
   2  -9   5        182.64        176.75         2.97 o                         
   3  -9   5        328.27        326.78         4.44 o                         
   4  -9   5        573.57        579.71         7.22 o                         
   5  -9   5        156.56        161.14         2.61 o                         
   6  -9   5         40.29         36.94         1.34 o                         
   7  -9   5         58.78         61.15         2.01 o                         
   8  -9   5         29.53         29.04         1.29 o                         
   9  -9   5          0.06         -0.07         0.46 o                         
  10  -9   5          0.60          0.38         0.46 o                         
  11  -9   5          2.77          3.99         0.77 o                         
  12  -9   5          0.16          0.20         0.62 o                         
  -7  -8   5         23.25         23.98         2.16 o                         
  -6  -8   5          1.71          0.98         0.53 o                         
  -5  -8   5         13.03         14.24         1.16 o                         
  -4  -8   5          2.84          1.53         0.48 o                         
  -3  -8   5         18.21         16.52         0.96 o                         
  -2  -8   5        109.35         99.23         1.70 o                         
  -1  -8   5          0.42          0.28         0.27 o                         
   0  -8   5         52.69         59.07         1.43 o                         
   1  -8   5          0.86          0.33         0.35 o                         
   2  -8   5        113.06        108.97         1.74 o                         
   3  -8   5        115.87        107.42         1.63 o                         
   4  -8   5         36.28         38.07         0.91 o                         
   5  -8   5          0.14          0.19         0.25 o                         
   6  -8   5         22.42         23.47         0.86 o                         
   7  -8   5        175.23        167.38         3.27 o                         
   8  -8   5         23.07         21.05         0.96 o                         
   9  -8   5          1.42          1.34         0.49 o                         
  10  -8   5         22.14         20.54         1.06 o                         
  11  -8   5         16.89         16.19         1.04 o                         
  12  -8   5         10.13         11.84         1.13 o                         
  -8  -7   5          4.10          4.57         0.82 o                         
  -7  -7   5          0.02          0.40         0.50 o                         
  -6  -7   5          0.10          0.67         0.54 o                         
  -5  -7   5         34.69         38.74         1.48 o                         
  -4  -7   5          3.25          3.10         0.47 o                         
  -3  -7   5         41.71         31.73         0.85 o                         
  -2  -7   5         19.67         12.71         0.87 o                         
  -1  -7   5         18.74         15.86         0.57 o                         
   0  -7   5        278.36        285.66         3.85 o                         
   1  -7   5          5.12          4.71         0.36 o                         
   2  -7   5          4.59          5.14         0.37 o                         
   3  -7   5         92.84         92.69         1.49 o                         
   4  -7   5         74.95         70.24         1.30 o                         
   5  -7   5          7.05          6.67         0.37 o                         
   6  -7   5         50.96         52.66         1.14 o                         
   7  -7   5          4.04          5.23         0.69 o                         
   8  -7   5         19.11         19.23         0.91 o                         
   9  -7   5        131.15        128.72         2.60 o                         
  10  -7   5         24.99         20.53         1.06 o                         
  11  -7   5          3.28          2.72         0.65 o                         
  12  -7   5          0.19          0.94         0.74 o                         
  -9  -6   5          6.70          7.40         0.97 o                         
  -8  -6   5          5.83          3.67         0.87 o                         
  -7  -6   5         19.63         23.10         2.23 o                         
  -6  -6   5         28.85         28.33         1.53 o                         
  -5  -6   5          3.53          4.13         0.49 o                         
  -4  -6   5          8.09          7.12         0.65 o                         
  -3  -6   5          4.64          7.69         0.78 o                         
  -2  -6   5         27.90         29.13         0.77 o                         
  -1  -6   5         38.37         39.94         0.93 o                         
   0  -6   5        124.57        120.78         1.63 o                         
   1  -6   5        451.95        472.18         5.38 o                         
   2  -6   5        128.69        156.61         1.81 o                         
   3  -6   5         71.94         77.31         1.05 o                         
   4  -6   5         18.67         17.60         0.47 o                         
   5  -6   5         53.79         56.14         0.98 o                         
   6  -6   5        168.93        170.86         4.87 o                         
   7  -6   5         36.75         32.42         1.09 o                         
   8  -6   5        335.79        321.35         4.83 o                         
   9  -6   5         27.73         27.35         1.16 o                         
  10  -6   5         85.59         82.84         2.07 o                         
  11  -6   5          0.24          0.25         0.47 o                         
  12  -6   5          4.37          4.00         0.85 o                         
  -9  -5   5          3.46          3.53         0.74 o                         
  -8  -5   5         75.23         75.70         2.66 o                         
  -7  -5   5        103.67        101.95         2.57 o                         
  -6  -5   5         34.28         33.46         1.44 o                         
  -5  -5   5          0.01          0.17         0.38 o                         
  -4  -5   5         45.10         40.77         0.95 o                         
  -3  -5   5         43.40         38.23         0.79 o                         
  -2  -5   5         66.71         63.10         1.03 o                         
  -1  -5   5         34.38         29.35         0.57 o                         
   0  -5   5        345.79        382.70         4.74 o                         
   1  -5   5        388.34        421.99         4.37 o                         
   2  -5   5         30.67         28.32         0.55 o                         
   3  -5   5          2.35          2.00         0.18 o                         
   4  -5   5         73.50         68.70         1.00 o                         
   5  -5   5          9.22          9.62         0.51 o                         
   6  -5   5        272.83        248.79         6.73 o                         
   7  -5   5          4.28          5.08         0.53 o                         
   8  -5   5         20.64         22.46         0.98 o                         
   9  -5   5         30.65         29.47         1.13 o                         
  10  -5   5        144.93        151.70         3.60 o                         
  11  -5   5          3.10          2.39         0.78 o                         
  12  -5   5          1.09          1.77         0.62 o                         
 -10  -4   5         59.99         61.70         2.42 o                         
  -9  -4   5         72.64         73.32         2.17 o                         
  -8  -4   5         65.79         69.53         1.87 o                         
  -7  -4   5          0.45          0.76         0.40 o                         
  -6  -4   5        118.45        120.73         2.15 o                         
  -5  -4   5         60.85         56.96         2.65 o                         
  -4  -4   5          4.11          5.66         0.60 o                         
  -3  -4   5         19.58         22.33         0.56 o                         
  -2  -4   5        111.70        111.20         1.36 o                         
  -1  -4   5          3.55          8.07         0.23 o                         
   0  -4   5         13.53         14.93         0.43 o                         
   1  -4   5          6.89          4.75         0.24 o                         
   2  -4   5         14.09         12.53         0.31 o                         
   4  -4   5        182.65        206.99         2.09 o                         
   5  -4   5         10.73          9.30         0.43 o                         
   6  -4   5        119.86        113.32         1.64 o                         
   7  -4   5          6.02          6.32         0.46 o                         
   8  -4   5         65.26         61.51         1.54 o                         
   9  -4   5         15.33         16.33         1.08 o                         
  10  -4   5        114.87        117.94         3.08 o                         
  11  -4   5          3.04          2.10         0.79 o                         
  12  -4   5         21.92         26.09         2.98 o                         
 -11  -3   5          0.54          0.95         1.52 o                         
 -10  -3   5         32.45         34.35         1.56 o                         
  -9  -3   5          0.27          0.20         0.49 o                         
  -8  -3   5         15.31         16.00         0.81 o                         
  -7  -3   5         14.75         12.50         0.69 o                         
  -6  -3   5        327.46        323.77         4.56 o                         
  -5  -3   5        167.78        152.68         1.97 o                         
  -4  -3   5        211.01        199.03         2.21 o                         
  -3  -3   5        152.85        157.15         1.73 o                         
  -2  -3   5         52.79         57.60         1.18 o                         
  -1  -3   5         80.36         84.67         1.18 o                         
   0  -3   5         13.26         13.33         0.31 o                         
   1  -3   5        334.99        377.59         3.75 o                         
   2  -3   5       1145.10       1259.92        22.69 o                         
   3  -3   5       1125.05       1271.82        15.05 o                         
   4  -3   5        848.70        940.24         8.67 o                         
   5  -3   5       1164.17       1213.46        11.19 o                         
   6  -3   5        208.89        194.91         2.41 o                         
   7  -3   5          2.46          1.78         0.33 o                         
   8  -3   5          8.08          8.23         0.83 o                         
   9  -3   5         86.02         79.74         2.35 o                         
  10  -3   5         51.77         59.48         1.99 o                         
  11  -3   5         27.38         28.21         1.99 o                         
 -11  -2   5          2.36          1.93         0.84 o                         
 -10  -2   5         29.42         29.21         1.43 o                         
  -9  -2   5         11.78         12.13         0.81 o                         
  -8  -2   5        157.64        152.40         2.65 o                         
  -7  -2   5         73.28         76.19         1.60 o                         
  -6  -2   5        557.29        543.21         5.65 o                         
  -5  -2   5          2.30          2.38         0.47 o                         
  -4  -2   5        474.42        414.84         3.93 o                         
  -3  -2   5          8.92         12.32         0.33 o                         
  -2  -2   5        383.81        475.49         4.50 o                         
  -1  -2   5        138.01        175.46         1.79 o                         
   0  -2   5         52.71         64.33         0.77 o                         
   1  -2   5         10.52         13.89         0.30 o                         
   2  -2   5          5.12          6.72         0.27 o                         
   3  -2   5          1.87          1.06         0.16 o                         
   4  -2   5         66.42         68.61         1.02 o                         
   5  -2   5          0.15         -0.03         0.17 o                         
   6  -2   5         67.96         65.47         1.18 o                         
   7  -2   5        397.06        393.80         5.43 o                         
   8  -2   5         15.76         16.42         0.99 o                         
   9  -2   5          1.66          1.21         0.77 o                         
  10  -2   5          5.10          3.92         1.76 o                         
  11  -2   5        110.34        112.08         4.18 o                         
 -11  -1   5          0.19          0.34         0.64 o                         
 -10  -1   5         66.13         69.57         1.90 o                         
  -9  -1   5          7.87          8.18         0.66 o                         
  -8  -1   5        124.10        124.06         2.25 o                         
  -7  -1   5        137.37        127.95         2.34 o                         
  -6  -1   5        277.38        245.26         2.69 o                         
  -5  -1   5         21.05         25.38         0.69 o                         
  -4  -1   5         21.31         25.71         0.62 o                         
  -3  -1   5        578.00        637.96         5.99 o                         
  -2  -1   5         11.31          5.33         0.20 o                         
  -1  -1   5          2.85          0.54         0.27 o                         
   0  -1   5        152.05        211.57         2.04 o                         
   1  -1   5        331.19        404.14         4.00 o                         
   2  -1   5        557.20        595.22         5.33 o                         
   3  -1   5          3.24          4.65         0.26 o                         
   4  -1   5         61.89         64.63         1.06 o                         
   5  -1   5        254.33        244.38         3.35 o                         
   6  -1   5        269.74        266.24         3.33 o                         
   7  -1   5          3.23          2.98         0.58 o                         
   8  -1   5         19.65         20.98         1.09 o                         
   9  -1   5         72.77         74.69         2.68 o                         
  10  -1   5          3.68          3.35         0.90 o                         
  11  -1   5          0.44          1.35         0.75 o                         
 -12   0   5          0.13         -0.24         0.66 o                         
 -11   0   5          8.18         10.40         1.36 o                         
 -10   0   5          1.44          1.97         0.69 o                         
  -9   0   5          6.05          6.07         0.66 o                         
  -8   0   5          4.20          3.70         0.41 o                         
  -7   0   5        225.37        236.26         3.19 o                         
  -6   0   5        237.34        203.21         2.29 o                         
  -5   0   5         29.27         23.71         0.49 o                         
  -4   0   5         63.58         67.20         0.86 o                         
  -3   0   5        241.93        218.33         2.25 o                         
  -2   0   5        591.91        617.32         5.84 o                         
  -1   0   5         62.89         96.66         0.98 o                         
   0   0   5        267.16        265.78         2.62 o                         
   1   0   5        381.55        415.04         3.65 o                         
   2   0   5         74.23         73.26         0.94 o                         
   3   0   5         85.07         94.82         1.24 o                         
   4   0   5         21.68         20.94         0.59 o                         
   5   0   5        238.79        242.15         3.72 o                         
   6   0   5        355.68        356.26         4.92 o                         
   7   0   5         18.81         17.19         0.76 o                         
   8   0   5        142.40        144.86         3.99 o                         
   9   0   5         33.79         32.97         1.77 o                         
  10   0   5         29.01         32.10         1.81 o                         
 -12   1   5          0.48          0.82         0.63 o                         
 -11   1   5         24.05         31.32         1.87 o                         
 -10   1   5         23.92         27.89         1.28 o                         
  -9   1   5          0.00         -0.31         0.31 o                         
  -8   1   5         20.60         17.71         0.89 o                         
  -7   1   5        567.26        542.09         6.02 o                         
  -6   1   5        112.28        100.47         1.23 o                         
  -5   1   5         28.45         29.11         0.59 o                         
  -4   1   5        340.74        392.10         3.72 o                         
  -3   1   5        167.31        195.06         2.11 o                         
  -2   1   5        409.40        478.60         5.20 o                         
  -1   1   5         12.68         11.36         0.29 o                         
   0   1   5         69.78         76.69         0.90 o                         
   1   1   5         23.14         22.11         0.40 o                         
   2   1   5        173.65        192.90         1.92 o                         
   3   1   5          7.02          6.80         0.32 o                         
   4   1   5          9.16          7.27         0.46 o                         
   5   1   5         27.34         24.49         0.97 o                         
   6   1   5         48.22         47.69         1.35 o                         
   7   1   5          0.28          0.97         0.45 o                         
   8   1   5         10.27         12.02         1.10 o                         
   9   1   5          0.13         -0.51         0.51 o                         
  10   1   5         50.08         54.16         3.86 o                         
 -12   2   5          0.08          0.02         0.57 o                         
 -11   2   5          5.66          8.21         1.22 o                         
 -10   2   5         42.54         45.50         1.70 o                         
  -9   2   5        186.88        175.16         3.03 o                         
  -8   2   5         73.05         64.59         1.28 o                         
  -7   2   5          8.84          9.31         0.53 o                         
  -6   2   5        447.87        433.23         4.18 o                         
  -5   2   5          5.51          8.79         0.31 o                         
  -4   2   5          1.85          1.94         0.20 o                         
  -3   2   5          0.63          0.28         0.10 o                         
  -2   2   5         38.44         27.37         0.45 o                         
  -1   2   5        103.40        125.38         1.37 o                         
   0   2   5        404.16        449.34         3.75 o                         
   1   2   5        922.50        986.18         8.77 o                         
   2   2   5        158.55        174.54         1.92 o                         
   3   2   5          0.02         -0.14         0.14 o                         
   4   2   5          0.55          0.42         0.23 o                         
   5   2   5          3.15          2.75         0.46 o                         
   6   2   5          0.10          0.54         0.40 o                         
   7   2   5          7.04          6.40         1.10 o                         
   8   2   5          5.85          5.01         0.89 o                         
   9   2   5          0.05         -0.53         0.53 o                         
 -13   3   5          2.87          2.13         0.80 o                         
 -12   3   5          2.77          2.39         0.77 o                         
 -11   3   5          5.61          5.94         0.88 o                         
 -10   3   5         15.15         19.45         0.93 o                         
  -9   3   5         30.46         26.38         1.12 o                         
  -8   3   5         27.95         25.36         0.83 o                         
  -7   3   5          8.81          7.56         0.46 o                         
  -6   3   5        327.34        338.91         3.98 o                         
  -5   3   5          0.48          0.42         0.15 o                         
  -4   3   5        450.33        443.82         4.21 o                         
  -3   3   5          0.11          0.16         0.10 o                         
  -2   3   5         83.73         79.77         1.09 o                         
  -1   3   5        126.94        137.57         1.57 o                         
   0   3   5        113.64        116.46         1.20 o                         
   1   3   5         47.89         49.67         0.77 o                         
   2   3   5        147.78        139.71         1.63 o                         
   3   3   5          4.13          4.90         0.37 o                         
   4   3   5         46.82         50.47         1.39 o                         
   5   3   5         75.32         77.72         1.88 o                         
   6   3   5          0.43         -0.13         0.36 o                         
   7   3   5         44.65         43.78         1.52 o                         
   8   3   5          1.25          0.75         0.52 o                         
 -13   4   5         47.85         51.77         2.33 o                         
 -12   4   5          2.36          2.19         0.77 o                         
 -11   4   5         42.27         43.44         2.12 o                         
 -10   4   5          0.00         -0.05         0.39 o                         
  -9   4   5          3.38          4.31         0.60 o                         
  -8   4   5          6.24          9.32         0.58 o                         
  -7   4   5        231.60        224.95         2.80 o                         
  -6   4   5        119.63        109.89         1.54 o                         
  -5   4   5         94.34         89.81         1.55 o                         
  -4   4   5        169.94        146.36         1.85 o                         
  -3   4   5         54.09         52.46         1.06 o                         
  -2   4   5         84.97         81.43         1.13 o                         
  -1   4   5         17.69         16.46         0.46 o                         
   0   4   5         20.35         20.47         0.58 o                         
   1   4   5          0.24          0.58         0.18 o                         
   2   4   5        228.02        216.59         2.95 o                         
   3   4   5         50.85         53.92         1.73 o                         
   4   4   5         63.98         60.08         1.60 o                         
   5   4   5          1.00          0.55         0.41 o                         
   6   4   5          0.64          0.50         0.40 o                         
   7   4   5          2.36          2.38         0.66 o                         
   8   4   5         18.45         19.46         1.57 o                         
 -13   5   5          4.24          3.52         0.92 o                         
 -12   5   5         16.30         14.93         1.38 o                         
 -11   5   5          1.93          2.40         0.62 o                         
 -10   5   5        111.96        112.44         2.37 o                         
  -9   5   5          0.32          0.72         0.43 o                         
  -8   5   5          0.80          1.22         0.38 o                         
  -7   5   5         33.99         34.23         0.95 o                         
  -6   5   5        190.55        179.84         2.44 o                         
  -5   5   5         76.07         73.38         1.29 o                         
  -4   5   5         12.99         11.33         0.44 o                         
  -3   5   5          8.73          9.23         0.46 o                         
  -2   5   5         42.94         48.44         0.97 o                         
  -1   5   5         54.39         50.86         1.07 o                         
   0   5   5        468.09        451.70         7.00 o                         
   1   5   5        348.70        349.89         4.65 o                         
   2   5   5        158.41        152.38         2.78 o                         
   3   5   5        176.05        172.32         3.15 o                         
   4   5   5         22.54         22.94         1.94 o                         
   5   5   5          8.28          9.13         0.98 o                         
   6   5   5          2.93          2.69         0.76 o                         
   7   5   5         74.16         74.12         2.45 o                         
 -13   6   5          9.27          9.25         1.47 o                         
 -12   6   5          9.45         12.11         1.19 o                         
 -11   6   5          9.20         10.01         1.10 o                         
 -10   6   5         66.81         61.05         1.80 o                         
  -9   6   5         16.72         15.83         1.17 o                         
  -8   6   5         40.81         37.71         1.53 o                         
  -7   6   5          3.65          5.11         0.43 o                         
  -6   6   5         52.10         56.16         1.14 o                         
  -5   6   5         33.73         29.43         0.89 o                         
  -4   6   5         39.11         43.66         1.17 o                         
  -3   6   5        196.89        191.98         2.67 o                         
  -2   6   5        240.03        237.55         3.17 o                         
  -1   6   5          0.33          1.12         0.66 o                         
   0   6   5          6.53          7.03         1.09 o                         
   1   6   5         15.68         14.96         0.99 o                         
   2   6   5         28.74         27.15         1.41 o                         
   3   6   5        109.20        111.99         2.81 o                         
   4   6   5         61.85         57.82         2.03 o                         
   5   6   5        126.82        132.80         3.34 o                         
   6   6   5         38.53         40.10         1.83 o                         
 -12   7   5         49.62         55.51         2.67 o                         
 -11   7   5          0.05         -0.01         0.55 o                         
 -10   7   5         31.48         28.60         1.62 o                         
  -9   7   5         45.06         41.45         1.56 o                         
  -8   7   5          0.81          0.96         0.45 o                         
  -7   7   5          3.62          1.30         0.46 o                         
  -6   7   5          0.67          0.31         0.30 o                         
  -5   7   5          4.14          0.71         0.50 o                         
  -4   7   5        221.80        169.67         2.73 o                         
  -3   7   5        143.81        123.42         2.20 o                         
  -2   7   5         53.84         53.67         1.29 o                         
  -1   7   5         51.59         50.80         1.46 o                         
   0   7   5          1.67          1.55         0.48 o                         
   1   7   5         53.09         53.66         1.58 o                         
   2   7   5         75.50         73.69         2.26 o                         
   3   7   5          8.00          9.02         0.97 o                         
   4   7   5          4.57          3.36         0.72 o                         
   5   7   5          0.07         -0.49         0.49 o                         
 -12   8   5          0.10         -0.34         1.00 o                         
 -11   8   5         14.43         13.25         1.39 o                         
 -10   8   5          0.40          0.01         0.55 o                         
  -9   8   5          6.82          4.90         0.76 o                         
  -8   8   5         23.15         24.43         1.22 o                         
  -7   8   5         11.29         11.06         1.05 o                         
  -6   8   5          4.10          7.17         0.60 o                         
  -5   8   5         16.30         19.31         0.84 o                         
  -4   8   5         24.95         23.92         1.06 o                         
  -3   8   5          0.02         -0.30         0.37 o                         
  -2   8   5         18.16         16.10         0.90 o                         
  -1   8   5         63.46         66.31         1.79 o                         
   0   8   5         12.13         15.29         0.92 o                         
   1   8   5         74.00         77.53         2.59 o                         
   2   8   5         78.72         74.45         2.60 o                         
   3   8   5         23.09         23.23         1.66 o                         
   4   8   5          7.64          7.10         0.99 o                         
 -12   9   5          8.22          9.98         1.31 o                         
 -11   9   5          3.06          1.54         0.82 o                         
 -10   9   5          0.81          0.37         0.61 o                         
  -9   9   5        119.33        119.43         3.47 o                         
  -8   9   5          5.10          5.13         0.74 o                         
  -7   9   5          6.80          4.45         0.85 o                         
  -6   9   5          3.46          3.10         0.50 o                         
  -5   9   5         14.50         12.57         1.08 o                         
  -4   9   5          0.08          0.24         0.37 o                         
  -3   9   5          0.30         -0.25         0.43 o                         
  -2   9   5          0.00          0.26         0.40 o                         
  -1   9   5         70.50         76.49         2.05 o                         
   0   9   5          5.02          5.56         0.90 o                         
   1   9   5         12.51         10.99         1.85 o                         
   2   9   5         13.00         11.30         1.25 o                         
   3   9   5         42.00         41.25         2.11 o                         
 -11  10   5         38.87         35.45         1.99 o                         
 -10  10   5         16.84         17.20         1.57 o                         
  -9  10   5          2.50          3.25         0.83 o                         
  -8  10   5         45.10         44.09         2.03 o                         
  -7  10   5          0.65          1.14         0.51 o                         
  -6  10   5          1.95          3.93         0.57 o                         
  -5  10   5          3.77          5.03         0.68 o                         
  -4  10   5          0.18          0.10         0.43 o                         
  -3  10   5         11.13          9.94         0.89 o                         
  -2  10   5         45.68         50.35         1.88 o                         
  -1  10   5         59.77         62.05         2.10 o                         
   0  10   5          2.17          1.97         0.66 o                         
   1  10   5          0.90          0.87         0.60 o                         
 -10  11   5         92.88         98.92         3.36 o                         
  -9  11   5          4.89          3.60         1.06 o                         
  -8  11   5          5.52          5.96         1.02 o                         
  -7  11   5          2.71          3.34         0.99 o                         
  -6  11   5         87.11         94.68         3.05 o                         
  -5  11   5        100.00        102.97         3.15 o                         
  -4  11   5          9.51         10.92         1.51 o                         
  -3  11   5         40.29         41.43         1.78 o                         
  -2  11   5         47.34         52.59         2.12 o                         
  -1  11   5          0.09          0.42         0.77 o                         
  -8  12   5          4.08          5.95         1.30 o                         
  -7  12   5          0.42         -0.09         0.77 o                         
  -6  12   5          1.94          1.97         0.97 o                         
  -5  12   5          3.67          4.81         0.83 o                         
  -4  12   5          5.09          4.27         0.74 o                         
  -3  12   5         12.47         12.58         1.07 o                         
   2 -14   6          1.10          1.99         0.82 o                         
   3 -14   6          3.85          5.74         0.99 o                         
   4 -14   6          1.43          1.66         1.35 o                         
   5 -14   6         16.56         14.12         2.25 o                         
   6 -14   6          0.62          2.71         0.83 o                         
   7 -14   6          6.74          7.64         1.30 o                         
   0 -13   6          1.65          1.24         0.84 o                         
   1 -13   6         28.30         27.22         1.64 o                         
   2 -13   6         19.68         23.28         1.40 o                         
   3 -13   6          6.47          6.59         0.88 o                         
   4 -13   6          2.76          2.26         0.64 o                         
   5 -13   6         29.48         26.83         1.55 o                         
   6 -13   6          7.66          8.42         1.05 o                         
   7 -13   6          7.41          6.74         1.06 o                         
   8 -13   6          0.18          0.26         0.81 o                         
   9 -13   6          3.89          3.10         1.08 o                         
  -2 -12   6          6.86          7.91         1.13 o                         
  -1 -12   6         30.72         33.86         2.04 o                         
   0 -12   6         88.49         87.46         3.66 o                         
   1 -12   6         33.76         32.24         1.73 o                         
   2 -12   6         17.29         15.62         1.17 o                         
   3 -12   6         29.25         28.85         1.21 o                         
   4 -12   6          4.27          4.04         0.70 o                         
   5 -12   6          6.56          5.65         0.90 o                         
   6 -12   6         61.42         58.73         2.34 o                         
   7 -12   6         25.61         23.69         1.48 o                         
   8 -12   6         26.24         25.66         2.70 o                         
   9 -12   6         26.16         29.59         1.76 o                         
  10 -12   6         29.99         32.44         1.82 o                         
  -4 -11   6         77.27         77.73         3.09 o                         
  -3 -11   6         34.48         43.29         2.11 o                         
  -2 -11   6         13.41         12.15         1.33 o                         
  -1 -11   6         15.70         17.28         1.30 o                         
   0 -11   6        127.38        120.13         3.00 o                         
   1 -11   6         22.76         23.56         1.25 o                         
   2 -11   6         50.52         52.24         1.94 o                         
   3 -11   6         53.49         50.70         1.80 o                         
   4 -11   6        121.26        120.52         2.48 o                         
   5 -11   6          8.67          6.33         0.79 o                         
   6 -11   6         15.98         14.50         1.24 o                         
   7 -11   6          0.01         -0.48         0.56 o                         
   8 -11   6          1.40          1.83         0.65 o                         
   9 -11   6         76.39         83.20         2.43 o                         
  10 -11   6          1.72          1.25         0.63 o                         
  11 -11   6          6.62          5.00         1.56 o                         
  -5 -10   6         56.59         55.85         3.18 o                         
  -4 -10   6         25.59         23.24         1.58 o                         
  -3 -10   6          8.18          6.66         1.09 o                         
  -2 -10   6         26.63         24.99         1.73 o                         
  -1 -10   6         40.53         43.75         1.62 o                         
   0 -10   6        103.63        105.36         2.26 o                         
   1 -10   6        332.29        321.99         4.93 o                         
   2 -10   6         15.87         14.22         0.82 o                         
   3 -10   6          0.53          0.65         0.37 o                         
   4 -10   6          1.71          1.64         0.39 o                         
   5 -10   6        258.09        244.86         4.01 o                         
   6 -10   6         11.73         15.88         0.98 o                         
   7 -10   6         44.24         48.26         1.66 o                         
   8 -10   6         27.81         25.80         1.44 o                         
   9 -10   6          0.42          0.52         0.52 o                         
  10 -10   6         15.15         14.99         1.30 o                         
  11 -10   6         36.81         39.07         1.72 o                         
  -6  -9   6          0.52          0.46         0.63 o                         
  -5  -9   6          3.83          3.98         0.83 o                         
  -4  -9   6         12.82         16.48         1.30 o                         
  -3  -9   6         30.32         29.14         1.75 o                         
  -2  -9   6          0.99          0.94         0.47 o                         
  -1  -9   6        193.98        188.34         3.64 o                         
   0  -9   6          1.47          1.15         0.44 o                         
   1  -9   6        216.28        213.34         3.51 o                         
   2  -9   6         60.26         56.68         1.32 o                         
   3  -9   6         85.88         88.41         1.72 o                         
   4  -9   6         14.27         11.66         0.64 o                         
   5  -9   6         79.21         74.57         1.77 o                         
   6  -9   6         51.19         46.29         1.51 o                         
   7  -9   6          5.13          5.32         0.70 o                         
   8  -9   6          1.91          1.45         0.59 o                         
   9  -9   6         69.15         67.27         2.33 o                         
  10  -9   6         33.81         34.23         1.54 o                         
  11  -9   6          5.83          6.70         0.96 o                         
  -7  -8   6          4.18          4.36         0.98 o                         
  -6  -8   6          0.24          0.01         0.54 o                         
  -5  -8   6          0.00         -0.31         0.56 o                         
  -4  -8   6          1.46          1.80         0.73 o                         
  -3  -8   6          7.69          6.29         0.69 o                         
  -2  -8   6          8.17         11.77         0.81 o                         
  -1  -8   6          0.03         -0.09         0.33 o                         
   0  -8   6        228.00        216.20         3.17 o                         
   1  -8   6        287.47        272.15         4.13 o                         
   2  -8   6          7.78          8.91         0.61 o                         
   3  -8   6          2.32          4.10         0.37 o                         
   4  -8   6         62.54         48.09         1.34 o                         
   5  -8   6          5.70          4.76         0.44 o                         
   6  -8   6          8.51          6.91         0.60 o                         
   7  -8   6         51.70         52.98         1.81 o                         
   8  -8   6          0.03          0.43         0.40 o                         
   9  -8   6          9.47          8.37         0.85 o                         
  10  -8   6          1.27          0.79         0.61 o                         
  11  -8   6          0.01          0.36         0.51 o                         
  -8  -7   6          8.24          8.21         1.15 o                         
  -7  -7   6          0.04         -0.19         0.50 o                         
  -6  -7   6          2.29          3.50         0.77 o                         
  -5  -7   6         67.69         72.66         2.03 o                         
  -4  -7   6         11.18         13.70         0.77 o                         
  -3  -7   6          0.68          0.62         0.34 o                         
  -2  -7   6          1.52          0.46         0.39 o                         
  -1  -7   6          1.61          2.49         0.33 o                         
   0  -7   6        172.41        175.53         3.58 o                         
   1  -7   6         99.34         92.29         1.57 o                         
   2  -7   6         86.77         87.64         1.46 o                         
   3  -7   6         11.06         11.89         0.49 o                         
   4  -7   6         40.22         35.87         0.82 o                         
   5  -7   6         13.22          8.80         0.48 o                         
   6  -7   6         26.96         24.91         0.80 o                         
   7  -7   6         51.62         46.00         1.41 o                         
   8  -7   6         18.79         15.33         0.85 o                         
   9  -7   6          0.61          0.34         0.46 o                         
  10  -7   6         40.70         38.73         1.67 o                         
  11  -7   6          0.26         -0.07         0.46 o                         
  -9  -6   6          1.62          0.88         0.58 o                         
  -8  -6   6          1.68          2.49         0.64 o                         
  -7  -6   6          2.37          2.52         0.64 o                         
  -6  -6   6          7.79          7.84         0.93 o                         
  -5  -6   6          0.04          0.06         0.32 o                         
  -4  -6   6          0.42          0.28         0.29 o                         
  -3  -6   6          5.51          5.90         0.43 o                         
  -2  -6   6          0.08          0.26         0.30 o                         
  -1  -6   6         18.64         15.84         0.46 o                         
   0  -6   6        275.22        273.07         3.25 o                         
   1  -6   6        120.27        111.31         1.52 o                         
   2  -6   6          1.05          0.02         0.15 o                         
   3  -6   6         17.11         14.19         0.54 o                         
   4  -6   6          0.92          0.16         0.16 o                         
   5  -6   6         80.52         60.71         1.05 o                         
   6  -6   6        164.41        139.99         2.86 o                         
   7  -6   6         31.13         28.45         1.09 o                         
   8  -6   6         22.27         23.53         1.05 o                         
   9  -6   6          1.10          1.07         0.51 o                         
  10  -6   6         14.86         15.88         1.08 o                         
  11  -6   6         14.66         16.44         1.39 o                         
  -9  -5   6          7.51          7.02         2.21 o                         
  -8  -5   6          6.19          4.71         1.36 o                         
  -7  -5   6         25.70         28.14         2.09 o                         
  -6  -5   6          0.00         -0.39         0.39 o                         
  -5  -5   6         25.03         23.78         0.95 o                         
  -4  -5   6        164.08        152.82         2.49 o                         
  -3  -5   6         58.03         61.44         1.08 o                         
  -2  -5   6         31.76         31.06         0.86 o                         
  -1  -5   6        108.69        120.55         2.60 o                         
   0  -5   6        436.75        432.98         5.21 o                         
   1  -5   6         41.13         51.20         0.83 o                         
   2  -5   6          9.59          6.98         0.32 o                         
   3  -5   6          0.80          1.79         0.19 o                         
   4  -5   6        356.67        382.75         4.03 o                         
   5  -5   6          1.45          3.39         0.28 o                         
   6  -5   6        280.33        284.97         4.08 o                         
   7  -5   6         75.55         71.39         2.10 o                         
   8  -5   6         38.02         38.13         1.23 o                         
   9  -5   6         22.77         20.33         1.05 o                         
  10  -5   6         19.08         17.27         1.21 o                         
  11  -5   6          0.54          0.37         0.50 o                         
 -10  -4   6         25.29         24.79         1.90 o                         
  -9  -4   6          0.46          1.00         0.73 o                         
  -8  -4   6         14.98         15.88         1.25 o                         
  -7  -4   6         33.66         32.04         1.27 o                         
  -6  -4   6         82.87         80.43         1.75 o                         
  -5  -4   6        419.25        405.98         6.52 o                         
  -4  -4   6         99.46         90.71         1.57 o                         
  -3  -4   6          2.23          4.24         0.54 o                         
  -2  -4   6         65.23         67.05         0.87 o                         
  -1  -4   6         36.70         45.52         0.79 o                         
   0  -4   6          7.67          5.00         0.32 o                         
   1  -4   6        161.17        164.94         2.12 o                         
   2  -4   6        542.68        638.29         5.95 o                         
   3  -4   6          4.95          6.68         0.29 o                         
   4  -4   6        243.48        273.88         3.13 o                         
   5  -4   6        491.94        501.56         5.70 o                         
   6  -4   6        292.21        289.60         3.73 o                         
   7  -4   6         67.51         64.17         1.53 o                         
   8  -4   6        156.14        153.51         2.77 o                         
   9  -4   6         50.29         49.93         2.05 o                         
  10  -4   6          0.99          0.84         0.61 o                         
  11  -4   6          1.08          0.33         0.53 o                         
 -10  -3   6          2.56          2.68         0.88 o                         
  -9  -3   6         55.20         54.39         1.65 o                         
  -8  -3   6         76.06         74.76         1.92 o                         
  -7  -3   6         14.38         13.82         0.71 o                         
  -6  -3   6         55.94         50.94         1.30 o                         
  -5  -3   6        211.72        191.12         3.85 o                         
  -4  -3   6         30.25         27.25         0.62 o                         
  -3  -3   6         82.80         77.87         1.03 o                         
  -2  -3   6         13.34          7.41         0.33 o                         
  -1  -3   6        423.15        412.58         3.91 o                         
   0  -3   6        178.92        211.72         2.91 o                         
   1  -3   6         28.92         32.42         0.56 o                         
   2  -3   6        163.55        179.52         1.94 o                         
   3  -3   6          3.57          3.97         0.25 o                         
   4  -3   6         34.94         40.65         0.71 o                         
   5  -3   6         20.47         20.42         0.60 o                         
   6  -3   6         28.18         27.37         0.73 o                         
   7  -3   6        521.36        514.04         6.84 o                         
   8  -3   6          0.93          1.61         0.52 o                         
   9  -3   6         58.81         55.57         2.63 o                         
  10  -3   6          4.00          4.21         0.77 o                         
  11  -3   6          2.29          1.54         0.74 o                         
 -11  -2   6          3.76          4.86         1.37 o                         
 -10  -2   6         31.77         29.70         1.39 o                         
  -9  -2   6         37.26         37.51         1.22 o                         
  -8  -2   6          3.88          3.32         0.48 o                         
  -7  -2   6         12.12         12.33         0.74 o                         
  -6  -2   6         40.59         38.72         0.95 o                         
  -5  -2   6         32.43         30.37         0.69 o                         
  -4  -2   6          5.82          7.05         0.30 o                         
  -3  -2   6        125.71        145.57         1.81 o                         
  -2  -2   6        568.77        585.86         5.31 o                         
  -1  -2   6       1189.29       1241.23        27.43 o                         
   0  -2   6        525.36        602.31         6.06 o                         
   1  -2   6        102.47        107.32         1.23 o                         
   3  -2   6        143.94        156.87         1.83 o                         
   4  -2   6         60.24         66.28         1.07 o                         
   5  -2   6        199.60        191.66         2.58 o                         
   6  -2   6         48.63         52.60         1.11 o                         
   7  -2   6         10.48         10.23         0.76 o                         
   8  -2   6         75.15         79.89         2.18 o                         
   9  -2   6         28.89         30.43         1.43 o                         
  10  -2   6         16.62         16.51         1.40 o                         
  11  -2   6          2.31          1.17         0.75 o                         
 -11  -1   6          0.42          0.09         0.52 o                         
 -10  -1   6          7.45         10.25         1.17 o                         
  -9  -1   6          1.27          1.17         0.39 o                         
  -8  -1   6         16.23         15.41         0.75 o                         
  -7  -1   6         30.59         29.68         0.87 o                         
  -6  -1   6          0.94          2.04         0.75 o                         
  -5  -1   6          0.00          0.02         0.15 o                         
  -4  -1   6        151.39        147.02         1.59 o                         
  -3  -1   6        733.50        814.87         7.93 o                         
  -2  -1   6        346.31        340.06         3.10 o                         
  -1  -1   6        473.61        535.61         5.22 o                         
   0  -1   6        197.49        213.11         2.00 o                         
   1  -1   6          2.73          5.67         0.24 o                         
   2  -1   6        503.26        590.72         5.80 o                         
   3  -1   6          7.03          9.89         0.39 o                         
   4  -1   6         36.65         37.52         0.81 o                         
   5  -1   6          3.40          2.38         0.29 o                         
   6  -1   6        162.53        159.10         2.25 o                         
   7  -1   6         29.65         28.45         0.97 o                         
   8  -1   6         45.58         48.29         1.92 o                         
   9  -1   6          1.39          1.89         0.65 o                         
  10  -1   6         31.01         27.44         1.92 o                         
 -12   0   6          2.96          2.58         0.78 o                         
 -11   0   6          0.02         -0.43         0.51 o                         
 -10   0   6         27.27         28.98         2.50 o                         
  -9   0   6         42.08         39.37         1.20 o                         
  -8   0   6          0.00         -0.08         0.25 o                         
  -7   0   6          8.47          8.11         0.53 o                         
  -6   0   6         33.61         37.86         0.76 o                         
  -5   0   6          0.04          0.59         0.33 o                         
  -4   0   6         68.24         59.01         0.80 o                         
  -3   0   6         29.43         30.10         0.64 o                         
  -2   0   6        411.37        475.20         6.35 o                         
  -1   0   6        380.02        426.15         3.80 o                         
   0   0   6        612.30        617.12         6.05 o                         
   1   0   6         19.17         27.04         0.50 o                         
   2   0   6        444.75        503.22         5.04 o                         
   3   0   6        120.90        126.76         1.53 o                         
   4   0   6         87.38         88.42         1.44 o                         
   5   0   6         16.62         18.45         0.65 o                         
   6   0   6        257.09        256.53         3.81 o                         
   7   0   6         46.03         47.07         1.42 o                         
   8   0   6          0.56          1.80         0.62 o                         
   9   0   6         32.56         35.25         2.10 o                         
  10   0   6          0.46          0.68         0.81 o                         
 -12   1   6          0.28          0.33         0.62 o                         
 -11   1   6          0.15         -0.03         0.55 o                         
 -10   1   6         15.55         16.08         1.24 o                         
  -9   1   6          8.62          8.21         0.66 o                         
  -8   1   6          0.73          1.25         0.33 o                         
  -7   1   6        425.60        396.44         4.73 o                         
  -6   1   6          0.06          0.62         0.44 o                         
  -5   1   6          7.89          9.48         0.38 o                         
  -4   1   6          6.25          7.38         0.26 o                         
  -3   1   6         34.03         45.97         0.81 o                         
  -2   1   6         62.66         67.60         1.00 o                         
  -1   1   6         11.89         19.40         0.39 o                         
   0   1   6         54.77         60.75         0.91 o                         
   1   1   6         69.50         69.23         0.87 o                         
   2   1   6          6.66          6.43         0.27 o                         
   3   1   6        112.44        129.08         2.23 o                         
   4   1   6          3.68          2.57         0.39 o                         
   5   1   6          6.94          8.49         0.58 o                         
   6   1   6        124.42        113.97         2.65 o                         
   7   1   6          6.28          5.35         0.69 o                         
   8   1   6          5.95          5.16         1.05 o                         
   9   1   6         33.26         34.93         2.12 o                         
 -12   2   6          0.23         -0.03         0.57 o                         
 -11   2   6          5.58          6.43         1.05 o                         
 -10   2   6         63.41         58.09         2.12 o                         
  -9   2   6          6.04          4.43         0.64 o                         
  -8   2   6         82.78         83.35         1.52 o                         
  -7   2   6         92.20         97.03         1.67 o                         
  -6   2   6         16.93         14.76         0.53 o                         
  -5   2   6        284.71        262.04         2.84 o                         
  -4   2   6         35.85         32.17         0.69 o                         
  -3   2   6         24.05         32.16         0.52 o                         
  -2   2   6        505.21        486.96         4.27 o                         
  -1   2   6        117.53        134.49         1.50 o                         
   0   2   6        226.63        245.67         2.55 o                         
   1   2   6          4.54          6.22         0.27 o                         
   2   2   6         19.54         20.32         0.50 o                         
   3   2   6          3.19          1.76         0.28 o                         
   4   2   6         11.64         10.05         0.57 o                         
   5   2   6          6.32          4.88         0.58 o                         
   6   2   6        114.19        117.14         2.50 o                         
   7   2   6          6.16          5.78         0.71 o                         
   8   2   6         96.27         98.04         3.64 o                         
   9   2   6         64.10         61.80         3.01 o                         
 -12   3   6         12.42         14.70         1.43 o                         
 -11   3   6          0.27         -0.03         0.59 o                         
 -10   3   6          6.08          5.42         0.71 o                         
  -9   3   6          0.23         -0.04         0.37 o                         
  -8   3   6          3.81          5.73         0.48 o                         
  -7   3   6        164.27        165.82         3.28 o                         
  -6   3   6         92.48         92.69         1.48 o                         
  -5   3   6        138.38        134.19         1.52 o                         
  -4   3   6          0.02          0.37         0.13 o                         
  -3   3   6          1.46          2.10         0.17 o                         
  -2   3   6        174.94        197.95         2.20 o                         
  -1   3   6        177.30        195.28         2.22 o                         
   0   3   6         65.44         63.97         0.88 o                         
   1   3   6         96.70         88.55         1.18 o                         
   2   3   6         33.59         32.01         0.72 o                         
   3   3   6         26.14         29.87         0.96 o                         
   4   3   6         48.89         43.41         1.32 o                         
   5   3   6          4.91          6.01         0.71 o                         
   6   3   6         28.12         27.12         1.36 o                         
   7   3   6         18.15         19.92         1.31 o                         
   8   3   6          3.23          1.70         1.22 o                         
 -12   4   6          0.10          0.09         0.61 o                         
 -11   4   6          2.78          2.41         0.67 o                         
 -10   4   6          4.73          4.50         0.70 o                         
  -9   4   6          6.32          6.60         0.71 o                         
  -8   4   6          1.02          1.01         0.30 o                         
  -7   4   6         19.71         20.12         0.95 o                         
  -6   4   6         53.07         50.76         1.13 o                         
  -5   4   6          7.54          8.81         0.57 o                         
  -4   4   6         64.55         53.05         0.79 o                         
  -3   4   6        170.26        168.67         2.15 o                         
  -2   4   6          0.85          1.60         0.34 o                         
  -1   4   6         27.41         18.09         0.62 o                         
   0   4   6        607.88        578.99         7.41 o                         
   1   4   6         72.71         70.48         1.23 o                         
   2   4   6        475.25        481.19         6.37 o                         
   3   4   6        420.05        413.53         6.19 o                         
   4   4   6         58.74         53.52         1.73 o                         
   5   4   6          7.37          7.43         0.81 o                         
   6   4   6         14.26         15.04         1.15 o                         
   7   4   6          6.67          6.12         1.08 o                         
 -12   5   6         10.06          8.20         1.26 o                         
 -11   5   6         46.16         46.46         2.02 o                         
 -10   5   6          9.09          9.07         0.89 o                         
  -9   5   6          0.20         -0.12         0.34 o                         
  -8   5   6         30.04         27.17         1.17 o                         
  -7   5   6        440.21        418.90         5.28 o                         
  -6   5   6        110.87        103.34         1.66 o                         
  -5   5   6          3.73          2.82         0.32 o                         
  -4   5   6         10.10          8.77         0.56 o                         
  -3   5   6        419.11        416.85         5.00 o                         
  -2   5   6        274.64        242.70         3.18 o                         
  -1   5   6          2.90          0.98         0.46 o                         
   0   5   6         95.37         88.62         2.29 o                         
   1   5   6         43.32         46.31         1.35 o                         
   2   5   6         16.44         15.40         1.21 o                         
   3   5   6          6.22          5.86         0.75 o                         
   4   5   6          7.26          7.34         0.83 o                         
   5   5   6        102.02         98.86         2.87 o                         
   6   5   6         15.34         13.77         1.17 o                         
 -12   6   6         20.84         18.98         1.68 o                         
 -11   6   6         11.48         13.40         1.49 o                         
 -10   6   6          2.66          3.43         0.80 o                         
  -9   6   6          0.88          0.20         0.92 o                         
  -8   6   6         30.81         26.66         1.15 o                         
  -7   6   6          7.97          7.85         0.79 o                         
  -6   6   6          0.00         -0.26         0.26 o                         
  -5   6   6        145.39        133.49         2.92 o                         
  -4   6   6         71.82         68.63         1.47 o                         
  -3   6   6          3.44          0.93         0.32 o                         
  -2   6   6         28.52         18.58         0.77 o                         
  -1   6   6        166.78        164.04         4.27 o                         
   0   6   6         51.18         42.75         1.65 o                         
   1   6   6         35.09         35.67         1.24 o                         
   2   6   6         35.94         37.65         1.48 o                         
   3   6   6         53.60         54.30         1.94 o                         
   4   6   6         24.66         28.04         1.75 o                         
   5   6   6          2.17          2.72         0.75 o                         
   6   6   6          2.61          2.42         0.82 o                         
 -12   7   6          3.45          3.27         0.97 o                         
 -11   7   6          4.02          3.49         0.86 o                         
 -10   7   6         29.36         29.23         1.67 o                         
  -9   7   6          2.49          2.58         0.84 o                         
  -8   7   6          1.33          1.20         0.55 o                         
  -7   7   6         35.50         40.39         1.53 o                         
  -6   7   6         16.80         23.12         0.89 o                         
  -5   7   6         45.37         40.86         1.16 o                         
  -4   7   6         25.24         19.04         0.82 o                         
  -3   7   6          3.86          2.04         0.45 o                         
  -2   7   6          6.47          5.74         0.62 o                         
  -1   7   6        162.56        157.89         3.04 o                         
   0   7   6          4.98          3.43         0.55 o                         
   1   7   6         69.90         64.95         2.10 o                         
   2   7   6          0.20         -0.38         0.38 o                         
   3   7   6         13.39         12.89         1.16 o                         
   4   7   6          1.17          0.44         0.57 o                         
   5   7   6          7.61          7.01         1.07 o                         
 -12   8   6         11.81         15.16         1.52 o                         
 -11   8   6         13.15         11.57         1.34 o                         
 -10   8   6          0.19          0.77         0.62 o                         
  -9   8   6          5.84          6.06         0.97 o                         
  -8   8   6         27.73         25.35         1.56 o                         
  -7   8   6          4.85          5.77         0.66 o                         
  -6   8   6          1.35          0.74         0.36 o                         
  -5   8   6         86.34         78.99         1.74 o                         
  -4   8   6          3.83          5.26         0.62 o                         
  -3   8   6          0.68          0.11         0.35 o                         
  -2   8   6         57.20         53.94         1.62 o                         
  -1   8   6        173.16        167.40         3.30 o                         
   0   8   6          0.26         -0.01         0.41 o                         
   1   8   6         17.54         16.26         1.61 o                         
   2   8   6          0.00         -0.53         0.53 o                         
   3   8   6          9.15          6.36         0.94 o                         
 -11   9   6          0.01          0.52         0.68 o                         
 -10   9   6          0.07          0.38         0.66 o                         
  -9   9   6         56.67         64.64         3.83 o                         
  -8   9   6         24.61         27.35         1.61 o                         
  -7   9   6          0.53          0.24         0.41 o                         
  -6   9   6         17.33         19.08         0.96 o                         
  -5   9   6         24.92         23.44         1.00 o                         
  -4   9   6          8.81          6.07         0.71 o                         
  -3   9   6          4.80          5.87         0.72 o                         
  -2   9   6          0.12          0.86         0.46 o                         
  -1   9   6        164.40        162.83         3.35 o                         
   0   9   6          0.00         -0.26         0.52 o                         
   1   9   6          8.69          6.76         0.91 o                         
   2   9   6         14.41         15.89         1.85 o                         
 -10  10   6         28.20         29.24         2.10 o                         
  -9  10   6         13.55         12.04         1.34 o                         
  -8  10   6          7.50          9.80         1.67 o                         
  -7  10   6         11.03         11.64         1.36 o                         
  -6  10   6          8.70          7.16         1.17 o                         
  -5  10   6          6.69          6.36         0.89 o                         
  -4  10   6         10.77         13.32         1.03 o                         
  -3  10   6         92.97         95.98         2.54 o                         
  -2  10   6        101.41         99.09         2.53 o                         
  -1  10   6         67.63         63.69         2.03 o                         
   0  10   6         29.24         28.73         1.57 o                         
  -9  11   6          0.46          0.53         0.70 o                         
  -8  11   6         42.55         44.47         2.13 o                         
  -7  11   6        141.12        155.64         4.99 o                         
  -6  11   6        130.87        136.66         3.40 o                         
  -5  11   6         17.59         15.32         1.23 o                         
  -4  11   6         21.63         26.66         1.47 o                         
  -3  11   6         24.78         26.29         1.42 o                         
  -2  11   6         12.43         11.13         1.03 o                         
   2 -14   7          0.88          1.14         1.32 o                         
   3 -14   7         10.41         11.83         1.15 o                         
   4 -14   7         14.41         20.55         2.18 o                         
   5 -14   7         12.35         12.52         1.38 o                         
   6 -14   7          2.29          2.36         0.78 o                         
   0 -13   7          0.75          1.49         0.73 o                         
   1 -13   7          0.04          0.33         0.55 o                         
   2 -13   7          3.34          3.62         0.76 o                         
   3 -13   7         39.56         43.66         1.75 o                         
   4 -13   7          3.75          4.78         0.88 o                         
   5 -13   7          4.37          2.81         0.75 o                         
   6 -13   7          1.40          0.02         0.72 o                         
   7 -13   7          5.98          3.71         0.87 o                         
   8 -13   7         54.69         49.21         2.53 o                         
  -2 -12   7         52.65         57.48         3.30 o                         
  -1 -12   7         88.33         96.36         3.13 o                         
   0 -12   7         10.05         11.03         1.18 o                         
   1 -12   7          1.75          0.96         0.55 o                         
   2 -12   7          1.16          0.82         0.64 o                         
   3 -12   7          7.64          8.34         0.84 o                         
   4 -12   7          1.43          1.29         0.48 o                         
   5 -12   7         24.33         22.47         1.59 o                         
   6 -12   7          9.43         10.18         1.15 o                         
   7 -12   7         20.97         23.50         1.51 o                         
   8 -12   7         75.88         82.22         3.18 o                         
   9 -12   7         13.59         13.10         1.39 o                         
  -4 -11   7         52.52         60.55         2.60 o                         
  -3 -11   7        197.95        199.55         5.70 o                         
  -2 -11   7         40.36         45.03         3.01 o                         
  -1 -11   7         20.47         25.62         1.36 o                         
   0 -11   7         40.70         41.87         1.70 o                         
   1 -11   7        119.65        117.47         2.83 o                         
   2 -11   7         29.96         34.45         1.95 o                         
   3 -11   7          0.46         -0.04         0.38 o                         
   4 -11   7          6.80          7.19         0.72 o                         
   5 -11   7         82.96         79.14         2.81 o                         
   6 -11   7         65.36         62.20         2.97 o                         
   7 -11   7          1.59          1.58         0.65 o                         
   8 -11   7         16.66         22.38         1.85 o                         
   9 -11   7         38.24         44.84         2.04 o                         
  10 -11   7          9.77          9.08         1.20 o                         
  -5 -10   7          0.18          0.96         0.70 o                         
  -4 -10   7          2.38          2.31         0.76 o                         
  -3 -10   7          7.85          5.02         1.06 o                         
  -2 -10   7          0.15          0.77         0.95 o                         
  -1 -10   7          6.84          6.79         0.78 o                         
   0 -10   7          2.75          2.33         0.56 o                         
   1 -10   7         65.83         63.24         1.68 o                         
   2 -10   7          3.67          2.48         0.50 o                         
   3 -10   7          8.77         12.67         0.81 o                         
   4 -10   7          2.03          1.97         0.45 o                         
   5 -10   7          0.03          0.08         0.40 o                         
   6 -10   7          2.94          1.65         0.61 o                         
   7 -10   7         22.01         21.42         1.44 o                         
   8 -10   7          9.32          7.42         0.94 o                         
   9 -10   7         69.58         75.07         2.29 o                         
  10 -10   7         19.75         20.22         1.33 o                         
  11 -10   7          0.10          0.00         0.63 o                         
  -6  -9   7          0.25          0.38         0.62 o                         
  -5  -9   7          9.15          6.80         1.01 o                         
  -4  -9   7         20.17         19.75         1.41 o                         
  -3  -9   7          1.79          1.32         0.58 o                         
  -2  -9   7         40.85         38.92         1.42 o                         
  -1  -9   7         78.10         73.30         1.79 o                         
   0  -9   7          0.14          0.07         0.37 o                         
   1  -9   7        418.53        424.01         6.68 o                         
   2  -9   7          6.92          8.16         0.77 o                         
   3  -9   7         15.21         14.17         0.80 o                         
   4  -9   7         23.92         22.33         1.01 o                         
   5  -9   7         44.52         41.34         1.24 o                         
   6  -9   7          2.59          2.52         0.53 o                         
   7  -9   7          2.02          1.86         0.51 o                         
   8  -9   7          4.84          4.99         0.79 o                         
   9  -9   7         30.72         36.04         1.52 o                         
  10  -9   7         18.94         17.71         1.22 o                         
  11  -9   7          6.48          7.14         0.89 o                         
  -7  -8   7          0.91          0.67         0.62 o                         
  -6  -8   7          5.47          6.20         1.07 o                         
  -5  -8   7          0.23         -0.50         0.50 o                         
  -4  -8   7         69.30         67.83         5.85 o                         
  -3  -8   7          4.39          6.32         0.66 o                         
  -2  -8   7          0.23          0.30         0.34 o                         
  -1  -8   7         27.22         26.50         1.30 o                         
   0  -8   7          1.67          1.74         0.41 o                         
   1  -8   7        109.48        104.86         2.58 o                         
   2  -8   7          8.60          8.35         0.61 o                         
   3  -8   7         22.82         16.14         0.72 o                         
   4  -8   7         47.48         46.38         1.14 o                         
   5  -8   7        143.31        133.35         2.41 o                         
   6  -8   7        207.30        196.91         3.65 o                         
   7  -8   7         36.23         31.59         1.41 o                         
   8  -8   7         56.58         55.77         1.88 o                         
   9  -8   7          2.15          0.75         0.50 o                         
  10  -8   7          1.01          0.87         0.56 o                         
  11  -8   7          5.26          6.15         1.07 o                         
  -8  -7   7          6.27          5.76         1.15 o                         
  -7  -7   7         32.19         35.30         2.32 o                         
  -6  -7   7          6.71          7.60         0.84 o                         
  -5  -7   7         22.50         22.48         1.36 o                         
  -4  -7   7         53.79         53.98         1.69 o                         
  -3  -7   7         87.66         76.07         1.78 o                         
  -2  -7   7         20.77         17.60         0.83 o                         
  -1  -7   7          2.34          2.79         0.47 o                         
   0  -7   7        142.60        144.57         3.02 o                         
   1  -7   7          3.38          2.41         0.37 o                         
   2  -7   7         76.71         78.14         1.33 o                         
   3  -7   7         56.95         53.59         1.03 o                         
   4  -7   7        111.40        103.22         1.67 o                         
   5  -7   7        230.02        212.73         3.08 o                         
   6  -7   7         87.41         77.95         1.71 o                         
   7  -7   7          2.96          3.95         0.66 o                         
   8  -7   7          0.88         -0.03         0.40 o                         
   9  -7   7         26.50         23.93         1.10 o                         
  10  -7   7          8.27          8.72         0.83 o                         
  11  -7   7          8.36          8.19         1.01 o                         
  -9  -6   7         16.09         17.11         1.52 o                         
  -8  -6   7          0.02          0.23         0.51 o                         
  -7  -6   7         61.25         67.75         2.11 o                         
  -6  -6   7          1.09          0.37         0.50 o                         
  -5  -6   7          2.98          2.44         0.46 o                         
  -4  -6   7         45.10         38.43         1.56 o                         
  -3  -6   7         15.01         10.94         0.69 o                         
  -2  -6   7        210.63        208.57         3.37 o                         
  -1  -6   7         41.53         44.68         1.20 o                         
   0  -6   7         68.11         65.59         1.61 o                         
   1  -6   7        113.63        118.96         1.88 o                         
   2  -6   7        150.85        150.28         1.92 o                         
   3  -6   7         39.13         36.35         1.15 o                         
   4  -6   7        106.07         88.86         1.55 o                         
   5  -6   7        158.65        141.32         1.91 o                         
   6  -6   7         18.53         19.52         0.77 o                         
   7  -6   7         22.99         19.71         0.89 o                         
   8  -6   7          0.51          0.00         0.36 o                         
   9  -6   7          1.23          0.47         0.41 o                         
  10  -6   7          1.14          0.48         0.48 o                         
  11  -6   7          3.34          2.47         0.74 o                         
  -9  -5   7          3.96          3.09         0.85 o                         
  -8  -5   7         60.75         61.31         2.02 o                         
  -7  -5   7          0.81          0.94         0.45 o                         
  -6  -5   7         26.34         24.07         1.02 o                         
  -5  -5   7          5.29          5.32         0.56 o                         
  -4  -5   7         62.43         65.80         1.45 o                         
  -3  -5   7        909.85        862.91         9.34 o                         
  -2  -5   7         85.62         87.96         1.47 o                         
  -1  -5   7          3.10          2.42         0.25 o                         
   0  -5   7         75.21         67.24         1.26 o                         
   1  -5   7        348.90        365.09         5.45 o                         
   2  -5   7        141.25        157.89         2.16 o                         
   3  -5   7          2.24          2.30         0.33 o                         
   4  -5   7        119.96        113.89         1.69 o                         
   5  -5   7         31.43         31.82         0.71 o                         
   6  -5   7        599.77        606.35         8.58 o                         
   7  -5   7        268.50        257.22         4.03 o                         
   8  -5   7          6.98          5.77         0.61 o                         
   9  -5   7         17.46         16.83         1.27 o                         
  10  -5   7          5.77          5.57         0.83 o                         
  11  -5   7          3.76          3.14         0.70 o                         
 -10  -4   7         20.15         18.30         1.68 o                         
  -9  -4   7          9.18          8.49         1.43 o                         
  -8  -4   7         67.92         70.60         1.88 o                         
  -7  -4   7          0.15          0.30         0.32 o                         
  -6  -4   7          1.94          1.89         0.37 o                         
  -5  -4   7          0.04          0.00         0.23 o                         
  -4  -4   7        141.54        124.69         1.80 o                         
  -3  -4   7        294.55        289.70         3.24 o                         
  -2  -4   7         82.71         71.32         1.26 o                         
  -1  -4   7          6.50          4.33         0.61 o                         
   0  -4   7         65.01         69.53         1.04 o                         
   1  -4   7         66.13         71.67         1.08 o                         
   2  -4   7         36.15         35.53         0.61 o                         
   3  -4   7          0.32          0.30         0.14 o                         
   4  -4   7         45.84         51.25         0.99 o                         
   5  -4   7         69.51         72.24         1.43 o                         
   6  -4   7        243.08        226.06         3.08 o                         
   7  -4   7         14.40         15.67         0.81 o                         
   8  -4   7         13.27         12.80         0.98 o                         
   9  -4   7          0.61          0.47         0.50 o                         
  10  -4   7          0.11          1.00         0.53 o                         
  11  -4   7          1.92          0.12         0.74 o                         
 -10  -3   7         16.26         17.47         1.62 o                         
  -9  -3   7         13.93         14.98         1.44 o                         
  -8  -3   7          2.74          2.13         0.45 o                         
  -7  -3   7          7.42          5.89         0.59 o                         
  -6  -3   7         23.18         24.25         0.78 o                         
  -5  -3   7        163.43        158.15         2.22 o                         
  -4  -3   7        113.11         97.59         1.46 o                         
  -3  -3   7          0.94          1.39         0.30 o                         
  -2  -3   7         30.93         33.01         0.66 o                         
   0  -3   7         27.92         21.99         0.45 o                         
   1  -3   7        597.23        625.42         6.61 o                         
   2  -3   7         45.29         48.99         0.78 o                         
   3  -3   7         78.95         85.61         1.10 o                         
   4  -3   7        251.35        281.48         3.24 o                         
   5  -3   7          8.77         10.31         0.49 o                         
   6  -3   7         44.38         44.29         1.00 o                         
   7  -3   7        212.28        217.33         3.43 o                         
   8  -3   7         46.90         47.09         1.69 o                         
   9  -3   7         11.06         11.28         0.98 o                         
  10  -3   7         11.90         13.03         1.31 o                         
  11  -3   7          4.36          4.12         1.55 o                         
 -11  -2   7          3.05         -0.33         0.85 o                         
 -10  -2   7          5.66          5.31         0.87 o                         
  -9  -2   7          2.11          2.87         0.55 o                         
  -8  -2   7         21.15         23.76         1.13 o                         
  -7  -2   7         25.53         25.15         0.82 o                         
  -6  -2   7         80.87         82.85         1.71 o                         
  -5  -2   7         47.96         42.81         0.92 o                         
  -4  -2   7          0.14          1.16         0.20 o                         
  -3  -2   7        107.95        107.64         1.32 o                         
  -2  -2   7        120.59        112.64         1.33 o                         
  -1  -2   7         18.59         21.47         0.40 o                         
   0  -2   7        424.55        477.98         4.48 o                         
   1  -2   7         52.44         80.61         1.08 o                         
   2  -2   7         30.48         34.34         0.68 o                         
   3  -2   7          1.11          3.55         0.31 o                         
   4  -2   7          6.14          7.20         0.46 o                         
   5  -2   7        226.82        221.97         3.26 o                         
   6  -2   7        128.79        131.73         2.50 o                         
   7  -2   7        289.19        290.26         5.18 o                         
   8  -2   7          6.45          7.61         0.80 o                         
   9  -2   7          1.25          1.03         0.59 o                         
  10  -2   7          1.55          0.93         0.64 o                         
 -11  -1   7          0.29          0.00         0.80 o                         
 -10  -1   7         12.17         13.59         1.05 o                         
  -9  -1   7          2.51          2.07         0.51 o                         
  -8  -1   7          1.50          1.81         0.43 o                         
  -7  -1   7         38.32         36.33         0.96 o                         
  -6  -1   7        452.97        429.70         6.04 o                         
  -5  -1   7          3.13          5.29         0.36 o                         
  -4  -1   7        139.10        145.02         1.64 o                         
  -3  -1   7        655.15        702.58         6.43 o                         
  -2  -1   7        126.22        125.85         2.12 o                         
  -1  -1   7        149.95        169.17         1.72 o                         
   0  -1   7         10.60          5.98         0.26 o                         
   1  -1   7         75.21         73.31         1.03 o                         
   2  -1   7        245.39        240.74         2.76 o                         
   3  -1   7         59.85         62.68         1.10 o                         
   4  -1   7         96.74         97.82         1.73 o                         
   5  -1   7        306.08        295.31         3.89 o                         
   6  -1   7          5.17          5.26         0.60 o                         
   7  -1   7         79.85         74.22         1.87 o                         
   8  -1   7         87.29         86.69         2.73 o                         
   9  -1   7         76.45         76.85         2.67 o                         
  10  -1   7         22.71         25.40         1.91 o                         
 -12   0   7          4.00          4.87         1.12 o                         
 -11   0   7         41.86         42.76         1.94 o                         
 -10   0   7          5.07          5.22         0.74 o                         
  -9   0   7         20.36         20.45         0.99 o                         
  -8   0   7         56.42         48.89         1.36 o                         
  -7   0   7          4.07          5.32         0.62 o                         
  -6   0   7        206.21        190.61         3.39 o                         
  -5   0   7         17.01         14.09         0.47 o                         
  -4   0   7         30.74         26.85         0.62 o                         
  -3   0   7         48.70         52.55         0.89 o                         
  -2   0   7          9.40         11.45         0.36 o                         
  -1   0   7         69.34         77.26         0.94 o                         
   0   0   7        205.25        225.75         2.44 o                         
   1   0   7          0.73          0.34         0.13 o                         
   2   0   7         43.36         47.56         0.82 o                         
   3   0   7         79.53         84.18         1.28 o                         
   4   0   7          7.89         11.21         0.67 o                         
   5   0   7        156.31        141.93         2.37 o                         
   6   0   7         49.64         54.67         1.93 o                         
   7   0   7         19.45         19.41         1.16 o                         
   8   0   7         68.37         65.87         2.94 o                         
   9   0   7          3.11          2.65         0.87 o                         
 -12   1   7          3.25          2.30         0.79 o                         
 -11   1   7         86.21         86.59         3.53 o                         
 -10   1   7          3.59          4.85         1.08 o                         
  -9   1   7         29.93         25.87         1.33 o                         
  -8   1   7         37.18         32.66         1.43 o                         
  -7   1   7        332.08        312.89         4.08 o                         
  -6   1   7        310.01        303.84         3.42 o                         
  -5   1   7        126.85        116.71         1.52 o                         
  -4   1   7          6.91          8.76         0.37 o                         
  -3   1   7        137.13        122.55         1.53 o                         
  -2   1   7        226.22        268.32         2.87 o                         
  -1   1   7        216.52        210.63         2.31 o                         
   0   1   7         26.29         34.45         0.72 o                         
   1   1   7         15.37         15.35         0.41 o                         
   2   1   7         18.59         16.38         0.48 o                         
   3   1   7         41.41         39.22         0.86 o                         
   4   1   7         10.38         11.42         0.52 o                         
   5   1   7        141.41        134.63         2.39 o                         
   6   1   7        213.67        207.83         3.69 o                         
   7   1   7         12.57         10.19         0.88 o                         
   8   1   7         44.50         44.43         2.01 o                         
   9   1   7          6.83          5.22         0.94 o                         
 -12   2   7         20.83         17.83         1.46 o                         
 -11   2   7         28.89         33.44         1.73 o                         
 -10   2   7         82.27         80.77         2.23 o                         
  -9   2   7         76.40         70.24         2.21 o                         
  -8   2   7          2.19          2.36         0.70 o                         
  -7   2   7        216.95        202.44         3.05 o                         
  -6   2   7         42.58         42.28         0.82 o                         
  -5   2   7         12.81         13.06         0.48 o                         
  -4   2   7        134.84        129.93         1.61 o                         
  -3   2   7        529.01        507.56         5.21 o                         
  -2   2   7        419.51        430.97         3.95 o                         
  -1   2   7         22.21         24.99         0.50 o                         
   0   2   7        293.44        314.99         3.61 o                         
   1   2   7          4.91          9.22         0.38 o                         
   2   2   7          1.20          1.25         0.23 o                         
   3   2   7          4.90          4.78         0.52 o                         
   4   2   7          6.07          3.87         0.50 o                         
   5   2   7          4.43          5.18         0.60 o                         
   6   2   7        121.89        123.09         2.67 o                         
   7   2   7         20.23         22.60         1.16 o                         
   8   2   7          8.97          6.32         1.00 o                         
 -12   3   7          5.67          7.59         1.07 o                         
 -11   3   7         31.26         32.14         1.71 o                         
 -10   3   7          6.08          7.96         0.84 o                         
  -9   3   7          0.74         -0.22         0.39 o                         
  -8   3   7         14.28         14.59         0.78 o                         
  -7   3   7        172.07        166.52         2.62 o                         
  -6   3   7          0.09         -0.04         0.24 o                         
  -5   3   7        700.10        662.39         6.71 o                         
  -4   3   7        128.41        124.59         1.51 o                         
  -3   3   7          1.73          2.24         0.18 o                         
  -2   3   7          1.83          2.11         0.24 o                         
  -1   3   7        173.84        172.13         2.37 o                         
   0   3   7         86.12         81.72         1.46 o                         
   1   3   7         21.13         19.10         0.65 o                         
   2   3   7         47.23         38.33         1.22 o                         
   3   3   7         12.90         14.96         0.70 o                         
   4   3   7        283.31        292.49         4.75 o                         
   5   3   7        280.69        274.19         5.40 o                         
   6   3   7         16.85         17.16         1.62 o                         
   7   3   7         13.91         12.54         2.36 o                         
   8   3   7          6.24          3.36         1.66 o                         
 -12   4   7          1.11          0.38         0.64 o                         
 -11   4   7         30.91         36.70         1.66 o                         
 -10   4   7          8.23         10.16         0.96 o                         
  -9   4   7         16.46         16.43         1.01 o                         
  -8   4   7          3.23          3.50         0.47 o                         
  -7   4   7        149.72        149.98         3.03 o                         
  -6   4   7        350.06        336.29         4.19 o                         
  -5   4   7        730.70        704.79         8.41 o                         
  -4   4   7        256.40        256.97         3.49 o                         
  -3   4   7        117.88        114.64         2.07 o                         
  -2   4   7        229.23        203.89         3.44 o                         
  -1   4   7         66.42         61.28         1.29 o                         
   0   4   7         67.07         56.49         1.37 o                         
   1   4   7        231.98        220.15         3.58 o                         
   2   4   7          0.52          2.21         0.59 o                         
   3   4   7         46.81         46.47         1.63 o                         
   4   4   7          1.79          1.77         0.55 o                         
   5   4   7         12.39         11.49         1.01 o                         
   6   4   7          2.93          2.03         0.65 o                         
   7   4   7          1.00          0.31         0.65 o                         
 -12   5   7          0.22          0.54         0.87 o                         
 -11   5   7          0.01          0.70         0.64 o                         
 -10   5   7         82.75         86.15         3.24 o                         
  -9   5   7         15.22         16.45         1.21 o                         
  -8   5   7          0.16         -0.35         0.35 o                         
  -7   5   7          0.31          0.27         0.63 o                         
  -6   5   7        406.93        400.84         5.52 o                         
  -5   5   7         72.99         74.31         1.68 o                         
  -4   5   7         55.79         50.76         1.91 o                         
  -3   5   7         82.32         71.50         1.58 o                         
  -2   5   7          1.51          1.10         0.30 o                         
  -1   5   7          3.07          2.27         0.37 o                         
   0   5   7         17.23         17.72         0.91 o                         
   1   5   7         58.27         54.27         1.78 o                         
   2   5   7          5.25          2.99         0.85 o                         
   3   5   7          1.11          0.74         0.50 o                         
   4   5   7         16.10         18.20         1.21 o                         
   5   5   7          0.22         -0.19         0.48 o                         
   6   5   7         20.69         19.75         1.39 o                         
 -12   6   7          0.01         -0.37         0.69 o                         
 -11   6   7         18.03         17.65         1.43 o                         
 -10   6   7          0.23          0.06         0.55 o                         
  -9   6   7          0.72          1.18         1.10 o                         
  -8   6   7          3.05          3.20         0.70 o                         
  -7   6   7          1.96          2.27         0.64 o                         
  -6   6   7         45.95         41.50         1.85 o                         
  -5   6   7         29.34         31.59         1.23 o                         
  -4   6   7          7.61          5.90         0.54 o                         
  -3   6   7          2.72          3.35         0.44 o                         
  -2   6   7          1.40          0.43         0.30 o                         
  -1   6   7         38.71         40.75         1.32 o                         
   0   6   7         74.47         72.09         1.84 o                         
   1   6   7          0.35          0.78         0.42 o                         
   2   6   7         32.80         32.24         2.05 o                         
   3   6   7          6.77          7.59         1.09 o                         
   4   6   7         36.44         40.06         1.77 o                         
   5   6   7          3.97          4.14         0.80 o                         
 -12   7   7          1.53          1.39         0.77 o                         
 -11   7   7          1.08          0.29         0.69 o                         
 -10   7   7          3.97          2.05         0.83 o                         
  -9   7   7          0.29         -0.48         0.60 o                         
  -8   7   7         34.67         36.45         2.14 o                         
  -7   7   7         12.15         13.89         0.92 o                         
  -6   7   7          4.95          6.22         0.64 o                         
  -5   7   7         15.83         11.46         0.71 o                         
  -4   7   7         48.71         41.20         1.22 o                         
  -3   7   7         41.05         37.18         1.16 o                         
  -2   7   7        148.95        151.68         2.99 o                         
  -1   7   7         91.62         88.33         2.59 o                         
   0   7   7         84.23         83.04         3.54 o                         
   1   7   7          0.67         -0.11         0.51 o                         
   2   7   7          1.08          0.92         0.60 o                         
   3   7   7         25.46         24.88         1.47 o                         
   4   7   7          9.79          7.83         1.04 o                         
 -11   8   7          1.54          3.31         0.89 o                         
 -10   8   7         38.19         35.71         2.19 o                         
  -9   8   7         10.58         11.13         1.97 o                         
  -8   8   7          1.19          1.41         0.67 o                         
  -7   8   7          6.61         10.17         0.97 o                         
  -6   8   7         31.58         32.47         1.29 o                         
  -5   8   7          0.98          0.71         0.42 o                         
  -4   8   7          1.35          0.77         0.41 o                         
  -3   8   7          2.80          4.09         0.62 o                         
  -2   8   7         69.09         77.98         2.09 o                         
  -1   8   7          0.45          0.47         0.43 o                         
   0   8   7         56.93         60.02         2.46 o                         
   1   8   7         53.87         59.74         2.13 o                         
   2   8   7         20.86         20.33         2.04 o                         
   3   8   7          0.54          0.82         0.71 o                         
 -11   9   7         24.44         25.19         1.77 o                         
 -10   9   7         29.16         32.31         1.90 o                         
  -9   9   7         47.55         46.96         2.16 o                         
  -8   9   7         19.71         18.99         1.47 o                         
  -7   9   7          8.42          7.68         0.86 o                         
  -6   9   7          3.54          2.00         0.63 o                         
  -5   9   7          2.19          1.61         0.59 o                         
  -4   9   7          3.67          4.27         0.77 o                         
  -3   9   7          1.00          0.60         0.46 o                         
  -2   9   7          4.55          4.53         0.89 o                         
  -1   9   7         15.23         15.32         1.21 o                         
   0   9   7          2.01          2.30         0.68 o                         
   1   9   7         12.05         13.57         1.23 o                         
 -10  10   7          4.99          4.65         1.00 o                         
  -9  10   7          0.19          1.08         0.77 o                         
  -8  10   7         10.80         13.64         1.45 o                         
  -7  10   7          7.20         11.09         1.09 o                         
  -6  10   7         26.89         28.11         1.49 o                         
  -5  10   7        329.10        343.88         6.42 o                         
  -4  10   7        136.98        146.76         3.74 o                         
  -3  10   7          0.70         -0.02         0.72 o                         
  -2  10   7         33.11         39.60         2.86 o                         
  -1  10   7          9.98          8.62         1.41 o                         
  -8  11   7         22.06         23.95         2.22 o                         
  -7  11   7         38.50         45.60         3.20 o                         
  -6  11   7        109.03        114.90         3.36 o                         
  -5  11   7         51.59         58.07         2.87 o                         
  -4  11   7          0.15         -0.18         0.53 o                         
  -3  11   7          1.13          0.79         0.64 o                         
   3 -14   8          2.34          3.09         1.07 o                         
   4 -14   8          1.68          1.60         1.38 o                         
   5 -14   8          8.44          7.38         1.07 o                         
   0 -13   8          1.71          1.80         0.67 o                         
   1 -13   8          0.01          0.01         0.51 o                         
   2 -13   8         49.00         51.50         1.96 o                         
   3 -13   8          1.01          0.84         0.52 o                         
   4 -13   8          0.39          0.24         0.55 o                         
   5 -13   8          2.46          1.75         0.72 o                         
   6 -13   8          8.16          7.28         1.05 o                         
   7 -13   8         51.98         57.70         2.68 o                         
   8 -13   8          8.72          6.86         1.53 o                         
  -2 -12   8          1.27          0.47         0.74 o                         
  -1 -12   8         20.04         21.05         2.55 o                         
   0 -12   8          3.85          4.08         0.88 o                         
   1 -12   8          0.89          0.64         0.59 o                         
   2 -12   8          9.50          9.26         0.86 o                         
   3 -12   8          2.18          2.38         0.54 o                         
   4 -12   8         25.96         24.42         1.32 o                         
   5 -12   8         14.92         18.07         1.37 o                         
   6 -12   8        122.68        109.42         3.19 o                         
   7 -12   8        241.69        241.77         5.34 o                         
   8 -12   8          1.77          2.49         1.03 o                         
   9 -12   8         21.01         22.42         1.60 o                         
  -4 -11   8         35.36         39.43         2.98 o                         
  -3 -11   8         34.65         39.30         2.04 o                         
  -2 -11   8         24.07         28.67         1.68 o                         
  -1 -11   8          3.19          3.05         0.69 o                         
   0 -11   8        163.16        159.40         3.44 o                         
   1 -11   8         16.95         15.59         1.43 o                         
   2 -11   8          6.41          7.19         0.74 o                         
   3 -11   8         20.51         20.02         1.02 o                         
   4 -11   8          1.15          2.21         0.53 o                         
   5 -11   8          4.40         10.00         1.18 o                         
   6 -11   8          3.03          2.82         0.71 o                         
   7 -11   8          6.41          5.62         0.96 o                         
   8 -11   8         44.13         44.47         2.31 o                         
   9 -11   8          3.00          4.09         1.05 o                         
  10 -11   8         30.44         32.95         1.83 o                         
  -5 -10   8          1.95          2.10         0.75 o                         
  -4 -10   8          4.85          5.59         0.99 o                         
  -3 -10   8          3.10          2.39         0.74 o                         
  -2 -10   8          6.59          5.82         0.94 o                         
  -1 -10   8         22.28         23.49         1.33 o                         
   0 -10   8         10.64         13.38         1.09 o                         
   1 -10   8         46.74         36.16         1.42 o                         
   2 -10   8         13.74         14.15         0.86 o                         
   3 -10   8         10.53          9.14         0.75 o                         
   4 -10   8          0.51          1.43         0.46 o                         
   5 -10   8        149.73        134.00         2.94 o                         
   6 -10   8          2.12          3.61         0.70 o                         
   7 -10   8          0.83          1.39         0.62 o                         
   8 -10   8          1.87          1.89         0.80 o                         
   9 -10   8          2.07          2.93         0.82 o                         
  10 -10   8          3.51          4.65         1.02 o                         
  -6  -9   8          1.42          0.41         0.66 o                         
  -5  -9   8          6.56          4.49         0.90 o                         
  -4  -9   8          0.12          0.46         0.73 o                         
  -3  -9   8          4.51          3.55         0.77 o                         
  -2  -9   8          3.70          3.70         0.60 o                         
  -1  -9   8          8.62          7.80         0.72 o                         
   0  -9   8         97.93        101.56         2.19 o                         
   1  -9   8         37.18         34.73         1.21 o                         
   2  -9   8         21.43         20.30         1.01 o                         
   3  -9   8         65.71         62.88         1.78 o                         
   4  -9   8         41.11         37.45         1.21 o                         
   5  -9   8         13.87         16.34         0.95 o                         
   6  -9   8         12.35          8.19         0.94 o                         
   7  -9   8         41.06         42.14         1.95 o                         
   8  -9   8          0.02         -0.45         0.45 o                         
   9  -9   8         20.67         20.15         1.25 o                         
  10  -9   8         34.79         32.09         1.83 o                         
  -7  -8   8         13.40         16.86         1.76 o                         
  -6  -8   8          2.29          2.97         1.40 o                         
  -5  -8   8          3.75          3.71         0.84 o                         
  -4  -8   8          1.15          0.96         0.73 o                         
  -3  -8   8          0.62          0.00         0.43 o                         
  -2  -8   8          0.99          0.16         0.59 o                         
  -1  -8   8          4.46          1.82         0.46 o                         
   0  -8   8        124.58        120.22         2.44 o                         
   1  -8   8         12.31         12.03         0.76 o                         
   2  -8   8         67.52         66.23         1.63 o                         
   3  -8   8         23.73         22.17         0.99 o                         
   4  -8   8        259.18        221.58         3.83 o                         
   5  -8   8          4.66          3.83         0.50 o                         
   6  -8   8         14.49         10.77         0.84 o                         
   7  -8   8          7.66          8.02         0.86 o                         
   8  -8   8         21.02         26.07         1.25 o                         
   9  -8   8         26.96         27.74         1.34 o                         
  10  -8   8          1.68          1.62         0.60 o                         
  11  -8   8          4.53          4.32         0.94 o                         
  -8  -7   8          1.66          2.43         0.92 o                         
  -7  -7   8          6.04          5.53         1.15 o                         
  -6  -7   8         59.15         59.84         2.64 o                         
  -5  -7   8         31.36         34.99         1.67 o                         
  -4  -7   8         15.87         15.01         1.06 o                         
  -3  -7   8          5.37          5.85         0.61 o                         
  -2  -7   8          7.92          8.16         0.68 o                         
  -1  -7   8        152.33        158.77         3.18 o                         
   0  -7   8        222.45        213.67         3.77 o                         
   1  -7   8        133.47        127.82         2.68 o                         
   2  -7   8         30.54         29.54         1.00 o                         
   3  -7   8        308.99        300.17         5.11 o                         
   4  -7   8        609.19        538.38         7.67 o                         
   5  -7   8         10.99          9.78         0.62 o                         
   6  -7   8          2.25          1.45         0.46 o                         
   7  -7   8         14.41         10.50         0.93 o                         
   8  -7   8         30.93         35.76         1.60 o                         
   9  -7   8         11.16         10.92         0.95 o                         
  10  -7   8          4.20          3.82         0.73 o                         
  11  -7   8          0.88          0.63         0.72 o                         
  -8  -6   8          3.26          2.98         0.80 o                         
  -7  -6   8          0.55          0.75         0.62 o                         
  -6  -6   8          0.09          0.14         0.40 o                         
  -5  -6   8          0.76          0.98         0.40 o                         
  -4  -6   8          8.04          6.67         0.61 o                         
  -3  -6   8          0.84          0.89         0.39 o                         
  -2  -6   8         10.62         10.45         0.72 o                         
  -1  -6   8         32.16         29.38         0.92 o                         
   0  -6   8        428.34        414.89         5.54 o                         
   1  -6   8         74.78         65.79         1.51 o                         
   2  -6   8          1.20          1.68         0.41 o                         
   3  -6   8        145.11        135.17         1.84 o                         
   4  -6   8         87.85         73.26         1.57 o                         
   5  -6   8         86.95         63.43         1.33 o                         
   6  -6   8          6.09          7.32         0.64 o                         
   7  -6   8         19.71         16.88         0.87 o                         
   8  -6   8         51.59         52.85         1.56 o                         
   9  -6   8         49.56         53.16         1.72 o                         
  10  -6   8         18.27         19.36         1.33 o                         
  11  -6   8          0.09         -0.52         0.52 o                         
  -9  -5   8          1.30          1.72         0.68 o                         
  -8  -5   8          1.48          2.84         0.77 o                         
  -7  -5   8          0.00         -0.38         0.41 o                         
  -6  -5   8          1.33          1.00         0.42 o                         
  -5  -5   8          6.79          7.87         0.59 o                         
  -4  -5   8         69.54         64.08         1.39 o                         
  -3  -5   8         11.80         12.73         0.58 o                         
  -2  -5   8         32.74         32.31         0.98 o                         
  -1  -5   8        194.30        175.48         2.54 o                         
   0  -5   8        903.95        933.27        14.11 o                         
   1  -5   8          2.37          4.93         0.41 o                         
   2  -5   8         29.04         22.99         0.51 o                         
   3  -5   8          0.14          1.57         0.25 o                         
   4  -5   8          2.61          6.16         0.42 o                         
   5  -5   8        259.73        240.20         3.16 o                         
   6  -5   8          1.07          2.18         0.40 o                         
   7  -5   8          5.61          4.73         0.56 o                         
   8  -5   8          2.68          1.67         0.51 o                         
   9  -5   8         11.56         11.40         1.07 o                         
  10  -5   8         10.24         11.77         1.23 o                         
  11  -5   8          4.06          2.48         1.18 o                         
 -10  -4   8          0.02         -0.62         1.08 o                         
  -9  -4   8          7.75          7.01         1.21 o                         
  -8  -4   8          9.22          8.99         0.96 o                         
  -7  -4   8          1.63          1.04         0.44 o                         
  -6  -4   8          0.50          0.43         0.28 o                         
  -5  -4   8          0.01         -0.12         0.21 o                         
  -4  -4   8         60.92         54.50         1.22 o                         
  -3  -4   8        112.53        107.50         1.66 o                         
  -2  -4   8          3.98          3.19         0.41 o                         
  -1  -4   8          6.23          7.59         0.38 o                         
   0  -4   8        314.52        298.65         3.10 o                         
   1  -4   8        126.31        121.83         1.49 o                         
   2  -4   8         31.18         25.63         0.69 o                         
   3  -4   8        204.29        205.50         2.29 o                         
   4  -4   8        378.62        408.35         4.78 o                         
   5  -4   8        346.40        332.83         4.72 o                         
   6  -4   8        120.21        115.48         1.99 o                         
   7  -4   8          1.41          1.25         0.43 o                         
   8  -4   8         20.31         23.69         1.08 o                         
   9  -4   8          3.69          3.15         0.67 o                         
  10  -4   8          0.23          0.22         0.53 o                         
 -10  -3   8          2.05          3.06         1.02 o                         
  -9  -3   8          1.11          1.58         0.56 o                         
  -8  -3   8          7.34          7.34         0.93 o                         
  -7  -3   8          1.24          1.11         0.40 o                         
  -6  -3   8          4.97          3.63         0.39 o                         
  -5  -3   8         47.98         45.49         1.05 o                         
  -4  -3   8          0.85          0.49         0.57 o                         
  -3  -3   8          1.07          0.22         0.13 o                         
  -2  -3   8        140.11        141.90         1.88 o                         
  -1  -3   8         48.33         42.92         0.80 o                         
   0  -3   8        476.20        469.14         4.19 o                         
   1  -3   8         40.89         38.53         0.63 o                         
   2  -3   8         39.08         44.77         0.82 o                         
   3  -3   8        122.13        109.02         1.46 o                         
   4  -3   8         80.78         69.59         1.23 o                         
   5  -3   8        220.26        228.29         3.16 o                         
   6  -3   8        184.12        187.08         2.96 o                         
   7  -3   8          0.99          1.62         0.49 o                         
   8  -3   8         52.52         48.72         1.78 o                         
   9  -3   8         13.59          9.61         0.97 o                         
  10  -3   8          0.82         -0.15         0.57 o                         
 -11  -2   8          3.27          3.19         1.22 o                         
 -10  -2   8          3.60          5.40         0.95 o                         
  -9  -2   8          4.48          5.61         0.77 o                         
  -8  -2   8         18.29         19.36         0.97 o                         
  -7  -2   8         17.81         16.05         1.00 o                         
  -6  -2   8         23.11         19.35         0.96 o                         
  -5  -2   8         30.54         38.22         0.97 o                         
  -4  -2   8         97.23        103.34         1.51 o                         
  -3  -2   8        117.54        119.29         1.62 o                         
  -2  -2   8        140.90        150.42         1.63 o                         
  -1  -2   8        306.05        373.04         3.91 o                         
   0  -2   8        269.26        279.39         2.76 o                         
   1  -2   8          0.04          0.63         0.16 o                         
   2  -2   8          2.63          5.81         0.31 o                         
   3  -2   8         82.57         86.26         1.27 o                         
   4  -2   8        383.28        377.17         6.70 o                         
   5  -2   8        204.50        208.71         3.43 o                         
   6  -2   8         51.83         50.40         1.41 o                         
   7  -2   8          2.27          1.65         0.74 o                         
   8  -2   8          0.31         -0.13         0.48 o                         
   9  -2   8          0.86          0.40         0.56 o                         
  10  -2   8          4.96          5.10         0.89 o                         
 -11  -1   8          1.69          0.54         0.71 o                         
 -10  -1   8          3.54          6.88         1.11 o                         
  -9  -1   8          1.49          1.77         0.54 o                         
  -8  -1   8          0.19          0.52         0.33 o                         
  -7  -1   8         10.21         11.42         0.73 o                         
  -6  -1   8          3.36          0.20         0.75 o                         
  -5  -1   8          7.52          3.11         0.33 o                         
  -4  -1   8         71.64         69.26         1.21 o                         
  -3  -1   8        146.06        154.91         2.00 o                         
  -2  -1   8         28.60         30.56         0.66 o                         
  -1  -1   8          6.62         10.35         0.34 o                         
   0  -1   8          0.28          0.02         0.13 o                         
   1  -1   8          1.54          4.07         0.28 o                         
   2  -1   8        222.85        233.09         2.75 o                         
   3  -1   8         33.20         32.59         0.83 o                         
   4  -1   8        313.87        304.81         5.05 o                         
   5  -1   8        126.65        131.59         2.87 o                         
   6  -1   8         53.34         47.27         1.49 o                         
   7  -1   8          0.00          0.06         0.47 o                         
   8  -1   8          0.51         -0.26         0.59 o                         
   9  -1   8         29.53         33.67         2.08 o                         
 -11   0   8          3.22          2.06         0.96 o                         
 -10   0   8         11.75         13.97         1.13 o                         
  -9   0   8         10.42         10.19         0.83 o                         
  -8   0   8          0.45          0.65         0.35 o                         
  -7   0   8         14.03         13.75         0.82 o                         
  -6   0   8         15.52         11.77         0.63 o                         
  -5   0   8         65.45         56.71         1.10 o                         
  -4   0   8          5.68          6.78         0.51 o                         
  -3   0   8         99.00        104.71         1.57 o                         
  -2   0   8          0.55          0.24         0.23 o                         
  -1   0   8          8.56         11.65         0.38 o                         
   0   0   8          0.09          0.57         0.15 o                         
   1   0   8         44.89         48.29         0.80 o                         
   2   0   8         82.46         88.60         1.28 o                         
   3   0   8         44.46         39.49         0.93 o                         
   4   0   8         33.94         31.52         1.39 o                         
   5   0   8          0.03         -0.20         0.26 o                         
   6   0   8        260.97        259.61         4.34 o                         
   7   0   8          0.79          0.32         0.52 o                         
   8   0   8          0.01         -0.03         0.50 o                         
   9   0   8         17.89         19.47         1.52 o                         
 -12   1   8          0.10          1.26         0.91 o                         
 -11   1   8         33.78         36.31         2.67 o                         
 -10   1   8         82.02         88.82         3.21 o                         
  -9   1   8          1.50          2.11         0.47 o                         
  -8   1   8         36.63         30.31         1.03 o                         
  -7   1   8         63.79         50.15         1.35 o                         
  -6   1   8         25.82         28.43         0.93 o                         
  -5   1   8          0.84          1.57         0.36 o                         
  -4   1   8         12.55         12.77         0.62 o                         
  -3   1   8        442.29        455.58         5.82 o                         
  -2   1   8         71.52         68.17         1.08 o                         
  -1   1   8         20.68         16.74         0.43 o                         
   0   1   8         33.37         30.11         0.59 o                         
   1   1   8        531.06        540.75         5.35 o                         
   2   1   8          0.79          0.88         0.21 o                         
   3   1   8          2.51          2.23         0.33 o                         
   4   1   8          0.83          0.33         0.27 o                         
   5   1   8         18.93         16.96         0.93 o                         
   6   1   8        123.96        118.37         2.77 o                         
   7   1   8          1.67          0.69         0.56 o                         
   8   1   8          1.06          0.71         0.70 o                         
 -12   2   8          2.92          2.26         1.06 o                         
 -11   2   8          1.05          0.92         0.67 o                         
 -10   2   8          1.64          1.21         0.52 o                         
  -9   2   8          8.08          7.95         0.96 o                         
  -8   2   8         67.62         58.82         1.77 o                         
  -7   2   8          1.78          1.51         0.56 o                         
  -6   2   8          7.54          7.66         0.57 o                         
  -5   2   8          3.96          4.04         0.37 o                         
  -4   2   8          0.02          0.06         0.18 o                         
  -3   2   8        175.82        149.45         2.20 o                         
  -2   2   8        667.56        656.89         6.14 o                         
  -1   2   8          5.66          4.94         0.33 o                         
   0   2   8          2.74          1.17         0.30 o                         
   1   2   8        157.86        155.14         2.06 o                         
   2   2   8        124.77        134.81         2.05 o                         
   3   2   8         20.70         21.14         1.04 o                         
   4   2   8         80.33         84.24         2.23 o                         
   5   2   8         28.21         32.20         1.23 o                         
   6   2   8        184.18        187.86         4.00 o                         
   7   2   8          0.19          0.59         0.61 o                         
   8   2   8          3.72          2.68         1.04 o                         
 -12   3   8         42.44         48.61         2.49 o                         
 -11   3   8          4.67          6.16         0.96 o                         
 -10   3   8         11.72         10.00         0.93 o                         
  -9   3   8         26.99         22.10         1.03 o                         
  -8   3   8         41.62         41.27         1.22 o                         
  -7   3   8         18.82         17.89         1.02 o                         
  -6   3   8        130.52        123.31         2.32 o                         
  -5   3   8          1.57          1.94         0.39 o                         
  -4   3   8          0.82          1.11         0.31 o                         
  -3   3   8         83.17         94.63         2.26 o                         
  -2   3   8        255.01        250.17         3.33 o                         
  -1   3   8          5.10          4.90         0.42 o                         
   0   3   8         61.17         49.60         1.12 o                         
   1   3   8         71.92         65.08         1.33 o                         
   2   3   8        151.95        153.34         2.65 o                         
   3   3   8         48.85         48.46         1.54 o                         
   4   3   8          0.02          0.47         0.51 o                         
   5   3   8         26.49         27.03         1.58 o                         
   6   3   8          3.64          3.60         0.71 o                         
   7   3   8          8.15          6.04         1.14 o                         
 -12   4   8          4.01          3.59         1.19 o                         
 -11   4   8          0.06          0.23         0.57 o                         
 -10   4   8          7.08          5.95         0.92 o                         
  -9   4   8          0.42          0.08         0.44 o                         
  -8   4   8          2.56          3.21         0.59 o                         
  -7   4   8        154.90        155.86         2.89 o                         
  -6   4   8          7.47          7.36         0.65 o                         
  -5   4   8          5.57          6.17         0.59 o                         
  -4   4   8         56.78         52.02         1.52 o                         
  -3   4   8         42.34         34.96         0.98 o                         
  -2   4   8          0.15          0.18         0.25 o                         
  -1   4   8        418.88        375.73         5.68 o                         
   0   4   8          7.15          4.92         0.52 o                         
   1   4   8         10.51         13.48         0.84 o                         
   2   4   8        233.77        229.77         4.57 o                         
   3   4   8         50.72         45.43         2.38 o                         
   4   4   8         89.46         83.65         2.46 o                         
   5   4   8         62.22         59.28         2.35 o                         
   6   4   8         33.50         32.85         1.92 o                         
 -12   5   8          0.90          0.90         0.78 o                         
 -11   5   8          3.04          2.00         0.75 o                         
 -10   5   8         11.17         10.95         1.24 o                         
  -9   5   8          3.54          3.74         0.89 o                         
  -8   5   8          1.16          1.63         0.42 o                         
  -7   5   8        241.48        238.90         4.37 o                         
  -6   5   8          2.03          1.47         0.86 o                         
  -5   5   8         54.99         53.76         1.66 o                         
  -4   5   8         19.17         21.35         0.80 o                         
  -3   5   8        122.71        121.41         2.20 o                         
  -2   5   8         15.85         15.62         0.72 o                         
  -1   5   8         60.24         52.36         1.39 o                         
   0   5   8          2.46          2.00         0.44 o                         
   1   5   8          0.26          0.12         0.37 o                         
   2   5   8          9.99          9.61         1.10 o                         
   3   5   8         22.45         23.68         1.35 o                         
   4   5   8         19.80         19.65         1.92 o                         
   5   5   8          1.81          1.51         0.66 o                         
 -12   6   8          2.79          2.57         0.82 o                         
 -11   6   8         13.88         13.18         1.66 o                         
 -10   6   8         32.33         31.40         1.73 o                         
  -9   6   8          0.10          0.17         0.56 o                         
  -8   6   8          3.08          4.88         0.85 o                         
  -7   6   8         24.44         25.62         1.10 o                         
  -6   6   8          0.79          0.16         0.42 o                         
  -5   6   8          2.69          3.19         0.54 o                         
  -4   6   8         18.40         15.96         0.78 o                         
  -3   6   8         16.25         25.33         0.93 o                         
  -2   6   8         15.21         20.36         1.19 o                         
  -1   6   8          4.03          4.03         0.58 o                         
   0   6   8         11.10         10.88         0.92 o                         
   1   6   8          6.18          5.62         0.79 o                         
   2   6   8          1.83          2.28         0.70 o                         
   3   6   8          3.06          3.16         0.70 o                         
   4   6   8         28.30         30.23         1.61 o                         
 -11   7   8          0.01         -0.12         0.61 o                         
 -10   7   8          0.79         -0.06         0.59 o                         
  -9   7   8          0.02         -0.51         0.63 o                         
  -8   7   8         11.43         12.17         1.23 o                         
  -7   7   8         75.20         82.86         2.82 o                         
  -6   7   8          3.18          1.87         0.56 o                         
  -5   7   8          0.01          0.22         0.42 o                         
  -4   7   8          0.02         -0.23         0.31 o                         
  -3   7   8        153.93        149.90         3.01 o                         
  -2   7   8         44.67         44.56         1.46 o                         
  -1   7   8          4.77          4.29         0.64 o                         
   0   7   8          9.62          7.82         0.80 o                         
   1   7   8         19.99         23.95         1.37 o                         
   2   7   8         14.78         16.41         1.35 o                         
   3   7   8          0.29          0.27         0.57 o                         
 -11   8   8          2.68          2.93         0.89 o                         
 -10   8   8          0.84          0.28         0.73 o                         
  -9   8   8          0.44          0.04         0.61 o                         
  -8   8   8         95.09         96.97         2.88 o                         
  -7   8   8         22.07         26.31         2.75 o                         
  -6   8   8          8.49          7.15         0.77 o                         
  -5   8   8          0.42          0.43         0.45 o                         
  -4   8   8          2.42          2.28         0.63 o                         
  -3   8   8          1.05          0.16         1.00 o                         
  -2   8   8         13.95         15.45         1.13 o                         
  -1   8   8        105.91        105.22         2.83 o                         
   0   8   8         13.09         13.81         1.36 o                         
   1   8   8          4.23          5.17         0.88 o                         
   2   8   8         11.34          9.27         1.70 o                         
 -10   9   8          9.65         10.60         1.42 o                         
  -9   9   8         82.30         86.31         3.04 o                         
  -8   9   8         13.98         15.07         1.40 o                         
  -7   9   8          9.24          7.97         0.93 o                         
  -6   9   8         13.08         13.31         1.23 o                         
  -5   9   8          0.19         -0.35         0.52 o                         
  -4   9   8          1.33          0.95         0.61 o                         
  -3   9   8         16.56         15.43         1.80 o                         
  -2   9   8          5.40          3.91         0.78 o                         
  -1   9   8         83.93         83.43         2.60 o                         
   0   9   8          0.43         -0.17         0.65 o                         
  -9  10   8          5.09          4.01         1.18 o                         
  -8  10   8          0.14         -0.27         0.60 o                         
  -7  10   8         36.70         41.81         2.07 o                         
  -6  10   8         76.62         75.20         2.51 o                         
  -5  10   8         66.77         69.68         3.44 o                         
  -4  10   8         45.06         52.08         3.28 o                         
  -3  10   8          0.70          0.28         0.54 o                         
  -2  10   8          1.49         -0.36         0.55 o                         
   0 -13   9         38.30         45.98         2.09 o                         
   1 -13   9          4.35          4.20         0.82 o                         
   2 -13   9          0.83          0.64         0.65 o                         
   3 -13   9         19.29         18.44         1.14 o                         
   4 -13   9         37.41         38.01         1.86 o                         
   5 -13   9         25.95         29.44         1.70 o                         
   6 -13   9          1.71          2.14         1.16 o                         
   7 -13   9         42.69         42.51         2.09 o                         
  -2 -12   9         10.17         10.72         1.27 o                         
  -1 -12   9         90.70         98.11         2.90 o                         
   0 -12   9          5.23          4.66         0.80 o                         
   1 -12   9          1.77          2.46         0.68 o                         
   2 -12   9         51.29         51.66         1.81 o                         
   3 -12   9          3.95          4.81         0.71 o                         
   4 -12   9          4.22          4.37         0.88 o                         
   5 -12   9          6.92          7.63         1.18 o                         
   6 -12   9          3.73          3.40         0.82 o                         
   7 -12   9         71.65         77.14         2.70 o                         
   8 -12   9         17.32         17.40         1.82 o                         
  -3 -11   9         36.47         40.50         2.05 o                         
  -2 -11   9         18.73         18.97         1.45 o                         
  -1 -11   9         34.61         41.46         1.89 o                         
   0 -11   9          4.18          4.55         0.73 o                         
   1 -11   9          0.14          0.39         0.49 o                         
   2 -11   9         59.66         57.55         1.86 o                         
   3 -11   9         36.03         31.85         1.39 o                         
   4 -11   9         22.51         24.43         1.16 o                         
   5 -11   9          0.21         -0.11         0.48 o                         
   6 -11   9          0.99          1.12         0.88 o                         
   7 -11   9         10.92          9.89         1.15 o                         
   8 -11   9          7.81          9.14         1.36 o                         
   9 -11   9          0.17          0.53         0.74 o                         
  -5 -10   9          6.87          8.69         1.40 o                         
  -4 -10   9          2.85          4.30         0.90 o                         
  -3 -10   9          5.78          7.18         1.21 o                         
  -2 -10   9          0.34          0.78         0.52 o                         
  -1 -10   9         40.71         41.28         1.44 o                         
   0 -10   9         68.72         63.97         1.78 o                         
   1 -10   9         66.75         63.94         2.50 o                         
   2 -10   9         13.40         11.36         0.91 o                         
   3 -10   9          6.50          6.57         0.68 o                         
   4 -10   9          0.11          0.12         0.39 o                         
   5 -10   9          7.75          6.96         1.01 o                         
   6 -10   9          7.56          5.34         0.83 o                         
   7 -10   9          3.83          3.77         0.82 o                         
   8 -10   9          0.29         -0.62         0.62 o                         
   9 -10   9          0.03          0.18         0.63 o                         
  10 -10   9         19.77         24.69         1.65 o                         
  -6  -9   9         22.34         22.99         2.38 o                         
  -5  -9   9          3.13          4.42         0.98 o                         
  -4  -9   9          4.89          3.82         0.96 o                         
  -3  -9   9         11.60          9.24         1.31 o                         
  -2  -9   9          2.75          1.98         0.58 o                         
  -1  -9   9          1.04          1.28         0.53 o                         
   0  -9   9         14.07         15.60         1.00 o                         
   1  -9   9         34.68         34.47         1.23 o                         
   2  -9   9         24.14         24.56         1.14 o                         
   3  -9   9        210.63        198.63         3.70 o                         
   4  -9   9        109.50        101.87         2.18 o                         
   5  -9   9          0.00         -0.24         0.38 o                         
   6  -9   9          5.25          4.39         0.92 o                         
   7  -9   9         25.13         25.32         1.46 o                         
   8  -9   9         22.75         23.54         1.64 o                         
   9  -9   9         32.41         31.16         1.72 o                         
  10  -9   9         10.89         13.38         1.33 o                         
  -7  -8   9          3.06          3.30         1.02 o                         
  -6  -8   9          0.48         -0.16         0.68 o                         
  -5  -8   9         27.07         34.14         1.79 o                         
  -4  -8   9         68.95         67.27         2.10 o                         
  -3  -8   9          1.58          3.16         0.56 o                         
  -2  -8   9          1.81          1.74         0.48 o                         
  -1  -8   9          4.21          3.89         0.56 o                         
   0  -8   9         16.48         15.41         0.90 o                         
   1  -8   9         70.53         64.91         1.70 o                         
   2  -8   9        179.55        169.11         3.24 o                         
   3  -8   9         15.93         13.47         0.85 o                         
   4  -8   9         43.21         41.41         1.36 o                         
   5  -8   9         15.58         12.77         0.88 o                         
   6  -8   9          2.37          1.29         0.54 o                         
   7  -8   9          3.60          4.15         0.88 o                         
   8  -8   9         28.79         35.70         1.87 o                         
   9  -8   9          0.06          0.41         0.56 o                         
  10  -8   9          2.43          2.89         0.81 o                         
  -8  -7   9          5.81          3.40         2.00 o                         
  -7  -7   9          2.20          0.99         0.80 o                         
  -6  -7   9          1.53          2.36         1.21 o                         
  -5  -7   9          0.12          0.54         0.56 o                         
  -4  -7   9         50.04         46.43         1.74 o                         
  -3  -7   9          9.75         12.24         0.94 o                         
  -2  -7   9         78.67         84.03         2.16 o                         
  -1  -7   9          9.34          9.49         0.82 o                         
   0  -7   9         39.52         37.84         2.04 o                         
   1  -7   9        397.17        374.06         6.18 o                         
   2  -7   9         34.45         28.89         1.11 o                         
   3  -7   9          0.30         -0.05         0.32 o                         
   4  -7   9         26.82         22.48         0.99 o                         
   5  -7   9          2.87          1.08         0.33 o                         
   6  -7   9          0.81          2.05         0.48 o                         
   7  -7   9          5.13          4.88         0.73 o                         
   8  -7   9        154.01        154.17         3.26 o                         
   9  -7   9         11.58          9.58         0.93 o                         
  10  -7   9          1.06          2.03         0.90 o                         
  -8  -6   9          7.07          7.50         1.29 o                         
  -7  -6   9         31.84         37.75         2.42 o                         
  -6  -6   9          4.55          4.39         0.99 o                         
  -5  -6   9          1.93          2.69         0.57 o                         
  -4  -6   9        100.93         90.57         2.05 o                         
  -3  -6   9         47.30         41.82         2.08 o                         
  -2  -6   9        206.48        202.29         3.66 o                         
  -1  -6   9         62.35         62.12         1.85 o                         
   0  -6   9        137.39        143.85         2.42 o                         
   1  -6   9        127.84        121.28         2.57 o                         
   2  -6   9         89.10         86.90         1.88 o                         
   3  -6   9          0.47          0.54         0.44 o                         
   4  -6   9        161.49        149.78         2.70 o                         
   5  -6   9         30.78         28.46         0.89 o                         
   6  -6   9         75.50         69.15         1.84 o                         
   7  -6   9         20.18         18.84         1.01 o                         
   8  -6   9        107.77        114.66         2.64 o                         
   9  -6   9          6.37          6.64         0.79 o                         
  10  -6   9          3.10          3.24         0.83 o                         
  -9  -5   9         10.15         13.05         1.39 o                         
  -8  -5   9          6.28          8.54         1.11 o                         
  -7  -5   9          3.19          1.97         0.62 o                         
  -6  -5   9          5.76          4.67         0.96 o                         
  -5  -5   9         86.18         79.20         1.87 o                         
  -4  -5   9          6.25          8.52         0.60 o                         
  -3  -5   9        169.72        152.13         2.48 o                         
  -2  -5   9        244.55        250.82         5.09 o                         
  -1  -5   9        115.12        113.78         1.99 o                         
   0  -5   9         28.80         26.59         0.86 o                         
   1  -5   9        127.04        122.23         2.09 o                         
   2  -5   9        282.63        283.96         3.59 o                         
   3  -5   9        358.08        380.63         4.94 o                         
   4  -5   9          4.59          2.93         0.37 o                         
   5  -5   9        106.41        116.36         1.97 o                         
   6  -5   9        102.47        100.62         2.00 o                         
   7  -5   9         69.91         67.60         1.79 o                         
   8  -5   9         10.52         10.28         0.88 o                         
   9  -5   9         15.93         15.51         1.16 o                         
  10  -5   9         14.19         15.13         1.22 o                         
 -10  -4   9          5.61          5.51         1.17 o                         
  -9  -4   9          5.18          4.10         0.76 o                         
  -8  -4   9          6.45          8.80         0.95 o                         
  -7  -4   9         86.41         90.83         2.80 o                         
  -6  -4   9          4.51          4.37         0.69 o                         
  -5  -4   9          2.64          4.27         0.48 o                         
  -4  -4   9        395.31        354.11         4.92 o                         
  -3  -4   9         26.54         31.00         1.46 o                         
  -2  -4   9          9.37          9.72         0.60 o                         
  -1  -4   9         51.15         45.70         0.96 o                         
   0  -4   9        364.45        368.03         5.95 o                         
   1  -4   9        151.55        153.09         2.44 o                         
   2  -4   9        103.82         97.59         1.42 o                         
   3  -4   9          2.84          2.34         0.31 o                         
   4  -4   9         20.16         21.88         0.70 o                         
   5  -4   9        112.26        106.74         2.32 o                         
   6  -4   9          0.30          0.72         0.39 o                         
   7  -4   9          1.29          1.82         0.45 o                         
   8  -4   9         31.68         34.88         1.65 o                         
   9  -4   9         15.07         11.64         1.18 o                         
  10  -4   9          2.94          2.44         0.75 o                         
 -10  -3   9          1.25          0.81         0.63 o                         
  -9  -3   9         59.64         64.42         2.10 o                         
  -8  -3   9          1.20          1.36         1.03 o                         
  -7  -3   9         10.64         12.69         0.97 o                         
  -6  -3   9         37.06         34.47         1.36 o                         
  -5  -3   9         44.53         48.47         1.27 o                         
  -4  -3   9        198.19        186.05         2.69 o                         
  -3  -3   9         34.38         28.18         0.79 o                         
  -2  -3   9         43.80         52.35         1.04 o                         
  -1  -3   9         17.43         20.66         0.91 o                         
   0  -3   9         21.80         29.20         0.66 o                         
   1  -3   9        139.96        163.05         2.02 o                         
   2  -3   9         54.97         57.56         1.02 o                         
   3  -3   9        311.66        281.47         3.69 o                         
   4  -3   9        227.62        207.68         3.44 o                         
   5  -3   9          6.21          5.12         0.50 o                         
   6  -3   9         41.30         41.76         1.40 o                         
   7  -3   9          1.75          2.22         0.54 o                         
   8  -3   9          6.20          6.49         0.81 o                         
   9  -3   9          6.97          5.61         0.90 o                         
  10  -3   9          2.11          2.05         0.97 o                         
 -11  -2   9          7.32          7.09         1.27 o                         
 -10  -2   9          0.03         -0.08         0.65 o                         
  -9  -2   9          1.53          2.07         0.67 o                         
  -8  -2   9         96.58        103.75         2.61 o                         
  -7  -2   9         10.86          9.66         0.67 o                         
  -6  -2   9        110.00        109.55         2.07 o                         
  -5  -2   9          7.88          9.55         1.19 o                         
  -4  -2   9         18.21          9.52         0.55 o                         
  -3  -2   9          5.73          7.05         0.59 o                         
  -2  -2   9          0.51          0.80         0.17 o                         
  -1  -2   9        220.49        231.47         2.60 o                         
   0  -2   9         10.01          7.02         0.33 o                         
   1  -2   9         72.85         69.88         1.08 o                         
   2  -2   9        247.27        231.61         2.78 o                         
   3  -2   9        245.78        222.37         3.64 o                         
   4  -2   9          4.53          4.33         0.55 o                         
   5  -2   9         78.37         77.11         1.62 o                         
   6  -2   9          8.65         10.07         0.84 o                         
   7  -2   9          6.84          7.35         0.90 o                         
   8  -2   9         10.72         13.11         1.43 o                         
   9  -2   9          2.03          1.61         0.85 o                         
 -11  -1   9          0.06          0.53         0.73 o                         
 -10  -1   9         18.01         17.99         1.35 o                         
  -9  -1   9          1.52          0.47         0.60 o                         
  -8  -1   9         29.25         29.57         1.05 o                         
  -7  -1   9          0.16          0.26         0.32 o                         
  -6  -1   9          1.09          0.89         0.68 o                         
  -5  -1   9          7.24          5.32         0.48 o                         
  -4  -1   9         11.25         12.57         0.64 o                         
  -3  -1   9         97.26         95.07         1.49 o                         
  -2  -1   9          7.23          4.95         0.37 o                         
  -1  -1   9         30.24         32.10         0.78 o                         
   0  -1   9         45.38         48.21         0.78 o                         
   1  -1   9          0.01          0.08         0.17 o                         
   2  -1   9         69.59         61.01         1.10 o                         
   3  -1   9         31.56         29.80         0.99 o                         
   4  -1   9         47.61         48.42         1.46 o                         
   5  -1   9        146.45        131.69         2.35 o                         
   6  -1   9          0.32          0.09         0.40 o                         
   7  -1   9          0.46         -0.50         0.50 o                         
   8  -1   9          0.15          0.79         0.72 o                         
   9  -1   9          4.68          5.51         0.99 o                         
 -11   0   9          0.14          0.40         0.70 o                         
 -10   0   9          0.26          0.03         0.57 o                         
  -9   0   9          2.52          1.98         0.47 o                         
  -8   0   9          3.95          5.14         0.57 o                         
  -7   0   9          0.10          0.09         0.31 o                         
  -6   0   9        161.44        144.54         3.27 o                         
  -5   0   9        128.10        109.35         3.37 o                         
  -4   0   9          3.61          3.92         0.37 o                         
  -3   0   9         23.20         23.03         0.68 o                         
  -2   0   9         13.84         10.93         0.50 o                         
  -1   0   9         46.87         43.85         0.75 o                         
   0   0   9        109.91        104.97         1.38 o                         
   1   0   9         77.09         78.89         1.19 o                         
   2   0   9        210.35        218.74         2.89 o                         
   3   0   9         22.78         24.83         1.01 o                         
   4   0   9         31.28         29.73         1.57 o                         
   5   0   9        162.39        162.76         2.79 o                         
   6   0   9          0.77          0.49         0.40 o                         
   7   0   9         33.52         32.72         1.48 o                         
   8   0   9         16.08         14.99         1.47 o                         
 -11   1   9          9.85          8.90         1.31 o                         
 -10   1   9         12.14         12.84         1.15 o                         
  -9   1   9          7.05          9.03         0.73 o                         
  -8   1   9          0.44          1.20         0.39 o                         
  -7   1   9          5.24          4.02         0.50 o                         
  -6   1   9         78.64         86.34         1.88 o                         
  -5   1   9         50.41         53.14         1.40 o                         
  -4   1   9        113.47        110.93         2.41 o                         
  -3   1   9          7.30          8.60         0.43 o                         
  -2   1   9          3.78          1.98         0.31 o                         
  -1   1   9        372.09        361.15         3.89 o                         
   0   1   9         64.00         58.32         1.00 o                         
   1   1   9         72.83         71.24         1.26 o                         
   2   1   9          0.09          0.08         0.22 o                         
   3   1   9         46.79         44.18         1.01 o                         
   4   1   9         41.86         40.52         1.09 o                         
   5   1   9          2.68          2.26         0.50 o                         
   6   1   9        145.82        137.54         3.22 o                         
   7   1   9          0.42          1.61         0.67 o                         
   8   1   9         14.32         15.46         1.80 o                         
 -12   2   9         17.62         22.03         1.85 o                         
 -11   2   9         63.77         64.40         2.42 o                         
 -10   2   9         18.20         21.78         1.21 o                         
  -9   2   9         13.72         14.05         0.91 o                         
  -8   2   9         12.13         12.55         0.74 o                         
  -7   2   9         25.73         24.17         0.91 o                         
  -6   2   9        123.44        121.72         2.34 o                         
  -5   2   9        110.95        109.76         2.33 o                         
  -4   2   9        872.82        836.66        10.78 o                         
  -3   2   9        212.88        209.46         3.14 o                         
  -2   2   9          6.35          7.56         0.61 o                         
  -1   2   9         13.71         10.24         0.52 o                         
   0   2   9         13.08         10.03         0.67 o                         
   1   2   9          2.24          0.85         0.28 o                         
   2   2   9          0.31          0.37         0.26 o                         
   3   2   9         12.82         12.91         0.80 o                         
   4   2   9         54.48         54.49         1.80 o                         
   5   2   9         16.84         17.03         1.15 o                         
   6   2   9         52.71         54.34         1.97 o                         
   7   2   9          7.93          7.34         1.08 o                         
 -12   3   9          0.64          0.57         0.80 o                         
 -11   3   9         26.81         24.62         1.53 o                         
 -10   3   9          0.01          0.37         0.52 o                         
  -9   3   9         15.43         16.22         0.94 o                         
  -8   3   9         10.38          9.81         0.70 o                         
  -7   3   9        202.09        192.19         3.14 o                         
  -6   3   9          9.99         10.36         1.16 o                         
  -5   3   9        406.99        406.53         6.11 o                         
  -4   3   9        192.45        177.96         3.31 o                         
  -3   3   9          5.64          6.13         0.50 o                         
  -2   3   9         46.23         37.11         0.99 o                         
  -1   3   9         97.86         88.66         1.71 o                         
   0   3   9         64.01         68.42         1.50 o                         
   1   3   9        302.20        294.31         4.71 o                         
   2   3   9          8.35          8.92         0.75 o                         
   3   3   9          5.87          5.39         0.73 o                         
   4   3   9          6.47          6.75         0.86 o                         
   5   3   9        107.35        103.42         2.80 o                         
   6   3   9          7.72          7.10         0.88 o                         
 -12   4   9          3.13          3.82         1.08 o                         
 -11   4   9         21.67         24.65         1.59 o                         
 -10   4   9         13.46         13.16         1.33 o                         
  -9   4   9         54.76         56.03         1.90 o                         
  -8   4   9          8.89         10.30         0.83 o                         
  -7   4   9        175.93        179.62         3.34 o                         
  -6   4   9         62.83         60.54         1.62 o                         
  -5   4   9          2.16          2.22         0.55 o                         
  -4   4   9         10.06         10.69         0.83 o                         
  -3   4   9        256.47        253.44         4.20 o                         
  -2   4   9          8.41          6.68         0.54 o                         
  -1   4   9        108.97        110.23         2.08 o                         
   0   4   9         35.91         32.36         1.28 o                         
   1   4   9          8.39          8.79         0.79 o                         
   2   4   9          0.08         -0.28         0.36 o                         
   3   4   9         15.39         16.20         1.07 o                         
   4   4   9         11.75         11.15         1.28 o                         
   5   4   9         46.26         49.18         1.96 o                         
 -12   5   9          3.37          5.76         1.38 o                         
 -11   5   9          6.67          6.85         1.50 o                         
 -10   5   9         31.06         35.40         2.13 o                         
  -9   5   9         42.63         41.01         1.96 o                         
  -8   5   9          0.18          0.05         0.38 o                         
  -7   5   9         56.69         58.60         2.51 o                         
  -6   5   9         21.91         23.86         1.07 o                         
  -5   5   9          6.31          4.73         1.09 o                         
  -4   5   9         49.68         55.67         1.94 o                         
  -3   5   9         79.20         74.92         1.84 o                         
  -2   5   9         35.74         28.22         0.97 o                         
  -1   5   9         47.11         43.37         1.58 o                         
   0   5   9         44.99         46.10         1.46 o                         
   1   5   9         30.52         32.93         2.71 o                         
   2   5   9         13.03         14.02         1.24 o                         
   3   5   9          6.83          5.92         0.98 o                         
   4   5   9         17.58         17.15         1.82 o                         
   5   5   9         16.89         17.23         2.15 o                         
 -11   6   9         26.09         28.90         1.78 o                         
 -10   6   9          0.23          0.44         0.62 o                         
  -9   6   9          4.90          4.63         0.96 o                         
  -8   6   9         72.72         70.45         2.91 o                         
  -7   6   9         56.15         54.57         1.68 o                         
  -6   6   9         89.47         93.48         2.65 o                         
  -5   6   9         75.52         80.67         2.25 o                         
  -4   6   9         86.19         87.97         2.09 o                         
  -3   6   9         81.37         74.20         1.92 o                         
  -2   6   9          0.13          0.45         0.45 o                         
  -1   6   9          0.23          0.47         0.42 o                         
   0   6   9         33.94         35.76         1.43 o                         
   1   6   9          4.11          3.49         0.68 o                         
   2   6   9         34.68         38.08         2.00 o                         
   3   6   9         50.29         56.99         2.64 o                         
 -11   7   9         13.55         13.47         1.45 o                         
 -10   7   9          0.96          1.12         0.78 o                         
  -9   7   9          0.10         -0.22         0.64 o                         
  -8   7   9          4.99          4.02         1.65 o                         
  -7   7   9         21.94         20.95         1.12 o                         
  -6   7   9          2.29          2.04         0.60 o                         
  -5   7   9          2.89          3.72         0.67 o                         
  -4   7   9         26.51         27.59         1.34 o                         
  -3   7   9          1.84          1.74         0.68 o                         
  -2   7   9         32.85         30.49         1.42 o                         
  -1   7   9          0.86          1.81         0.60 o                         
   0   7   9         10.66         10.39         1.00 o                         
   1   7   9         11.24         10.78         1.25 o                         
   2   7   9         28.42         29.42         2.22 o                         
 -10   8   9         19.56         23.15         1.69 o                         
  -9   8   9         15.74         17.72         1.46 o                         
  -8   8   9          2.99          2.92         0.70 o                         
  -7   8   9        156.43        160.76         3.46 o                         
  -6   8   9          3.60          2.74         0.68 o                         
  -5   8   9          1.48          1.20         0.71 o                         
  -4   8   9         65.07         64.13         2.29 o                         
  -3   8   9         47.90         58.12         2.59 o                         
  -2   8   9          5.19          8.08         1.02 o                         
  -1   8   9         13.21         13.64         1.18 o                         
   0   8   9          1.49          1.19         1.18 o                         
   1   8   9          6.26          4.97         1.19 o                         
  -9   9   9          0.53          0.76         0.87 o                         
  -8   9   9         13.36         12.41         1.85 o                         
  -7   9   9         48.99         45.73         1.88 o                         
  -6   9   9         17.21         19.36         1.35 o                         
  -5   9   9          7.36          7.65         1.09 o                         
  -4   9   9          9.62         10.83         1.26 o                         
  -3   9   9         27.63         33.90         1.68 o                         
  -2   9   9         21.13         21.55         1.41 o                         
  -1   9   9          1.13          2.12         0.83 o                         
  -7  10   9          0.27          0.11         0.67 o                         
  -6  10   9        109.67        113.55         3.18 o                         
  -5  10   9         63.16         67.72         2.41 o                         
  -4  10   9          0.62          0.98         0.66 o                         
   1 -13  10          1.60          1.87         0.88 o                         
   2 -13  10          0.78          1.85         0.67 o                         
   3 -13  10         54.67         56.23         1.86 o                         
   4 -13  10          0.21         -0.07         0.58 o                         
   5 -13  10         16.31         16.91         1.65 o                         
   6 -13  10         14.32         15.64         1.43 o                         
  -1 -12  10         12.63         15.88         1.30 o                         
   0 -12  10          0.66          1.73         0.66 o                         
   1 -12  10          4.70          4.72         0.75 o                         
   2 -12  10         10.04         10.27         0.94 o                         
   3 -12  10         12.45         12.72         1.04 o                         
   4 -12  10          0.07         -0.16         0.74 o                         
   5 -12  10         49.76         51.77         2.16 o                         
   6 -12  10          7.03          4.46         0.91 o                         
   7 -12  10         82.19         81.55         2.81 o                         
   8 -12  10          7.82          7.60         1.30 o                         
  -3 -11  10          9.11         10.40         1.49 o                         
  -2 -11  10          5.86          5.30         1.31 o                         
  -1 -11  10          0.65          0.41         0.57 o                         
   0 -11  10         16.24         17.01         1.18 o                         
   1 -11  10          0.22          0.02         0.51 o                         
   2 -11  10          1.41          1.00         0.50 o                         
   3 -11  10         47.52         47.17         1.56 o                         
   4 -11  10         25.66         26.81         2.04 o                         
   5 -11  10          0.12          0.25         0.54 o                         
   6 -11  10         97.22        106.49         3.40 o                         
   7 -11  10         55.79         54.32         2.23 o                         
   8 -11  10         16.76         19.27         1.70 o                         
   9 -11  10         60.74         63.23         3.91 o                         
  -4 -10  10          0.48         -0.53         0.66 o                         
  -3 -10  10          2.39          2.13         1.01 o                         
  -2 -10  10         37.80         39.89         1.67 o                         
  -1 -10  10         21.85         21.97         1.13 o                         
   0 -10  10         29.39         29.68         1.35 o                         
   1 -10  10          1.32          1.98         0.52 o                         
   2 -10  10          2.93          4.42         0.89 o                         
   3 -10  10          7.81          6.71         1.16 o                         
   4 -10  10          0.41          0.02         0.41 o                         
   5 -10  10          1.34          2.09         0.78 o                         
   6 -10  10          3.77          4.40         0.82 o                         
   7 -10  10         90.29         99.62         3.05 o                         
   8 -10  10         35.66         36.97         2.09 o                         
   9 -10  10         18.20         17.43         1.41 o                         
  -5  -9  10          0.09         -0.66         0.92 o                         
  -4  -9  10         17.52         17.15         2.06 o                         
  -3  -9  10         10.02         11.09         1.01 o                         
  -2  -9  10         48.25         49.82         1.61 o                         
  -1  -9  10          6.18          6.10         0.74 o                         
   0  -9  10         40.27         37.16         1.36 o                         
   1  -9  10         64.14         63.84         1.72 o                         
   2  -9  10         23.61         20.55         1.00 o                         
   3  -9  10         30.69         32.22         1.30 o                         
   4  -9  10         12.42         11.26         0.82 o                         
   5  -9  10         84.98         76.43         3.30 o                         
   6  -9  10         65.15         69.81         2.38 o                         
   7  -9  10         55.42         58.27         2.69 o                         
   8  -9  10          0.35          0.62         1.05 o                         
   9  -9  10         50.29         53.41         2.41 o                         
  -6  -8  10         11.48         11.56         1.51 o                         
  -5  -8  10         17.73         22.62         2.79 o                         
  -4  -8  10         22.55         28.49         1.59 o                         
  -3  -8  10          3.75          4.01         0.67 o                         
  -2  -8  10          6.45          7.75         1.29 o                         
  -1  -8  10          2.86          2.37         0.84 o                         
   0  -8  10         43.48         38.21         1.45 o                         
   1  -8  10         25.64         25.67         1.20 o                         
   2  -8  10          5.22          3.33         0.53 o                         
   3  -8  10          0.54          0.90         0.41 o                         
   4  -8  10          9.24         14.79         1.04 o                         
   5  -8  10         51.54         52.65         1.64 o                         
   6  -8  10          1.84          1.01         0.67 o                         
   7  -8  10         19.10         24.41         1.55 o                         
   8  -8  10          0.03         -0.28         0.52 o                         
   9  -8  10         58.33         65.25         2.37 o                         
  10  -8  10         27.18         25.65         1.69 o                         
  -7  -7  10          2.12          0.86         0.78 o                         
  -6  -7  10         22.16         20.24         2.16 o                         
  -5  -7  10         80.70         82.12         4.38 o                         
  -4  -7  10          1.28          1.74         0.63 o                         
  -3  -7  10         18.85         18.19         1.06 o                         
  -2  -7  10         65.30         65.95         1.80 o                         
  -1  -7  10         19.76         20.37         0.98 o                         
   0  -7  10        531.38        521.49         7.59 o                         
   1  -7  10          0.24          0.11         0.38 o                         
   2  -7  10         33.17         30.47         1.23 o                         
   3  -7  10          9.24          8.19         1.04 o                         
   4  -7  10        107.99         90.47         2.09 o                         
   5  -7  10          0.02         -0.03         0.31 o                         
   6  -7  10         21.54         22.46         1.25 o                         
   7  -7  10          5.03          3.96         1.06 o                         
   8  -7  10          3.67          2.45         0.68 o                         
   9  -7  10         40.92         42.65         1.85 o                         
  10  -7  10          8.42          8.49         1.48 o                         
  -8  -6  10          0.71          0.50         0.79 o                         
  -7  -6  10          0.01         -0.26         0.54 o                         
  -6  -6  10          0.34         -0.61         0.61 o                         
  -5  -6  10          8.17          8.91         0.94 o                         
  -4  -6  10          3.95          4.38         0.83 o                         
  -3  -6  10         10.22          8.58         0.78 o                         
  -2  -6  10        116.30        104.89         2.23 o                         
  -1  -6  10         49.45         46.38         1.35 o                         
   0  -6  10        224.52        216.88         3.52 o                         
   1  -6  10         83.39         78.83         2.83 o                         
   2  -6  10        140.21        133.08         2.49 o                         
   3  -6  10         34.63         34.25         1.18 o                         
   4  -6  10         25.05         16.96         0.95 o                         
   5  -6  10          0.72          0.44         0.39 o                         
   6  -6  10        200.25        183.60         3.78 o                         
   7  -6  10         59.20         52.63         1.77 o                         
   8  -6  10         68.88         65.42         2.42 o                         
   9  -6  10          0.33          0.16         0.59 o                         
  10  -6  10          8.77          6.84         1.09 o                         
  -9  -5  10          1.79          0.87         0.80 o                         
  -8  -5  10          0.28         -0.13         0.56 o                         
  -7  -5  10         23.73         26.59         1.36 o                         
  -6  -5  10          1.86          1.46         0.51 o                         
  -5  -5  10         41.66         42.06         1.54 o                         
  -4  -5  10         21.90         22.06         1.85 o                         
  -3  -5  10         99.10        103.18         2.15 o                         
  -2  -5  10        173.45        171.96         3.04 o                         
  -1  -5  10        191.90        189.80         4.40 o                         
   0  -5  10         10.34          8.03         0.66 o                         
   1  -5  10        799.43        789.45        11.15 o                         
   2  -5  10         31.55         31.48         1.14 o                         
   3  -5  10        195.71        184.84         2.88 o                         
   4  -5  10         11.28          6.51         0.54 o                         
   5  -5  10          2.32          2.11         0.50 o                         
   6  -5  10          2.65          1.70         0.47 o                         
   7  -5  10          7.22          6.16         0.72 o                         
   8  -5  10         21.99         25.54         1.64 o                         
   9  -5  10          2.98          3.64         0.88 o                         
  -9  -4  10          0.39          0.20         0.50 o                         
  -8  -4  10          5.47          5.74         0.80 o                         
  -7  -4  10         66.52         71.66         2.13 o                         
  -6  -4  10         85.98         89.66         2.10 o                         
  -5  -4  10          9.67          8.04         0.69 o                         
  -4  -4  10         47.11         45.98         1.35 o                         
  -3  -4  10         65.40         60.50         1.47 o                         
  -2  -4  10         19.42         18.70         0.69 o                         
  -1  -4  10        281.34        280.16         3.83 o                         
   0  -4  10         12.30         11.14         0.53 o                         
   1  -4  10         18.05         19.94         0.62 o                         
   2  -4  10         66.84         61.96         1.16 o                         
   3  -4  10        122.30        111.52         2.14 o                         
   4  -4  10          0.57          2.05         0.42 o                         
   5  -4  10         83.02         79.15         1.99 o                         
   6  -4  10          2.62          3.40         0.57 o                         
   7  -4  10         16.18         14.53         1.26 o                         
   8  -4  10          3.48          3.24         0.67 o                         
   9  -4  10         12.24         13.38         1.21 o                         
 -10  -3  10          0.48          0.18         0.61 o                         
  -9  -3  10          0.17          1.10         0.62 o                         
  -8  -3  10         14.40         16.70         1.16 o                         
  -7  -3  10          0.37         -0.43         0.43 o                         
  -6  -3  10          3.51          3.79         0.55 o                         
  -5  -3  10          1.60          2.15         0.49 o                         
  -4  -3  10         70.55         63.64         1.55 o                         
  -3  -3  10          7.69          8.70         0.66 o                         
  -2  -3  10          3.10          3.39         0.35 o                         
  -1  -3  10        224.37        202.09         2.99 o                         
   0  -3  10        255.62        239.95         3.62 o                         
   1  -3  10          1.93          3.25         0.31 o                         
   2  -3  10        478.37        456.95         7.29 o                         
   3  -3  10         45.47         41.50         1.09 o                         
   4  -3  10        160.82        149.79         3.05 o                         
   5  -3  10          3.13          3.67         0.54 o                         
   6  -3  10         20.86         21.01         1.02 o                         
   7  -3  10         36.92         40.01         1.68 o                         
   8  -3  10          0.16          0.03         0.51 o                         
   9  -3  10         38.93         39.96         2.26 o                         
 -10  -2  10          0.71          1.00         0.65 o                         
  -9  -2  10          0.06         -0.42         0.42 o                         
  -8  -2  10          0.65          1.16         0.49 o                         
  -7  -2  10          0.41          0.77         0.42 o                         
  -6  -2  10          2.83          3.22         0.66 o                         
  -5  -2  10          5.16          2.30         0.43 o                         
  -4  -2  10          1.02          0.57         0.37 o                         
  -3  -2  10         32.63         33.37         0.92 o                         
  -2  -2  10         23.70         24.26         0.67 o                         
  -1  -2  10         48.33         45.79         0.89 o                         
   0  -2  10        537.86        531.85         5.50 o                         
   1  -2  10        245.98        227.02         2.69 o                         
   2  -2  10         60.94         59.19         1.25 o                         
   3  -2  10          2.58          4.20         0.65 o                         
   4  -2  10         22.46         19.30         0.93 o                         
   5  -2  10         18.75         20.81         0.81 o                         
   6  -2  10          1.65          1.37         0.44 o                         
   7  -2  10          0.56          0.38         0.52 o                         
   8  -2  10         10.42          9.58         1.30 o                         
   9  -2  10          1.69          1.45         0.84 o                         
 -11  -1  10          2.83          4.24         1.21 o                         
 -10  -1  10          0.26         -0.34         0.64 o                         
  -9  -1  10          1.22          1.80         1.10 o                         
  -8  -1  10         13.00         13.34         0.91 o                         
  -7  -1  10          5.33          4.28         0.51 o                         
  -6  -1  10          0.13         -0.13         0.30 o                         
  -5  -1  10          3.63          2.31         0.63 o                         
  -4  -1  10         12.89         10.30         0.64 o                         
  -3  -1  10          6.09          5.02         0.41 o                         
  -2  -1  10         71.46         65.60         1.74 o                         
  -1  -1  10        144.55        143.94         1.67 o                         
   0  -1  10        507.22        494.61         4.90 o                         
   1  -1  10          2.38          1.50         0.24 o                         
   2  -1  10         15.84         15.40         0.69 o                         
   3  -1  10        155.64        154.32         2.56 o                         
   4  -1  10        271.58        257.38         4.16 o                         
   5  -1  10         17.75         18.66         0.97 o                         
   6  -1  10         15.65         16.83         1.05 o                         
   7  -1  10         20.32         21.72         1.84 o                         
   8  -1  10         26.23         27.19         2.70 o                         
 -11   0  10          1.43          2.18         0.90 o                         
 -10   0  10         10.74          8.49         1.27 o                         
  -9   0  10          2.59          1.17         0.51 o                         
  -8   0  10         28.86         29.10         1.07 o                         
  -7   0  10         83.63         70.88         1.64 o                         
  -6   0  10        138.86        128.64         2.33 o                         
  -5   0  10          4.53          4.19         0.49 o                         
  -4   0  10          3.42          1.59         0.32 o                         
  -3   0  10          0.84          0.18         0.23 o                         
  -2   0  10         22.51         22.65         0.71 o                         
  -1   0  10          1.03          0.52         0.19 o                         
   0   0  10        205.45        209.90         2.57 o                         
   1   0  10          1.60          1.59         0.39 o                         
   2   0  10        152.25        141.40         2.22 o                         
   3   0  10         58.00         51.22         1.30 o                         
   4   0  10         25.43         29.30         1.62 o                         
   5   0  10          5.09          5.67         0.80 o                         
   6   0  10          2.30          2.12         0.54 o                         
   7   0  10         42.96         38.34         2.48 o                         
   8   0  10         14.46         13.31         1.62 o                         
 -11   1  10         34.62         41.70         2.42 o                         
 -10   1  10          2.10          2.40         0.72 o                         
  -9   1  10          2.41          1.46         0.62 o                         
  -8   1  10         19.72         16.33         0.85 o                         
  -7   1  10         70.19         69.31         1.62 o                         
  -6   1  10          0.09         -0.27         0.37 o                         
  -5   1  10        101.76         97.21         1.86 o                         
  -4   1  10         29.31         25.93         1.51 o                         
  -3   1  10         64.02         57.47         1.30 o                         
  -2   1  10        536.14        520.63         8.01 o                         
  -1   1  10         87.64         86.55         1.46 o                         
   0   1  10         49.90         52.58         1.23 o                         
   1   1  10          1.94          0.94         0.27 o                         
   2   1  10         12.04         10.71         0.56 o                         
   3   1  10         76.74         70.46         1.58 o                         
   4   1  10          3.75          3.62         0.58 o                         
   5   1  10         21.20         21.19         1.20 o                         
   6   1  10          0.98          0.57         0.49 o                         
   7   1  10          0.53          0.22         0.60 o                         
 -11   2  10         41.17         42.84         3.63 o                         
 -10   2  10          0.26          0.27         0.51 o                         
  -9   2  10          0.27         -0.37         0.37 o                         
  -8   2  10          3.39          2.91         0.74 o                         
  -7   2  10         70.60         72.69         1.67 o                         
  -6   2  10        224.69        216.71         3.42 o                         
  -5   2  10         43.06         43.54         1.44 o                         
  -4   2  10        265.01        257.34         4.07 o                         
  -3   2  10        235.85        218.46         3.60 o                         
  -2   2  10         55.53         45.71         1.66 o                         
  -1   2  10          1.83          0.91         0.32 o                         
   0   2  10         25.39         28.10         0.90 o                         
   1   2  10         71.79         71.14         2.00 o                         
   2   2  10          0.96          0.50         0.37 o                         
   3   2  10         14.66         12.17         0.97 o                         
   4   2  10          8.12          8.37         0.90 o                         
   5   2  10         12.38         13.29         1.12 o                         
   6   2  10         99.92         96.86         3.67 o                         
 -11   3  10          3.74          3.71         0.91 o                         
 -10   3  10          4.76          4.64         1.61 o                         
  -9   3  10         28.07         30.42         1.42 o                         
  -8   3  10         29.13         30.17         1.21 o                         
  -7   3  10          5.44          6.26         0.68 o                         
  -6   3  10         59.07         59.53         2.83 o                         
  -5   3  10         19.14         16.18         0.87 o                         
  -4   3  10          0.55          0.88         0.38 o                         
  -3   3  10         28.07         34.72         1.33 o                         
  -2   3  10          8.22          8.80         0.78 o                         
  -1   3  10        142.07        141.49         2.50 o                         
   0   3  10          1.77          1.35         0.60 o                         
   1   3  10          0.09          0.36         0.39 o                         
   2   3  10          7.85          8.93         0.88 o                         
   3   3  10          9.72          8.64         0.92 o                         
   4   3  10         13.06         12.60         1.10 o                         
   5   3  10         38.74         38.80         1.73 o                         
   6   3  10         21.60         21.07         1.44 o                         
 -11   4  10          0.08          0.62         0.65 o                         
 -10   4  10          3.96          1.67         0.72 o                         
  -9   4  10          4.58          5.78         0.82 o                         
  -8   4  10          0.46          0.60         0.45 o                         
  -7   4  10          3.88          3.53         1.02 o                         
  -6   4  10          9.70          8.09         1.07 o                         
  -5   4  10         11.82         12.56         0.82 o                         
  -4   4  10         62.52         59.57         1.79 o                         
  -3   4  10         43.29         45.97         1.58 o                         
  -2   4  10          4.32          5.46         0.93 o                         
  -1   4  10          0.18          1.23         0.41 o                         
   0   4  10          1.61          2.79         0.51 o                         
   1   4  10        122.12        113.79         2.76 o                         
   2   4  10          0.89          0.92         0.48 o                         
   3   4  10          0.26         -0.18         0.47 o                         
   4   4  10          0.81          0.29         0.51 o                         
   5   4  10          1.03          0.16         0.58 o                         
 -11   5  10          0.72          0.18         0.64 o                         
 -10   5  10          4.12          2.68         0.79 o                         
  -9   5  10          9.51          6.98         1.04 o                         
  -8   5  10         38.95         40.33         1.77 o                         
  -7   5  10          0.03         -0.21         0.45 o                         
  -6   5  10          9.52          8.64         0.81 o                         
  -5   5  10         66.85         68.07         2.03 o                         
  -4   5  10         13.31         10.85         1.27 o                         
  -3   5  10         36.10         36.56         1.41 o                         
  -2   5  10         56.85         55.82         2.07 o                         
  -1   5  10          2.79          3.36         0.82 o                         
   0   5  10         16.51         17.51         1.23 o                         
   1   5  10         40.16         43.31         1.73 o                         
   2   5  10          2.27          2.64         0.73 o                         
   3   5  10          0.01          0.13         0.56 o                         
   4   5  10         17.54         16.30         1.48 o                         
 -11   6  10          0.72          1.19         0.76 o                         
 -10   6  10          0.44         -0.39         0.66 o                         
  -9   6  10          1.00          0.57         0.67 o                         
  -8   6  10         15.21         14.88         1.48 o                         
  -7   6  10        115.86        120.27         3.05 o                         
  -6   6  10         61.88         66.87         2.35 o                         
  -5   6  10         31.17         32.53         2.28 o                         
  -4   6  10         19.20         18.78         1.32 o                         
  -3   6  10          2.97          2.82         0.70 o                         
  -2   6  10         53.62         47.52         2.52 o                         
  -1   6  10         11.40          8.20         1.14 o                         
   0   6  10          0.08          0.16         0.47 o                         
   1   6  10         56.93         54.86         2.36 o                         
   2   6  10          5.43          6.16         1.21 o                         
   3   6  10          5.93          5.34         1.26 o                         
 -10   7  10          0.66          0.24         0.78 o                         
  -9   7  10          3.81          3.07         0.91 o                         
  -8   7  10          4.40          4.83         1.26 o                         
  -7   7  10         48.50         56.06         2.03 o                         
  -6   7  10          2.35          3.32         0.97 o                         
  -5   7  10          3.42          4.64         0.79 o                         
  -4   7  10         15.82         19.12         1.29 o                         
  -3   7  10         19.31         17.56         1.37 o                         
  -2   7  10         84.96         91.02         2.71 o                         
  -1   7  10          0.22         -0.23         1.04 o                         
   0   7  10         30.88         32.14         1.60 o                         
   1   7  10        112.01        116.24         3.69 o                         
  -9   8  10         44.10         50.13         2.75 o                         
  -8   8  10         89.63         93.59         2.78 o                         
  -7   8  10          9.56          8.91         1.43 o                         
  -6   8  10         18.64         24.51         2.92 o                         
  -5   8  10         19.09         19.89         1.45 o                         
  -4   8  10         46.98         46.76         1.92 o                         
  -3   8  10         31.52         39.60         1.80 o                         
  -2   8  10         11.51         12.39         1.15 o                         
  -1   8  10          3.93          3.70         0.77 o                         
   0   8  10         17.16         20.12         3.32 o                         
  -8   9  10         15.25         14.89         1.76 o                         
  -7   9  10          9.46          7.40         1.74 o                         
  -6   9  10          0.35         -0.59         0.59 o                         
  -5   9  10         19.42         18.58         1.82 o                         
  -4   9  10         46.67         51.43         2.09 o                         
  -3   9  10         56.60         59.28         2.28 o                         
   2 -13  11          0.61          1.23         0.55 o                         
   3 -13  11          2.26          1.90         0.78 o                         
   4 -13  11         25.72         26.30         1.72 o                         
   5 -13  11          0.05          0.06         0.63 o                         
  -1 -12  11         13.09         14.57         1.48 o                         
   0 -12  11         14.47         14.65         1.23 o                         
   1 -12  11          0.98          0.56         0.50 o                         
   2 -12  11         28.93         27.68         1.33 o                         
   3 -12  11          2.17          2.91         0.63 o                         
   4 -12  11         20.60         24.77         1.56 o                         
   5 -12  11          1.16          1.08         0.68 o                         
   6 -12  11          3.36          2.50         0.88 o                         
   7 -12  11          9.30         10.04         1.29 o                         
  -3 -11  11          0.48         -0.25         0.80 o                         
  -2 -11  11         55.59         61.55         2.94 o                         
  -1 -11  11          0.03         -0.18         0.45 o                         
   0 -11  11          0.87          0.04         0.60 o                         
   1 -11  11         37.48         38.00         1.77 o                         
   2 -11  11          0.94          1.58         0.62 o                         
   3 -11  11         22.53         20.61         1.11 o                         
   4 -11  11         34.51         32.77         1.70 o                         
   5 -11  11         14.24         14.04         1.30 o                         
   6 -11  11        112.29        119.40         3.39 o                         
   7 -11  11         61.60         61.85         2.45 o                         
   8 -11  11          3.84          4.72         1.14 o                         
  -4 -10  11          2.37          2.33         0.96 o                         
  -3 -10  11          1.22         -0.40         0.69 o                         
  -2 -10  11          1.51          0.51         0.56 o                         
  -1 -10  11         80.09         83.85         2.39 o                         
   0 -10  11         35.09         33.55         1.35 o                         
   1 -10  11         50.93         48.64         1.64 o                         
   2 -10  11          0.21         -0.09         0.43 o                         
   3 -10  11         34.74         33.95         1.43 o                         
   4 -10  11          0.37          0.33         0.43 o                         
   5 -10  11         16.92         14.27         1.42 o                         
   6 -10  11         67.65         69.95         2.45 o                         
   7 -10  11         40.01         35.92         1.81 o                         
   8 -10  11          0.02         -0.61         0.61 o                         
  -5  -9  11         12.77         15.55         1.83 o                         
  -4  -9  11          0.42          0.77         0.68 o                         
  -3  -9  11          1.42          0.92         0.69 o                         
  -2  -9  11          8.86         10.18         1.48 o                         
  -1  -9  11        117.68        125.14         2.76 o                         
   0  -9  11         17.84         18.26         1.33 o                         
   1  -9  11          6.91          7.46         0.76 o                         
   2  -9  11          0.62          0.63         0.42 o                         
   3  -9  11         18.33         18.76         1.13 o                         
   4  -9  11          1.39          1.31         0.51 o                         
   5  -9  11         11.98         14.18         1.20 o                         
   6  -9  11         84.28         85.31         2.63 o                         
   7  -9  11          1.91          1.95         0.73 o                         
   8  -9  11         49.84         53.48         2.47 o                         
   9  -9  11         11.73         13.44         1.38 o                         
  -6  -8  11         35.82         38.52         2.41 o                         
  -5  -8  11         34.33         38.08         1.91 o
[truncated: 105,787 more chars]
